# Supplementary material for: Isolation of arylhalodiphosphenes: periodic trends in R–P[double bond, length as m-dash]P–X bonding (X = Cl, Br, I)
Source: Chem Sci. 2026 Feb 25;17(15):7475–85. doi: 10.1039/d6sc00723f (PMC12934508; doi:10.1039/d6sc00723f)
Supplement: SC-017-D6SC00723F-s003 [file SC-017-D6SC00723F-s003.cif]

# Supplementary Information (SI) for Chemical Science.
# This journal is © The Royal Society of Chemistry 2026

####################################################################### 
# 
# This file contains crystal structure data downloaded from the 
# Cambridge Structural Database (CSD) hosted by the Cambridge 
# Crystallographic Data Centre (CCDC).
# 
# Full information about CCDC data access policies and citation 
# guidelines are available at http://www.ccdc.cam.ac.uk/access/V1 
# 
# Audit and citation data items may have been added by the CCDC. 
# Please retain this information to preserve the provenance of 
# this file and to allow appropriate attribution of the data. 
# 
#######################################################################

data_Compound_2
_database_code_depnum_ccdc_archive 'CCDC 2501235'
loop_
_audit_author_name
_audit_author_address
'John S. Wenger'
;University of Oxford
United Kingdom
;
_audit_update_record             
;
2025-12-04 deposited with the CCDC.	2026-02-18 downloaded from the CCDC.
;
_audit_creation_date             2025-10-29
_audit_creation_method           
;
Olex2 1.5
(compiled 2025.07.13 svn.rb7424aed for OlexSys, GUI svn.r7314)
;
_shelx_SHELXL_version_number     2018/3
_chemical_name_common            ?
_chemical_name_systematic        ?
_chemical_formula_moiety         'C76 H99 Li O, 2(C7 H8)'
_chemical_formula_sum            'C90 H115 Li O'
_chemical_formula_weight         1219.75
_chemical_melting_point          ?
_chemical_oxdiff_formula         'C79 H101 Li'
loop_
_atom_type_symbol
_atom_type_description
_atom_type_scat_dispersion_real
_atom_type_scat_dispersion_imag
_atom_type_scat_source
C C 0.0181 0.0091 'International Tables Vol C Tables 4.2.6.8 and 6.1.1.4'
H H 0.0000 0.0000 'International Tables Vol C Tables 4.2.6.8 and 6.1.1.4'
Li Li 0.0008 0.0003 'International Tables Vol C Tables 4.2.6.8 and 6.1.1.4'
O O 0.0492 0.0322 'International Tables Vol C Tables 4.2.6.8 and 6.1.1.4'

_shelx_space_group_comment       
;
The symmetry employed for this shelxl refinement is uniquely defined
by the following loop, which should always be used as a source of
symmetry information in preference to the above space-group names.
They are only intended as comments.
;
_space_group_crystal_system      monoclinic
_space_group_IT_number           14
_space_group_name_H-M_alt        'P 1 21/n 1'
_space_group_name_Hall           '-P 2yn'
loop_
_space_group_symop_operation_xyz
'x, y, z'
'-x+1/2, y+1/2, -z+1/2'
'-x, -y, -z'
'x-1/2, -y-1/2, z-1/2'

_cell_length_a                   12.50871(7)
_cell_length_b                   29.33042(12)
_cell_length_c                   20.62954(9)
_cell_angle_alpha                90
_cell_angle_beta                 93.8228(5)
_cell_angle_gamma                90
_cell_volume                     7551.84(6)
_cell_formula_units_Z            4
_cell_measurement_reflns_used    53833
_cell_measurement_temperature    99.95(18)
_cell_measurement_theta_max      75.2430
_cell_measurement_theta_min      2.1300
_shelx_estimated_absorpt_T_max   0.947
_shelx_estimated_absorpt_T_min   0.903
_exptl_absorpt_coefficient_mu    0.449
_exptl_absorpt_correction_T_max  1.00000
_exptl_absorpt_correction_T_min  0.92396
_exptl_absorpt_correction_type   multi-scan
_exptl_absorpt_process_details   
;
CrysAlisPro 1.171.43.92a (Rigaku Oxford Diffraction, 2023)
Empirical absorption correction using spherical harmonics,
implemented in SCALE3 ABSPACK scaling algorithm.
;
_exptl_absorpt_special_details   ?
_exptl_crystal_colour            ?
_exptl_crystal_density_diffrn    1.073
_exptl_crystal_density_meas      ?
_exptl_crystal_density_method    ?
_exptl_crystal_description       block
_exptl_crystal_F_000             2664
loop_
_exptl_crystal_face_index_h
_exptl_crystal_face_index_k
_exptl_crystal_face_index_l
_exptl_crystal_face_perp_dist
0 -1 2 0.0539
0 0 -1 0.0586
0 -1 -2 0.0638
-1 -1 2 0.0928
1 1 -2 0.0910
-1 -2 2 0.0824
0 1 0 0.0459
0 1 1 0.0629
1 -2 -2 0.0719
1 1 -1 0.1087
-1 2 2 0.1055
0 -1 0 0.0895
1 0 1 0.0801
2 -1 2 0.0781
1 2 2 0.0669
-1 2 -1 0.0771
-1 -2 -2 0.0763
-1 0 -2 0.0643
1 0 2 0.0643
-1 1 -2 0.0542

_exptl_crystal_size_max          0.233
_exptl_crystal_size_mid          0.135
_exptl_crystal_size_min          0.122
loop_
_exptl_oxdiff_crystal_face_indexfrac_h
_exptl_oxdiff_crystal_face_indexfrac_k
_exptl_oxdiff_crystal_face_indexfrac_l
_exptl_oxdiff_crystal_face_x
_exptl_oxdiff_crystal_face_y
_exptl_oxdiff_crystal_face_z
-0.0005 -0.9988 2.0000 -0.1515 0.0467 -0.0044
0.0002 -0.0004 -0.9998 0.0676 -0.0181 0.0266
0.0003 -1.0005 -1.9992 0.1188 -0.0256 0.1020
-1.0004 -0.9977 1.9997 -0.1804 -0.0723 0.0116
1.0004 0.9977 -1.9997 0.1804 0.0723 -0.0116
-1.0005 -1.9974 2.0002 -0.1968 -0.0617 0.0604
0.0001 0.9996 -0.0004 0.0163 -0.0105 -0.0488
-0.0001 1.0001 0.9994 -0.0513 0.0075 -0.0754
1.0001 -2.0012 -1.9985 0.1315 0.1039 0.1347
1.0002 0.9982 -0.9999 0.1128 0.0903 -0.0382
-1.0001 2.0012 1.9985 -0.1315 -0.1039 -0.1347
-0.0001 -0.9996 0.0004 -0.0163 0.0105 0.0488
0.9997 -0.0006 1.0001 -0.0386 0.1370 -0.0427
1.9993 -1.0009 2.0006 -0.0936 0.2845 -0.0365
0.9997 1.9991 1.9990 -0.0736 0.1340 -0.1668
-0.9995 1.9999 -1.0009 0.0713 -0.1580 -0.0549
-0.9997 -1.9991 -1.9990 0.0736 -0.1340 0.1668
-0.9995 0.0002 -1.9999 0.1062 -0.1550 0.0692
0.9995 -0.0002 1.9999 -0.1062 0.1550 -0.0692
-0.9994 0.9998 -2.0003 0.1225 -0.1656 0.0205

_exptl_transmission_factor_max   ?
_exptl_transmission_factor_min   ?
_diffrn_reflns_av_R_equivalents  0.0244
_diffrn_reflns_av_unetI/netI     0.0149
_diffrn_reflns_Laue_measured_fraction_full 0.999
_diffrn_reflns_Laue_measured_fraction_max 0.999
_diffrn_reflns_limit_h_max       14
_diffrn_reflns_limit_h_min       -14
_diffrn_reflns_limit_k_max       30
_diffrn_reflns_limit_k_min       -35
_diffrn_reflns_limit_l_max       24
_diffrn_reflns_limit_l_min       -24
_diffrn_reflns_number            113737
_diffrn_reflns_point_group_measured_fraction_full 0.999
_diffrn_reflns_point_group_measured_fraction_max 0.999
_diffrn_reflns_theta_full        67.072
_diffrn_reflns_theta_max         67.072
_diffrn_reflns_theta_min         2.623
_diffrn_ambient_environment      N~2~
_diffrn_ambient_temperature      99.95(18)
_diffrn_detector                 'Hybrid Pixel Array Detector'
_diffrn_detector_area_resol_mean 10.0000
_diffrn_detector_type            'HyPix-Arc 150'
_diffrn_measured_fraction_theta_full 0.999
_diffrn_measured_fraction_theta_max 0.999
_diffrn_measurement_details      
;
List of Runs (angles in degrees, time in seconds):

  # Type    Start    End  Width  t~exp~   \w     \q     \k     \f   Frames
#--------------------------------------------------------------------------
  1  \w     -8.00  17.00   0.50    1.05    --   -6.75  29.00  47.00   50
  2  \w    -58.00 -18.00   0.50    1.05    --   -6.75 -29.00-113.00   80
  3  \w     55.00  88.00   0.50    1.05    --   57.12  29.00  47.00   66
  4  \w      4.00  29.00   0.50    1.05    --   57.12 -29.00-113.00   50
  5  \w     79.00 116.00   0.50    1.05    --   69.95  29.00  47.00   74
  6  \w     83.00 108.00   0.50    1.05    --   84.10  29.00  47.00   50
  7  \w     16.00  41.00   0.50    1.05    --   57.12 -77.00-180.00   50
  8  \w     19.00  50.00   0.50    1.05    --   57.12 -61.00 -90.00   62
  9  \w     17.00  51.00   0.50    1.05    --   57.12 -61.00 -60.00   68
 10  \w      4.00  33.00   0.50    1.05    --   57.12 -30.00  60.00   58
 11  \w      4.00  29.00   0.50    1.05    --   57.12 -30.00  30.00   50
 12  \w     20.00  53.00   0.50    1.05    --   69.95 -45.00  30.00   66
 13  \w     32.00  73.00   0.50    1.05    --   69.95 -95.00 120.00   82
 14  \w     22.00  51.00   0.50    1.05    --   69.95 -45.00 150.00   58
 15  \w     21.00  53.00   0.50    1.05    --   69.95 -45.00 120.00   64
 16  \w     21.00  53.00   0.50    1.05    --   69.95 -45.00  90.00   64
 17  \w     76.00 102.00   0.50    1.05    --   84.10-111.00-120.00   52
 18  \w     92.00 123.00   0.50    1.05    --   84.10  45.00   0.00   62
 19  \w    101.00 135.00   0.50    1.05    --   84.10  45.00-180.00   68
 20  \w     62.00  98.00   0.50    1.05    --   84.10 -95.00 120.00   72
 21  \w     38.00  64.00   0.50    1.05    --   84.10 -61.00 -90.00   52
 22  \w     42.00  68.00   0.50    1.05    --   84.10-111.00-120.00   52
 23  \w     51.00  77.00   0.50    1.05    --   84.10 -77.00 120.00   52
 24  \w     44.00  70.00   0.50    1.05    --   84.10 -77.00 -30.00   52
 25  \w     58.00  84.00   0.50    1.05    --   84.10 -77.00  90.00   52
 26  \w     37.00  62.00   0.50    1.05    --   84.10 -61.00   0.00   50
 27  \w     42.00  67.00   0.50    1.05    --   84.10 -61.00 -30.00   50
 28  \w     37.00  62.00   0.50    1.05    --   84.10 -61.00  30.00   50
 29  \w     43.00  68.00   0.50    1.05    --   84.10 -77.00-150.00   50
 30  \w     93.00 119.00   0.50    1.05    --   84.10  45.00-120.00   52
 31  \w     91.00 135.00   0.50    1.05    --   84.10  45.00-150.00   88
 32  \w    102.00 128.00   0.50    1.05    --   84.10  45.00 150.00   52
 33  \w     37.00  62.00   0.50    1.05    --   84.10 -61.00 150.00   50
 34  \w    103.00 134.00   0.50    1.05    --   84.10  30.00-180.00   62
 35  \w     46.00  95.00   0.50    1.05    --   86.75-108.00 -86.14   98
 36  \w     48.00 127.00   0.50    1.05    --   86.75   8.00 171.72  158
 37  \w     51.00  97.00   0.50    1.05    --   86.75 -96.00 165.29   92
 38  \w    116.00 141.00   0.50    1.05    --   86.75  25.00 168.29   50
 39  \w     86.00 112.00   0.50    1.05    --   86.75  25.00 168.29   52
 40  \w     63.00 105.00   0.50    1.05    --   86.75  24.00 -13.57   84
 41  \w     65.00 134.00   0.50    1.05    --   86.75  23.00  87.07  138
 42  \w     99.00 124.00   0.50    1.05    --   86.75  12.00  40.76   50
 43  \w     51.00  95.00   0.50    1.05    --   86.75  12.00  40.76   88
 44  \w     49.00 102.00   0.50    1.05    --   86.75-107.00  65.84  106
 45  \w     73.00 113.00   0.50    1.05    --   86.75   1.00 134.53   80
 46  \w     45.00  90.00   0.50    1.05    --   86.75 -97.00  92.95   90
 47  \w     42.00  68.00   0.50    1.05    --   86.75 -63.00 111.81   52
 48  \w     -8.00  17.00   0.50    1.05    --   -6.75  29.00  47.00   50
 49  \w    -14.00  12.00   0.50    1.05    --   -6.75-100.00 147.95   52
 50  \w     -2.00  28.00   0.50    1.05    --   -6.75  61.00 -90.00   60
 51  \w     -3.00  22.00   0.50    1.05    --   -6.75  61.00  60.00   50
 52  \w     -2.00  29.00   0.50    1.05    --   -6.75  61.00-180.00   62
 53  \w     -5.00  21.00   0.50    1.05    --   10.00  94.00 -56.11   52
 54  \w     -4.00  21.00   0.50    1.05    --   14.00 100.00 144.64   50
 55  \w     17.00  42.00   0.50    1.05    --   22.00  79.00  69.54   50
 56  \w     16.00  41.00   0.50    1.05    --   26.00  87.00 106.21   50
 57  \w     14.00  39.00   0.50    1.05    --   26.00  91.00-123.48   50
 58  \w     14.00  39.00   0.50    1.05    --   26.00  91.00  65.55   50
 59  \w     15.00  40.00   0.50    1.05    --   26.00  89.00 -76.27   50
 60  \w     16.00  41.00   0.50    1.05    --   26.00  88.00 -13.15   50
 61  \w     13.00  38.00   0.50    1.05    --   26.00  92.00 155.72   50
 62  \w     31.00  56.00   0.50    1.05    --   34.00  77.00  29.97   50
 63  \w     32.00  57.00   0.50    1.05    --   34.00  75.00-177.93   50
 64  \w     31.00  56.00   0.50    1.05    --   34.00  77.00 136.75   50
 65  \w     31.00  56.00   0.50    1.05    --   34.00  77.00 -91.57   50
 66  \w     35.00  60.00   0.50    1.05    --   38.00  77.00-170.04   50
 67  \w     35.00  49.50   0.50    1.05    --   38.00  77.00-151.20   29
;
_diffrn_measurement_device       'four-circle diffractometer'
_diffrn_measurement_device_type  'XtaLAB Synergy R, DW system, HyPix-Arc 150'
_diffrn_measurement_method       '\w scans'
_diffrn_orient_matrix_type       
'CrysAlisPro convention (1999,Acta A55,543-557)'
_diffrn_orient_matrix_UB_11      0.0289809000
_diffrn_orient_matrix_UB_12      0.0162998000
_diffrn_orient_matrix_UB_13      -0.0675943000
_diffrn_orient_matrix_UB_21      0.1189095000
_diffrn_orient_matrix_UB_22      -0.0105387000
_diffrn_orient_matrix_UB_23      0.0180945000
_diffrn_orient_matrix_UB_31      -0.0161016000
_diffrn_orient_matrix_UB_32      -0.0487961000
_diffrn_orient_matrix_UB_33      -0.0265825000
_diffrn_radiation_monochromator  mirror
_diffrn_radiation_probe          x-ray
_diffrn_radiation_type           'Cu K\a'
_diffrn_radiation_wavelength     1.54184
_diffrn_source                   'Rotating-anode X-ray tube'
_diffrn_source_type              'Rigaku (Cu) X-ray Source'
_reflns_Friedel_coverage         0.000
_reflns_Friedel_fraction_full    .
_reflns_Friedel_fraction_max     .
_reflns_number_gt                12234
_reflns_number_total             13460
_reflns_special_details          
;
 Reflections were merged by SHELXL according to the crystal
 class for the calculation of statistics and refinement.
 
 _reflns_Friedel_fraction is defined as the number of unique
 Friedel pairs measured divided by the number that would be
 possible theoretically, ignoring centric projections and
 systematic absences.
;
_reflns_threshold_expression     'I > 2\s(I)'
_computing_cell_refinement       'CrysAlisPro 1.171.43.92a (Rigaku OD, 2023)'
_computing_data_collection       
'CrysAlisPro system (CCD 43.143a 64-bit (release 25-10-2024))'
_computing_data_reduction        'CrysAlisPro 1.171.43.92a (Rigaku OD, 2023)'
_computing_molecular_graphics    'Olex2 1.5 (Dolomanov et al., 2009)'
_computing_publication_material  'Olex2 1.5 (Dolomanov et al., 2009)'
_computing_structure_refinement  'SHELXL 2018/3 (Sheldrick, 2015)'
_computing_structure_solution    'SHELXT  (Sheldrick, 2015)'
_refine_diff_density_max         0.538
_refine_diff_density_min         -0.420
_refine_diff_density_rms         0.042
_refine_ls_extinction_coef       .
_refine_ls_extinction_method     none
_refine_ls_goodness_of_fit_ref   1.073
_refine_ls_hydrogen_treatment    constr
_refine_ls_matrix_type           full
_refine_ls_number_parameters     1032
_refine_ls_number_reflns         13460
_refine_ls_number_restraints     576
_refine_ls_R_factor_all          0.0671
_refine_ls_R_factor_gt           0.0623
_refine_ls_restrained_S_all      1.084
_refine_ls_shift/su_max          0.001
_refine_ls_shift/su_mean         0.000
_refine_ls_structure_factor_coef Fsqd
_refine_ls_weighting_details     
'w=1/[\s^2^(Fo^2^)+(0.0646P)^2^+5.8271P] where P=(Fo^2^+2Fc^2^)/3'
_refine_ls_weighting_scheme      calc
_refine_ls_wR_factor_gt          0.1567
_refine_ls_wR_factor_ref         0.1597
_refine_special_details          ?
_olex2_refinement_description    
;
1. Fixed Uiso
 At 1.2 times of:
  All C(H) groups, All C(H,H) groups, All C(H,H,H,H) groups
 At 1.5 times of:
  All C(H,H,H) groups
2. Restrained distances
 C58-C59 \\sim C58-C59A
 with sigma of 0.02
 C59-C60 \\sim C59A-C60A
 with sigma of 0.02
 C60-C61 \\sim C60A-C61
 with sigma of 0.02
 C58-C60 \\sim C58-C60A
 with sigma of 0.04
 C59-C61 \\sim C59A-C61
 with sigma of 0.04
 C80-C81 \\sim C80A-C81A
 with sigma of 0.02
 C80-C85 \\sim C80A-C85A
 with sigma of 0.02
 C80-C86 \\sim C80A-C86A
 with sigma of 0.02
 C81-C82 \\sim C81A-C82A
 with sigma of 0.02
 C82-C83 \\sim C82A-C83A
 with sigma of 0.02
 C83-C84 \\sim C83A-C84A
 with sigma of 0.02
 C84-C85 \\sim C84A-C85A
 with sigma of 0.02
 C80-C82 \\sim C80A-C82A
 with sigma of 0.04
 C80-C84 \\sim C80A-C84A
 with sigma of 0.04
 C81-C83 \\sim C81A-C83A
 with sigma of 0.04
 C81-C85 \\sim C81A-C85A
 with sigma of 0.04
 C81-C86 \\sim C81A-C86A
 with sigma of 0.04
 C82-C84 \\sim C82A-C84A
 with sigma of 0.04
 C83-C85 \\sim C83A-C85A
 with sigma of 0.04
 C85-C86 \\sim C85A-C86A
 with sigma of 0.04
 C77-C78 \\sim C77A-C78A
 with sigma of 0.02
 C77-C76 \\sim C77A-C76A
 with sigma of 0.02
 C74-C73 \\sim C74A-C73A
 with sigma of 0.02
 C74-C75 \\sim C74A-C75A
 with sigma of 0.02
 C73-C78 \\sim C73A-C78A
 with sigma of 0.02
 C73-C79 \\sim C73A-C79A
 with sigma of 0.02
 C76-C75 \\sim C76A-C75A
 with sigma of 0.02
 C77-C73 \\sim C77A-C73A
 with sigma of 0.04
 C77-C75 \\sim C77A-C75A
 with sigma of 0.04
 C74-C78 \\sim C74A-C78A
 with sigma of 0.04
 C74-C76 \\sim C74A-C76A
 with sigma of 0.04
 C74-C79 \\sim C74A-C79A
 with sigma of 0.04
 C73-C75 \\sim C73A-C75A
 with sigma of 0.04
 C78-C76 \\sim C78A-C76A
 with sigma of 0.04
 C78-C79 \\sim C78A-C79A
 with sigma of 0.04
 C30-C31 \\sim C30-C31A
 with sigma of 0.02
 C30-C43 \\sim C30-C43A
 with sigma of 0.02
 C30-C44 \\sim C30-C44A
 with sigma of 0.02
 C32-C31 \\sim C32-C31A
 with sigma of 0.02
3. Uiso/Uaniso restraints and constraints
C80 \\sim C81 \\sim C82 \\sim C83 \\sim C84 \\sim C85 \\sim C86: within 2A with
sigma of 0.04 and sigma for terminal atoms of 0.08 within 2A
C77A \\sim C79A \\sim C73A \\sim C74A \\sim C78A \\sim C75A \\sim C76A \\sim
C78 \\sim C77 \\sim C76 \\sim C73 \\sim C75 \\sim C74 \\sim C79: within 2A with
sigma of 0.04 and sigma for terminal atoms of 0.08 within 2A
C44A \\sim C44 \\sim C43A \\sim C43 \\sim C30 \\sim C31 \\sim C31A \\sim C32
\\sim C33: within 2A with sigma of 0.01 and sigma for terminal atoms of 0.02
within 2A
4. Rigid body (RIGU) restrains
 C80, C81, C82, C83, C84, C85, C86
 with sigma for 1-2 distances of 0.004 and sigma for 1-3 distances of 0.004
 C77A, C79A, C73A, C74A, C78A, C75A, C76A, C73, C77, C78, C76, C75, C74, C79
 with sigma for 1-2 distances of 0.004 and sigma for 1-3 distances of 0.004
 C44A, C44, C43A, C43, C30, C31, C31A, C32, C33
 with sigma for 1-2 distances of 0.001 and sigma for 1-3 distances of 0.001
5. Others
 Sof(C59A)=Sof(H59C)=Sof(H59D)=Sof(C60A)=Sof(H60C)=Sof(H60D)=1-FVAR(1)
 Sof(C59)=Sof(H59A)=Sof(H59B)=Sof(C60)=Sof(H60A)=Sof(H60B)=FVAR(1)
 Sof(C86A)=Sof(H86D)=Sof(H86E)=Sof(H86F)=Sof(C80A)=Sof(C81A)=Sof(H81A)=
 Sof(C82A)=Sof(H82A)=Sof(C83A)=Sof(H83A)=Sof(C84A)=Sof(H84A)=Sof(C85A)=
 Sof(H85A)=1-FVAR(2)
 Sof(C80)=Sof(C81)=Sof(H81)=Sof(C82)=Sof(H82)=Sof(C83)=Sof(H83)=Sof(C84)=
 Sof(H84)=Sof(C85)=Sof(H85)=Sof(C86)=Sof(H86A)=Sof(H86B)=Sof(H86C)=FVAR(2)
 Sof(C79A)=Sof(H79D)=Sof(H79E)=Sof(H79F)=Sof(C73A)=Sof(C78A)=Sof(H78A)=
 Sof(C77A)=Sof(H77A)=Sof(C76A)=Sof(H76A)=Sof(C75A)=Sof(H75A)=Sof(C74A)=
 Sof(H74A)=1-FVAR(3)
 Sof(C77)=Sof(H77)=Sof(C74)=Sof(H74)=Sof(C73)=Sof(C78)=Sof(H78)=Sof(C76)=
 Sof(H76)=Sof(C79)=Sof(H79A)=Sof(H79B)=Sof(H79C)=Sof(C75)=Sof(H75)=FVAR(3)
 Sof(H32C)=Sof(H32D)=Sof(C31A)=Sof(H31C)=Sof(H31D)=Sof(C44A)=Sof(H44D)=
 Sof(H44E)=Sof(H44F)=Sof(C43A)=Sof(H43D)=Sof(H43E)=Sof(H43F)=1-FVAR(4)
 Sof(H32A)=Sof(H32B)=Sof(C31)=Sof(H31A)=Sof(H31B)=Sof(C43)=Sof(H43A)=Sof(H43B)=
 Sof(H43C)=Sof(C44)=Sof(H44A)=Sof(H44B)=Sof(H44C)=FVAR(4)
6.a Secondary CH2 refined with riding coordinates:
 C89(H89A,H89B), C4(H4A,H4B), C10(H10A,H10B), C88(H88A,H88B), C21(H21A,H21B),
 C22(H22A,H22B), C49(H49A,H49B), C50(H50A,H50B), C59(H59A,H59B), C60(H60A,H60B),
  C59A(H59C,H59D), C60A(H60C,H60D), C32(H32A,H32B), C32(H32C,H32D), C31(H31A,
 H31B), C31A(H31C,H31D)
6.b Aromatic/amide H refined with riding coordinates:
 C7(H7), C18(H18), C25(H25), C28(H28), C35(H35), C46(H46), C53(H53), C56(H56),
 C63(H63), C81(H81), C82(H82), C83(H83), C84(H84), C85(H85), C81A(H81A),
 C82A(H82A), C83A(H83A), C84A(H84A), C85A(H85A), C77(H77), C74(H74), C78(H78),
 C76(H76), C75(H75), C78A(H78A), C77A(H77A), C76A(H76A), C75A(H75A), C74A(H74A)
6.c Idealised Me refined as rotating group:
 C87(H87A,H87B,H87C), C90(H90A,H90B,H90C), C13(H13A,H13B,H13C), C14(H14A,H14B,
 H14C), C15(H15A,H15B,H15C), C16(H16A,H16B,H16C), C37(H37A,H37B,H37C), C38(H38A,
 H38B,H38C), C39(H39A,H39B,H39C), C40(H40A,H40B,H40C), C41(H41A,H41B,H41C),
 C42(H42A,H42B,H42C), C65(H65A,H65B,H65C), C66(H66A,H66B,H66C), C67(H67A,H67B,
 H67C), C68(H68A,H68B,H68C), C69(H69A,H69B,H69C), C70(H70A,H70B,H70C), C71(H71A,
 H71B,H71C), C72(H72A,H72B,H72C), C86(H86A,H86B,H86C), C86A(H86D,H86E,H86F),
 C79(H79A,H79B,H79C), C79A(H79D,H79E,H79F), C43(H43A,H43B,H43C), C44(H44A,H44B,
 H44C), C44A(H44D,H44E,H44F), C43A(H43D,H43E,H43F)
;
_atom_sites_solution_hydrogens   geom
_atom_sites_solution_primary     dual
_atom_sites_solution_secondary   ?
loop_
_atom_site_label
_atom_site_type_symbol
_atom_site_fract_x
_atom_site_fract_y
_atom_site_fract_z
_atom_site_U_iso_or_equiv
_atom_site_adp_type
_atom_site_occupancy
_atom_site_site_symmetry_order
_atom_site_calc_flag
_atom_site_refinement_flags_posn
_atom_site_refinement_flags_adp
_atom_site_refinement_flags_occupancy
_atom_site_disorder_assembly
_atom_site_disorder_group
Li1 Li 0.3757(4) 0.61720(17) 0.2430(3) 0.0684(13) Uani 1 1 d . . . . .
O1 O 0.28888(13) 0.66527(6) 0.21771(8) 0.0499(4) Uani 1 1 d . . . . .
C1 C 0.46230(14) 0.57290(6) 0.29974(8) 0.0251(4) Uani 1 1 d . . . . .
C87 C 0.1690(2) 0.63428(10) 0.29132(13) 0.0585(7) Uani 1 1 d . . . . .
H87A H 0.169865 0.604650 0.269411 0.088 Uiso 1 1 calc R U . . .
H87B H 0.099582 0.638654 0.309843 0.088 Uiso 1 1 calc R U . . .
H87C H 0.226217 0.635245 0.326126 0.088 Uiso 1 1 calc R U . . .
C89 C 0.3220(3) 0.70025(9) 0.17564(13) 0.0630(7) Uani 1 1 d . . . . .
H89A H 0.322997 0.730016 0.198298 0.076 Uiso 1 1 calc R U . . .
H89B H 0.271463 0.702335 0.136734 0.076 Uiso 1 1 calc R U . . .
C90 C 0.4317(2) 0.68887(9) 0.15600(13) 0.0612(7) Uani 1 1 d . . . . .
H90A H 0.454447 0.711817 0.125249 0.092 Uiso 1 1 calc R U . . .
H90B H 0.430660 0.658768 0.135335 0.092 Uiso 1 1 calc R U . . .
H90C H 0.481975 0.688545 0.194521 0.092 Uiso 1 1 calc R U . . .
C2 C 0.52845(14) 0.58134(6) 0.35621(8) 0.0242(4) Uani 1 1 d . . . . .
C3 C 0.53879(15) 0.62765(6) 0.39098(9) 0.0269(4) Uani 1 1 d . . . . .
C4 C 0.61649(17) 0.61702(7) 0.45220(10) 0.0351(4) Uani 1 1 d . . . . .
H4A H 0.678283 0.638172 0.453617 0.042 Uiso 1 1 calc R U . . .
H4B H 0.578372 0.621364 0.492288 0.042 Uiso 1 1 calc R U . . .
C5 C 0.65645(15) 0.56718(6) 0.44839(8) 0.0275(4) Uani 1 1 d . . . . .
C6 C 0.59359(14) 0.54870(6) 0.38863(8) 0.0248(4) Uani 1 1 d . . . . .
C7 C 0.59614(14) 0.50432(6) 0.36514(8) 0.0262(4) Uani 1 1 d . . . . .
H7 H 0.640745 0.481915 0.386380 0.031 Uiso 1 1 calc R U . . .
C8 C 0.53154(14) 0.49358(6) 0.30963(8) 0.0239(4) Uani 1 1 d . . . . .
C9 C 0.52075(15) 0.44757(6) 0.27606(9) 0.0263(4) Uani 1 1 d . . . . .
C10 C 0.44874(15) 0.45883(6) 0.21373(9) 0.0289(4) Uani 1 1 d . . . . .
H10A H 0.390403 0.436104 0.207765 0.035 Uiso 1 1 calc R U . . .
H10B H 0.491789 0.457753 0.175191 0.035 Uiso 1 1 calc R U . . .
C11 C 0.40043(14) 0.50754(6) 0.22101(8) 0.0252(4) Uani 1 1 d . . . . .
C12 C 0.46718(14) 0.52738(6) 0.27936(8) 0.0233(4) Uani 1 1 d . . . . .
C13 C 0.63196(19) 0.54071(7) 0.50946(9) 0.0408(5) Uani 1 1 d . . . . .
H13A H 0.668471 0.555199 0.547605 0.061 Uiso 1 1 calc R U . . .
H13B H 0.657228 0.509239 0.505898 0.061 Uiso 1 1 calc R U . . .
H13C H 0.554485 0.540715 0.514046 0.061 Uiso 1 1 calc R U . . .
C14 C 0.77683(17) 0.56552(8) 0.44029(11) 0.0430(5) Uani 1 1 d . . . . .
H14A H 0.792890 0.582051 0.400822 0.064 Uiso 1 1 calc R U . . .
H14B H 0.799694 0.533702 0.436812 0.064 Uiso 1 1 calc R U . . .
H14C H 0.815162 0.579723 0.478046 0.064 Uiso 1 1 calc R U . . .
C15 C 0.46837(17) 0.41230(6) 0.31894(10) 0.0342(4) Uani 1 1 d . . . . .
H15A H 0.513701 0.407705 0.359007 0.051 Uiso 1 1 calc R U . . .
H15B H 0.460190 0.383341 0.295445 0.051 Uiso 1 1 calc R U . . .
H15C H 0.397789 0.423361 0.329733 0.051 Uiso 1 1 calc R U . . .
C16 C 0.62908(16) 0.42886(7) 0.25807(10) 0.0332(4) Uani 1 1 d . . . . .
H16A H 0.664214 0.451262 0.231381 0.050 Uiso 1 1 calc R U . . .
H16B H 0.618017 0.400443 0.233543 0.050 Uiso 1 1 calc R U . . .
H16C H 0.674373 0.422887 0.297766 0.050 Uiso 1 1 calc R U . . .
C17 C 0.57912(15) 0.66649(6) 0.34941(9) 0.0276(4) Uani 1 1 d . . . . .
C18 C 0.67280(15) 0.67015(7) 0.31824(9) 0.0314(4) Uani 1 1 d . . . . .
H18 H 0.719517 0.644658 0.317332 0.038 Uiso 1 1 calc R U . . .
C19 C 0.70060(16) 0.71114(7) 0.28762(9) 0.0328(4) Uani 1 1 d . . . . .
C20 C 0.80876(17) 0.71336(8) 0.25748(11) 0.0411(5) Uani 1 1 d . . . . .
C88 C 0.1863(2) 0.67165(12) 0.24299(14) 0.0703(8) Uani 1 1 d . . . . .
H88A H 0.129513 0.670579 0.207252 0.084 Uiso 1 1 calc R U . . .
H88B H 0.183370 0.701767 0.264459 0.084 Uiso 1 1 calc R U . . .
C21 C 0.8414(2) 0.76296(9) 0.24724(13) 0.0530(6) Uani 1 1 d . . . . .
H21A H 0.862236 0.777002 0.289863 0.064 Uiso 1 1 calc R U . . .
H21B H 0.904455 0.763805 0.220716 0.064 Uiso 1 1 calc R U . . .
C22 C 0.7522(2) 0.79007(8) 0.21397(12) 0.0494(6) Uani 1 1 d . . . . .
H22A H 0.730637 0.775524 0.171795 0.059 Uiso 1 1 calc R U . . .
H22B H 0.778723 0.821062 0.204913 0.059 Uiso 1 1 calc R U . . .
C23 C 0.65277(18) 0.79404(7) 0.25432(10) 0.0383(5) Uani 1 1 d . . . . .
C24 C 0.62940(16) 0.74814(7) 0.28631(9) 0.0324(4) Uani 1 1 d . . . . .
C25 C 0.53360(16) 0.74374(6) 0.31681(9) 0.0311(4) Uani 1 1 d . . . . .
H25 H 0.484613 0.768519 0.315948 0.037 Uiso 1 1 calc R U . . .
C26 C 0.50901(15) 0.70385(6) 0.34827(9) 0.0279(4) Uani 1 1 d . . . . .
C27 C 0.41820(15) 0.69217(6) 0.38605(9) 0.0279(4) Uani 1 1 d . . . . .
C28 C 0.33082(16) 0.71780(6) 0.40170(9) 0.0326(4) Uani 1 1 d . . . . .
H28 H 0.321734 0.747739 0.384636 0.039 Uiso 1 1 calc R U . . .
C29 C 0.25588(16) 0.70034(7) 0.44214(9) 0.0340(4) Uani 1 1 d . . . . .
C33 C 0.19033(18) 0.63300(7) 0.50985(11) 0.0410(5) Uani 1 1 d . U . . .
C34 C 0.26955(16) 0.65562(7) 0.46594(9) 0.0324(4) Uani 1 1 d . . . . .
C35 C 0.35810(16) 0.63000(6) 0.44907(9) 0.0305(4) Uani 1 1 d . . . . .
H35 H 0.366414 0.599629 0.464604 0.037 Uiso 1 1 calc R U . . .
C36 C 0.43331(15) 0.64793(6) 0.41045(8) 0.0271(4) Uani 1 1 d . . . . .
C37 C 0.8026(2) 0.68710(9) 0.19331(11) 0.0484(6) Uani 1 1 d . . . . .
H37A H 0.784575 0.655177 0.201359 0.073 Uiso 1 1 calc R U . . .
H37B H 0.872059 0.688644 0.174035 0.073 Uiso 1 1 calc R U . . .
H37C H 0.747324 0.700655 0.163395 0.073 Uiso 1 1 calc R U . . .
C38 C 0.89775(19) 0.69148(10) 0.30302(13) 0.0575(7) Uani 1 1 d . . . . .
H38A H 0.897443 0.705371 0.346209 0.086 Uiso 1 1 calc R U . . .
H38B H 0.967543 0.696565 0.285306 0.086 Uiso 1 1 calc R U . . .
H38C H 0.884630 0.658654 0.306372 0.086 Uiso 1 1 calc R U . . .
C39 C 0.6730(2) 0.83017(8) 0.30674(12) 0.0546(7) Uani 1 1 d . . . . .
H39A H 0.734936 0.821311 0.335567 0.082 Uiso 1 1 calc R U . . .
H39B H 0.609675 0.832922 0.332021 0.082 Uiso 1 1 calc R U . . .
H39C H 0.687312 0.859536 0.286375 0.082 Uiso 1 1 calc R U . . .
C40 C 0.55791(19) 0.80894(7) 0.20824(11) 0.0430(5) Uani 1 1 d . . . . .
H40A H 0.576623 0.836959 0.185721 0.065 Uiso 1 1 calc R U . . .
H40B H 0.495338 0.814554 0.233275 0.065 Uiso 1 1 calc R U . . .
H40C H 0.541158 0.784829 0.176278 0.065 Uiso 1 1 calc R U . . .
C41 C 0.2494(2) 0.61525(9) 0.57140(13) 0.0575(7) Uani 1 1 d . . . . .
H41A H 0.290925 0.640058 0.592642 0.086 Uiso 1 1 calc R U . . .
H41B H 0.297951 0.590619 0.560385 0.086 Uiso 1 1 calc R U . . .
H41C H 0.197574 0.603626 0.600914 0.086 Uiso 1 1 calc R U . . .
C42 C 0.1350(3) 0.59351(11) 0.47347(16) 0.0775(10) Uani 1 1 d . . . . .
H42A H 0.085276 0.578625 0.501546 0.116 Uiso 1 1 calc R U . . .
H42B H 0.188789 0.571432 0.461106 0.116 Uiso 1 1 calc R U . . .
H42C H 0.095183 0.605031 0.434326 0.116 Uiso 1 1 calc R U . . .
C45 C 0.28023(14) 0.50785(6) 0.22990(9) 0.0259(4) Uani 1 1 d . . . . .
C46 C 0.22409(15) 0.48839(6) 0.27812(9) 0.0281(4) Uani 1 1 d . . . . .
H46 H 0.262246 0.473258 0.313202 0.034 Uiso 1 1 calc R U . . .
C47 C 0.11138(15) 0.49046(6) 0.27653(9) 0.0291(4) Uani 1 1 d . . . . .
C48 C 0.05560(16) 0.46602(7) 0.33072(10) 0.0356(4) Uani 1 1 d . . . . .
C49 C -0.06587(17) 0.46326(8) 0.31357(11) 0.0454(5) Uani 1 1 d . . . . .
H49A H -0.080300 0.438753 0.281163 0.054 Uiso 1 1 calc R U . . .
H49B H -0.102384 0.455049 0.353065 0.054 Uiso 1 1 calc R U . . .
C50 C -0.11168(17) 0.50711(8) 0.28679(11) 0.0431(5) Uani 1 1 d . . . . .
H50A H -0.095349 0.531832 0.318590 0.052 Uiso 1 1 calc R U . . .
H50B H -0.190564 0.504240 0.280674 0.052 Uiso 1 1 calc R U . . .
C51 C -0.06714(16) 0.51999(8) 0.22193(10) 0.0367(5) Uani 1 1 d . . . . .
C52 C 0.05543(15) 0.51473(7) 0.22626(9) 0.0305(4) Uani 1 1 d . . . . .
C53 C 0.11329(15) 0.53486(7) 0.17795(9) 0.0304(4) Uani 1 1 d . . . . .
H53 H 0.076061 0.551242 0.143721 0.037 Uiso 1 1 calc R U . . .
C54 C 0.22362(15) 0.53131(6) 0.17919(8) 0.0269(4) Uani 1 1 d . . . . .
C55 C 0.30144(14) 0.54862(6) 0.13470(8) 0.0260(4) Uani 1 1 d . . . . .
C56 C 0.28800(15) 0.57298(6) 0.07711(9) 0.0276(4) Uani 1 1 d . . . . .
H56 H 0.218096 0.581868 0.061156 0.033 Uiso 1 1 calc R U . . .
C57 C 0.37615(15) 0.58461(6) 0.04227(8) 0.0263(4) Uani 1 1 d . . . . .
C58 C 0.35503(16) 0.61048(6) -0.02199(9) 0.0324(4) Uani 1 1 d D . . . .
C59 C 0.4649(5) 0.6332(3) -0.0390(3) 0.036(2) Uani 0.354(8) 1 d D . P A 3
H59A H 0.456145 0.647127 -0.082767 0.043 Uiso 0.354(8) 1 calc R U P A 3
H59B H 0.483609 0.657792 -0.007375 0.043 Uiso 0.354(8) 1 calc R U P A 3
C60 C 0.5550(7) 0.5989(4) -0.0376(4) 0.041(2) Uani 0.354(8) 1 d D . P A 3
H60A H 0.619121 0.612954 -0.054958 0.049 Uiso 0.354(8) 1 calc R U P A 3
H60B H 0.533481 0.572466 -0.065309 0.049 Uiso 0.354(8) 1 calc R U P A 3
C61 C 0.58126(16) 0.58309(7) 0.03178(9) 0.0315(4) Uani 1 1 d D . . . .
C62 C 0.47965(15) 0.57205(6) 0.06669(8) 0.0259(4) Uani 1 1 d . . . . .
C63 C 0.49157(15) 0.54762(6) 0.12528(8) 0.0264(4) Uani 1 1 d . . . . .
H63 H 0.561400 0.539335 0.142146 0.032 Uiso 1 1 calc R U . . .
C64 C 0.40433(14) 0.53536(6) 0.15892(8) 0.0247(4) Uani 1 1 d . . . . .
C65 C 0.0986(2) 0.41776(8) 0.34057(13) 0.0491(6) Uani 1 1 d . . . . .
H65A H 0.091661 0.401250 0.299202 0.074 Uiso 1 1 calc R U . . .
H65B H 0.057498 0.401958 0.372585 0.074 Uiso 1 1 calc R U . . .
H65C H 0.174209 0.419026 0.356251 0.074 Uiso 1 1 calc R U . . .
C66 C 0.07606(18) 0.49258(8) 0.39462(10) 0.0430(5) Uani 1 1 d . . . . .
H66A H 0.153386 0.494964 0.405246 0.065 Uiso 1 1 calc R U . . .
H66B H 0.042578 0.476492 0.429642 0.065 Uiso 1 1 calc R U . . .
H66C H 0.045237 0.523199 0.389682 0.065 Uiso 1 1 calc R U . . .
C67 C -0.11605(18) 0.48945(10) 0.16713(11) 0.0501(6) Uani 1 1 d . . . . .
H67A H -0.099569 0.457469 0.177253 0.075 Uiso 1 1 calc R U . . .
H67B H -0.085859 0.497731 0.126112 0.075 Uiso 1 1 calc R U . . .
H67C H -0.193927 0.493690 0.163097 0.075 Uiso 1 1 calc R U . . .
C68 C -0.09946(18) 0.56964(9) 0.20719(13) 0.0514(6) Uani 1 1 d . . . . .
H68A H -0.176401 0.573371 0.211931 0.077 Uiso 1 1 calc R U . . .
H68B H -0.083312 0.577241 0.162630 0.077 Uiso 1 1 calc R U . . .
H68C H -0.059277 0.589981 0.237618 0.077 Uiso 1 1 calc R U . . .
C69 C 0.6347(2) 0.53935(9) 0.01171(16) 0.0680(9) Uani 1 1 d . . . . .
H69A H 0.653977 0.520918 0.050357 0.102 Uiso 1 1 calc R U . . .
H69B H 0.699563 0.546734 -0.010330 0.102 Uiso 1 1 calc R U . . .
H69C H 0.585194 0.522150 -0.017869 0.102 Uiso 1 1 calc R U . . .
C70 C 0.66053(18) 0.60952(8) 0.07654(11) 0.0468(6) Uani 1 1 d . . . . .
H70A H 0.626470 0.637446 0.091140 0.070 Uiso 1 1 calc R U . . .
H70B H 0.723466 0.617465 0.053024 0.070 Uiso 1 1 calc R U . . .
H70C H 0.682712 0.590662 0.114287 0.070 Uiso 1 1 calc R U . . .
C71 C 0.2742(3) 0.58514(9) -0.06646(13) 0.0864(12) Uani 1 1 d . . . . .
H71A H 0.295823 0.553143 -0.069584 0.130 Uiso 1 1 calc R U . . .
H71B H 0.270907 0.599035 -0.109750 0.130 Uiso 1 1 calc R U . . .
H71C H 0.203434 0.586832 -0.048835 0.130 Uiso 1 1 calc R U . . .
C72 C 0.3087(3) 0.65707(9) -0.01042(12) 0.0721(10) Uani 1 1 d . . . . .
H72A H 0.239715 0.653778 0.009003 0.108 Uiso 1 1 calc R U . . .
H72B H 0.298112 0.673319 -0.051864 0.108 Uiso 1 1 calc R U . . .
H72C H 0.358147 0.674354 0.019094 0.108 Uiso 1 1 calc R U . . .
C80 C 0.0861(8) 0.7781(5) 0.0644(6) 0.062(3) Uani 0.578(8) 1 d D U P B 1
C81 C 0.1516(6) 0.7675(4) 0.0162(4) 0.0536(19) Uani 0.578(8) 1 d D U P B 1
H81 H 0.120951 0.752227 -0.021187 0.064 Uiso 0.578(8) 1 calc R U P B 1
C82 C 0.2567(6) 0.7773(2) 0.0184(4) 0.0567(16) Uani 0.578(8) 1 d D U P B 1
H82 H 0.299451 0.766723 -0.014900 0.068 Uiso 0.578(8) 1 calc R U P B 1
C83 C 0.3016(6) 0.8025(3) 0.0685(3) 0.052(2) Uani 0.578(8) 1 d D U P B 1
H83 H 0.373010 0.813341 0.067403 0.062 Uiso 0.578(8) 1 calc R U P B 1
C84 C 0.2416(6) 0.8121(2) 0.1218(4) 0.0743(19) Uani 0.578(8) 1 d D U P B 1
H84 H 0.275232 0.826271 0.159281 0.089 Uiso 0.578(8) 1 calc R U P B 1
C85 C 0.1375(6) 0.80169(18) 0.1205(3) 0.0703(18) Uani 0.578(8) 1 d D U P B 1
H85 H 0.096795 0.809649 0.156118 0.084 Uiso 0.578(8) 1 calc R U P B 1
C86 C -0.0260(5) 0.7706(4) 0.0633(5) 0.109(3) Uani 0.578(8) 1 d D U P B 1
H86A H -0.062927 0.799984 0.065922 0.163 Uiso 0.578(8) 1 calc R U P B 1
H86B H -0.042434 0.751618 0.100446 0.163 Uiso 0.578(8) 1 calc R U P B 1
H86C H -0.050177 0.755169 0.022865 0.163 Uiso 0.578(8) 1 calc R U P B 1
C59A C 0.4513(3) 0.60665(16) -0.06321(17) 0.0406(11) Uani 0.646(8) 1 d D . P A
4
H59C H 0.456017 0.575188 -0.080167 0.049 Uiso 0.646(8) 1 calc R U P A 4
H59D H 0.441944 0.627649 -0.100731 0.049 Uiso 0.646(8) 1 calc R U P A 4
C60A C 0.5535(4) 0.61832(18) -0.0235(2) 0.0395(12) Uani 0.646(8) 1 d D . P A 4
H60C H 0.546132 0.648929 -0.004100 0.047 Uiso 0.646(8) 1 calc R U P A 4
H60D H 0.613298 0.619562 -0.052581 0.047 Uiso 0.646(8) 1 calc R U P A 4
C86A C 0.0102(12) 0.7908(3) 0.1002(7) 0.114(5) Uani 0.422(8) 1 d D . P B 2
H86D H -0.027765 0.761575 0.097727 0.171 Uiso 0.422(8) 1 calc R U P B 2
H86E H -0.036949 0.814903 0.081917 0.171 Uiso 0.422(8) 1 calc R U P B 2
H86F H 0.031340 0.797859 0.145700 0.171 Uiso 0.422(8) 1 calc R U P B 2
C80A C 0.1034(9) 0.7880(7) 0.0643(7) 0.047(3) Uani 0.422(8) 1 d D . P B 2
C81A C 0.1139(8) 0.7687(4) 0.0046(5) 0.048(3) Uani 0.422(8) 1 d D . P B 2
H81A H 0.051934 0.755790 -0.017432 0.058 Uiso 0.422(8) 1 calc R U P B 2
C82A C 0.2087(7) 0.7667(2) -0.0254(4) 0.069(3) Uani 0.422(8) 1 d D . P B 2
H82A H 0.211377 0.752326 -0.066554 0.083 Uiso 0.422(8) 1 calc R U P B 2
C83A C 0.2989(9) 0.7855(4) 0.0043(8) 0.093(5) Uani 0.422(8) 1 d D . P B 2
H83A H 0.362392 0.788967 -0.018016 0.112 Uiso 0.422(8) 1 calc R U P B 2
C84A C 0.2941(14) 0.7999(7) 0.0707(11) 0.147(9) Uani 0.422(8) 1 d D . P B 2
H84A H 0.358465 0.804839 0.096851 0.176 Uiso 0.422(8) 1 calc R U P B 2
C85A C 0.2018(11) 0.8061(3) 0.0951(5) 0.078(4) Uani 0.422(8) 1 d D . P B 2
H85A H 0.198958 0.823027 0.134227 0.093 Uiso 0.422(8) 1 calc R U P B 2
C77 C 0.9084(5) 0.55871(17) -0.0592(2) 0.0430(11) Uani 0.623(6) 1 d D U P C 5
H77 H 0.902289 0.526448 -0.057696 0.052 Uiso 0.623(6) 1 calc R U P C 5
C74 C 0.9397(12) 0.6511(3) -0.0633(7) 0.0589(19) Uani 0.623(6) 1 d D U P C 5
H74 H 0.955414 0.682778 -0.064040 0.071 Uiso 0.623(6) 1 calc R U P C 5
C73 C 0.9618(4) 0.62668(16) -0.0091(3) 0.0430(12) Uani 0.623(6) 1 d D U P C 5
C78 C 0.9502(7) 0.58080(19) -0.0048(3) 0.0495(13) Uani 0.623(6) 1 d D U P C 5
H78 H 0.970243 0.564756 0.034177 0.059 Uiso 0.623(6) 1 calc R U P C 5
C76 C 0.8735(4) 0.58140(15) -0.1178(2) 0.0496(12) Uani 0.623(6) 1 d D U P C 5
H76 H 0.839453 0.565437 -0.153596 0.060 Uiso 0.623(6) 1 calc R U P C 5
C79 C 1.0038(4) 0.65096(16) 0.0549(2) 0.0639(14) Uani 0.623(6) 1 d D U P C 5
H79A H 1.049939 0.676553 0.044441 0.096 Uiso 0.623(6) 1 calc R U P C 5
H79B H 1.044825 0.629251 0.082773 0.096 Uiso 0.623(6) 1 calc R U P C 5
H79C H 0.942886 0.662341 0.077727 0.096 Uiso 0.623(6) 1 calc R U P C 5
C75 C 0.8921(7) 0.6291(2) -0.1202(3) 0.087(2) Uani 0.623(6) 1 d D U P C 5
H75 H 0.873436 0.645974 -0.158514 0.104 Uiso 0.623(6) 1 calc R U P C 5
C79A C 0.8163(10) 0.6269(6) -0.1648(4) 0.169(6) Uani 0.377(6) 1 d D U P C 6
H79D H 0.850069 0.612420 -0.201012 0.253 Uiso 0.377(6) 1 calc R U P C 6
H79E H 0.815339 0.660054 -0.170956 0.253 Uiso 0.377(6) 1 calc R U P C 6
H79F H 0.742678 0.615728 -0.163230 0.253 Uiso 0.377(6) 1 calc R U P C 6
C73A C 0.8812(13) 0.6151(5) -0.0997(6) 0.111(4) Uani 0.377(6) 1 d D U P C 6
C78A C 0.8932(16) 0.5731(5) -0.0732(10) 0.126(5) Uani 0.377(6) 1 d D U P C 6
H78A H 0.869168 0.546543 -0.096083 0.151 Uiso 0.377(6) 1 calc R U P C 6
C77A C 0.940(2) 0.5706(7) -0.0132(11) 0.134(6) Uani 0.377(6) 1 d D U P C 6
H77A H 0.949083 0.540622 0.003663 0.161 Uiso 0.377(6) 1 calc R U P C 6
C76A C 0.9808(12) 0.6068(5) 0.0305(8) 0.133(4) Uani 0.377(6) 1 d D U P C 6
H76A H 1.007323 0.602808 0.074393 0.159 Uiso 0.377(6) 1 calc R U P C 6
C75A C 0.9743(12) 0.6464(5) -0.0016(7) 0.098(4) Uani 0.377(6) 1 d D U P C 6
H75A H 1.008435 0.672433 0.017749 0.117 Uiso 0.377(6) 1 calc R U P C 6
C74A C 0.918(2) 0.6512(6) -0.0636(14) 0.091(6) Uani 0.377(6) 1 d D U P C 6
H74A H 0.906466 0.680995 -0.080481 0.109 Uiso 0.377(6) 1 calc R U P C 6
C30 C 0.1644(2) 0.73151(8) 0.46109(11) 0.0465(5) Uani 1 1 d D U . . .
C32 C 0.1061(2) 0.66668(9) 0.53000(13) 0.0581(6) Uani 1 1 d D U . . .
H32A H 0.042664 0.649133 0.541850 0.070 Uiso 0.789(5) 1 calc R U P D 3
H32B H 0.135077 0.682653 0.569645 0.070 Uiso 0.789(5) 1 calc R U P D 3
H32C H 0.039971 0.660705 0.502231 0.070 Uiso 0.211(5) 1 calc R U P D 4
H32D H 0.090091 0.658904 0.575041 0.070 Uiso 0.211(5) 1 calc R U P D 4
C31 C 0.0695(2) 0.70183(11) 0.48103(16) 0.0517(8) Uani 0.789(5) 1 d D U P D 3
H31A H 0.015004 0.721600 0.499489 0.062 Uiso 0.789(5) 1 calc R U P D 3
H31B H 0.035636 0.686562 0.442076 0.062 Uiso 0.789(5) 1 calc R U P D 3
C43 C 0.2027(4) 0.76411(16) 0.5138(2) 0.0546(10) Uani 0.789(5) 1 d D U P D 3
H43A H 0.236125 0.746980 0.550615 0.082 Uiso 0.789(5) 1 calc R U P D 3
H43B H 0.141771 0.781531 0.528193 0.082 Uiso 0.789(5) 1 calc R U P D 3
H43C H 0.255306 0.785080 0.497086 0.082 Uiso 0.789(5) 1 calc R U P D 3
C44 C 0.1181(3) 0.76015(14) 0.40142(18) 0.0466(8) Uani 0.789(5) 1 d D U P D 3
H44A H 0.172067 0.782106 0.388929 0.070 Uiso 0.789(5) 1 calc R U P D 3
H44B H 0.053914 0.776537 0.413228 0.070 Uiso 0.789(5) 1 calc R U P D 3
H44C H 0.099313 0.739709 0.364846 0.070 Uiso 0.789(5) 1 calc R U P D 3
C31A C 0.1239(9) 0.7117(4) 0.5284(5) 0.0499(17) Uani 0.211(5) 1 d D U P D 4
H31C H 0.178064 0.719459 0.563901 0.060 Uiso 0.211(5) 1 calc R U P D 4
H31D H 0.056673 0.727591 0.537615 0.060 Uiso 0.211(5) 1 calc R U P D 4
C44A C 0.0902(12) 0.7435(6) 0.4124(7) 0.055(3) Uani 0.211(5) 1 d D U P D 4
H44D H 0.126830 0.755057 0.375264 0.082 Uiso 0.211(5) 1 calc R U P D 4
H44E H 0.043279 0.767284 0.428105 0.082 Uiso 0.211(5) 1 calc R U P D 4
H44F H 0.047203 0.716755 0.399091 0.082 Uiso 0.211(5) 1 calc R U P D 4
C43A C 0.2293(14) 0.7736(6) 0.4971(7) 0.044(3) Uani 0.211(5) 1 d D U P D 4
H43D H 0.277161 0.761753 0.532720 0.066 Uiso 0.211(5) 1 calc R U P D 4
H43E H 0.178197 0.794971 0.514486 0.066 Uiso 0.211(5) 1 calc R U P D 4
H43F H 0.271683 0.789462 0.465754 0.066 Uiso 0.211(5) 1 calc R U P D 4

loop_
_atom_site_aniso_label
_atom_site_aniso_U_11
_atom_site_aniso_U_22
_atom_site_aniso_U_33
_atom_site_aniso_U_23
_atom_site_aniso_U_13
_atom_site_aniso_U_12
Li1 0.069(3) 0.055(3) 0.079(3) 0.022(2) -0.009(2) 0.018(2)
O1 0.0569(10) 0.0465(9) 0.0453(9) -0.0043(7) -0.0036(7) 0.0149(8)
C1 0.0273(9) 0.0231(9) 0.0251(9) 0.0010(7) 0.0023(7) 0.0009(7)
C87 0.0474(14) 0.0735(18) 0.0539(15) -0.0166(13) -0.0019(12) 0.0025(13)
C89 0.097(2) 0.0471(14) 0.0455(14) 0.0036(11) 0.0060(14) 0.0183(14)
C90 0.087(2) 0.0522(15) 0.0445(14) -0.0135(12) 0.0052(13) -0.0101(14)
C2 0.0271(9) 0.0217(8) 0.0239(8) 0.0014(7) 0.0038(7) 0.0006(7)
C3 0.0323(10) 0.0228(9) 0.0251(9) -0.0005(7) -0.0008(7) 0.0013(7)
C4 0.0444(12) 0.0288(10) 0.0306(10) -0.0035(8) -0.0085(9) 0.0037(8)
C5 0.0302(9) 0.0276(9) 0.0242(9) 0.0000(7) -0.0017(7) 0.0029(7)
C6 0.0248(9) 0.0268(9) 0.0229(8) 0.0016(7) 0.0024(7) 0.0010(7)
C7 0.0289(9) 0.0246(9) 0.0248(9) 0.0031(7) 0.0007(7) 0.0047(7)
C8 0.0263(9) 0.0221(8) 0.0239(8) 0.0011(7) 0.0051(7) 0.0019(7)
C9 0.0309(9) 0.0225(9) 0.0258(9) 0.0006(7) 0.0034(7) 0.0020(7)
C10 0.0341(10) 0.0250(9) 0.0275(9) -0.0032(7) 0.0013(8) 0.0020(8)
C11 0.0266(9) 0.0251(9) 0.0241(9) -0.0005(7) 0.0012(7) 0.0002(7)
C12 0.0229(8) 0.0258(9) 0.0213(8) 0.0016(7) 0.0032(7) 0.0003(7)
C13 0.0577(14) 0.0379(11) 0.0261(10) 0.0009(8) -0.0031(9) -0.0061(10)
C14 0.0323(11) 0.0554(14) 0.0406(12) -0.0118(10) -0.0022(9) 0.0019(10)
C15 0.0436(11) 0.0252(9) 0.0345(10) 0.0016(8) 0.0075(9) -0.0009(8)
C16 0.0370(11) 0.0302(10) 0.0327(10) -0.0032(8) 0.0039(8) 0.0060(8)
C17 0.0310(10) 0.0253(9) 0.0259(9) -0.0016(7) -0.0021(7) -0.0018(7)
C18 0.0300(10) 0.0313(10) 0.0323(10) -0.0023(8) -0.0014(8) -0.0011(8)
C19 0.0333(10) 0.0362(11) 0.0285(10) -0.0025(8) -0.0011(8) -0.0097(8)
C20 0.0363(11) 0.0469(12) 0.0405(12) -0.0005(10) 0.0052(9) -0.0095(9)
C88 0.0601(17) 0.097(2) 0.0539(16) -0.0065(15) 0.0031(13) 0.0315(16)
C21 0.0460(13) 0.0554(15) 0.0587(15) 0.0005(12) 0.0108(11) -0.0177(11)
C22 0.0552(14) 0.0473(13) 0.0463(13) 0.0089(10) 0.0088(11) -0.0177(11)
C23 0.0519(13) 0.0322(11) 0.0306(10) 0.0023(8) 0.0010(9) -0.0125(9)
C24 0.0404(11) 0.0307(10) 0.0253(9) -0.0004(8) -0.0027(8) -0.0094(8)
C25 0.0404(11) 0.0232(9) 0.0293(9) 0.0005(7) -0.0015(8) -0.0010(8)
C26 0.0337(10) 0.0239(9) 0.0259(9) -0.0020(7) 0.0000(7) -0.0014(7)
C27 0.0357(10) 0.0230(9) 0.0248(9) -0.0020(7) 0.0002(7) -0.0008(7)
C28 0.0437(11) 0.0225(9) 0.0319(10) -0.0001(8) 0.0041(8) 0.0041(8)
C29 0.0399(11) 0.0301(10) 0.0324(10) -0.0044(8) 0.0061(8) 0.0048(8)
C33 0.0456(12) 0.0383(11) 0.0406(11) 0.0011(9) 0.0149(9) -0.0016(9)
C34 0.0397(11) 0.0307(10) 0.0273(9) -0.0038(8) 0.0060(8) -0.0010(8)
C35 0.0419(11) 0.0221(9) 0.0279(9) 0.0002(7) 0.0036(8) 0.0004(8)
C36 0.0350(10) 0.0230(9) 0.0230(9) -0.0022(7) 0.0009(7) -0.0003(7)
C37 0.0475(13) 0.0518(14) 0.0473(13) -0.0020(11) 0.0136(10) -0.0027(11)
C38 0.0328(12) 0.0775(18) 0.0622(16) 0.0069(14) 0.0028(11) -0.0062(12)
C39 0.0876(19) 0.0341(12) 0.0422(13) -0.0019(10) 0.0048(12) -0.0206(12)
C40 0.0563(14) 0.0346(11) 0.0384(11) 0.0091(9) 0.0046(10) -0.0024(10)
C41 0.0609(16) 0.0604(16) 0.0534(15) 0.0242(12) 0.0205(12) 0.0067(13)
C42 0.086(2) 0.078(2) 0.0737(19) -0.0231(16) 0.0408(17) -0.0443(17)
C45 0.0273(9) 0.0246(9) 0.0257(9) -0.0037(7) 0.0012(7) -0.0021(7)
C46 0.0318(10) 0.0267(9) 0.0256(9) -0.0021(7) 0.0009(7) -0.0023(7)
C47 0.0308(10) 0.0281(9) 0.0288(9) -0.0067(7) 0.0038(7) -0.0063(7)
C48 0.0352(11) 0.0375(11) 0.0347(10) -0.0008(9) 0.0069(8) -0.0090(9)
C49 0.0365(12) 0.0572(14) 0.0431(12) 0.0000(10) 0.0079(9) -0.0172(10)
C50 0.0275(10) 0.0607(14) 0.0415(12) -0.0070(10) 0.0055(9) -0.0070(10)
C51 0.0263(10) 0.0470(12) 0.0365(11) -0.0066(9) 0.0013(8) -0.0052(9)
C52 0.0277(10) 0.0327(10) 0.0308(10) -0.0076(8) 0.0008(8) -0.0040(8)
C53 0.0280(10) 0.0353(10) 0.0275(9) -0.0026(8) -0.0024(7) -0.0001(8)
C54 0.0284(9) 0.0285(9) 0.0237(9) -0.0035(7) 0.0004(7) -0.0015(7)
C55 0.0270(9) 0.0261(9) 0.0247(9) -0.0036(7) 0.0006(7) 0.0002(7)
C56 0.0289(9) 0.0272(9) 0.0262(9) -0.0023(7) -0.0025(7) 0.0032(7)
C57 0.0354(10) 0.0193(8) 0.0240(9) -0.0034(7) 0.0004(7) 0.0005(7)
C58 0.0422(11) 0.0285(10) 0.0265(9) 0.0035(8) 0.0005(8) 0.0025(8)
C59 0.040(4) 0.041(4) 0.027(3) 0.010(3) 0.000(2) -0.010(3)
C60 0.039(4) 0.053(6) 0.031(4) 0.005(4) 0.008(3) -0.008(4)
C61 0.0331(10) 0.0321(10) 0.0297(10) 0.0011(8) 0.0047(8) -0.0047(8)
C62 0.0313(10) 0.0220(8) 0.0245(9) -0.0040(7) 0.0029(7) -0.0023(7)
C63 0.0267(9) 0.0262(9) 0.0261(9) -0.0027(7) -0.0003(7) 0.0012(7)
C64 0.0286(9) 0.0235(9) 0.0217(8) -0.0030(7) 0.0003(7) 0.0001(7)
C65 0.0520(14) 0.0385(12) 0.0585(14) 0.0088(11) 0.0148(11) -0.0103(10)
C66 0.0406(12) 0.0570(14) 0.0320(11) -0.0020(10) 0.0073(9) -0.0055(10)
C67 0.0322(11) 0.0757(17) 0.0420(12) -0.0122(12) -0.0015(9) -0.0135(11)
C68 0.0290(11) 0.0585(15) 0.0670(16) 0.0030(12) 0.0050(10) 0.0064(10)
C69 0.0691(18) 0.0415(14) 0.100(2) -0.0182(14) 0.0578(17) -0.0109(12)
C70 0.0417(12) 0.0527(14) 0.0464(13) -0.0031(11) 0.0054(10) -0.0171(10)
C71 0.176(4) 0.0380(14) 0.0376(13) 0.0097(11) -0.0463(18) -0.0266(18)
C72 0.140(3) 0.0382(13) 0.0352(13) 0.0004(10) -0.0132(15) 0.0338(16)
C80 0.075(4) 0.039(7) 0.074(5) 0.016(3) 0.016(3) 0.004(3)
C81 0.068(4) 0.046(3) 0.046(4) 0.010(3) -0.002(3) 0.002(4)
C82 0.069(4) 0.034(3) 0.067(4) 0.010(3) -0.004(3) -0.001(3)
C83 0.051(4) 0.041(4) 0.062(4) 0.015(3) -0.007(3) -0.017(3)
C84 0.104(5) 0.047(3) 0.069(4) -0.004(3) -0.017(3) -0.004(3)
C85 0.112(4) 0.038(3) 0.064(4) 0.004(2) 0.029(3) 0.019(3)
C86 0.062(3) 0.154(9) 0.111(6) 0.068(6) 0.012(4) 0.009(4)
C59A 0.054(2) 0.043(2) 0.0251(17) 0.0040(17) 0.0013(15) -0.0050(17)
C60A 0.046(2) 0.042(3) 0.031(2) 0.007(2) 0.0057(18) -0.009(2)
C86A 0.176(14) 0.056(5) 0.116(10) 0.008(6) 0.055(10) -0.003(7)
C80A 0.057(5) 0.027(7) 0.059(6) 0.015(4) 0.001(4) 0.000(4)
C81A 0.068(6) 0.026(3) 0.049(5) 0.006(3) -0.014(4) 0.004(4)
C82A 0.113(7) 0.038(3) 0.057(5) 0.008(3) 0.001(5) 0.021(4)
C83A 0.068(7) 0.043(5) 0.166(14) 0.040(6) -0.010(7) 0.011(5)
C84A 0.132(18) 0.117(16) 0.19(2) -0.024(15) -0.005(16) 0.059(12)
C85A 0.145(11) 0.038(4) 0.045(5) -0.001(4) -0.028(6) -0.006(6)
C77 0.041(2) 0.052(3) 0.036(2) 0.0057(18) 0.0065(18) 0.0062(19)
C74 0.085(5) 0.038(3) 0.055(4) -0.005(2) 0.016(3) -0.004(3)
C73 0.041(2) 0.030(2) 0.060(3) -0.002(2) 0.0158(18) -0.0005(19)
C78 0.054(3) 0.037(2) 0.058(3) -0.019(2) 0.006(2) 0.000(2)
C76 0.069(3) 0.044(2) 0.035(2) -0.0217(18) -0.0051(19) 0.0084(19)
C79 0.072(3) 0.055(3) 0.065(3) -0.002(2) 0.009(2) 0.001(2)
C75 0.152(6) 0.059(3) 0.049(3) 0.007(2) 0.008(4) 0.010(4)
C79A 0.169(11) 0.293(16) 0.051(5) -0.075(7) 0.049(5) -0.151(10)
C73A 0.146(8) 0.090(8) 0.107(8) -0.025(6) 0.080(6) -0.030(7)
C78A 0.121(11) 0.103(8) 0.163(11) -0.007(8) 0.088(9) 0.002(8)
C77A 0.106(11) 0.122(11) 0.180(12) -0.008(10) 0.061(10) 0.001(10)
C76A 0.125(10) 0.106(9) 0.168(11) 0.035(8) 0.024(8) 0.020(7)
C75A 0.101(8) 0.114(8) 0.082(7) 0.031(7) 0.026(5) 0.022(8)
C74A 0.115(13) 0.087(8) 0.072(7) -0.021(6) 0.022(7) 0.002(7)
C30 0.0527(12) 0.0414(11) 0.0474(11) -0.0019(9) 0.0173(9) 0.0152(9)
C32 0.0550(14) 0.0614(14) 0.0608(15) 0.0142(11) 0.0263(12) 0.0157(11)
C31 0.0471(15) 0.0620(17) 0.0479(17) 0.0050(12) 0.0176(13) 0.0166(11)
C43 0.069(3) 0.054(2) 0.0417(19) -0.0098(16) 0.0115(18) 0.0248(16)
C44 0.0398(18) 0.051(2) 0.0494(16) -0.0013(14) 0.0061(14) 0.0145(14)
C31A 0.045(4) 0.0579(18) 0.049(3) 0.004(3) 0.017(3) 0.017(2)
C44A 0.048(5) 0.069(8) 0.049(4) 0.001(4) 0.015(3) 0.009(5)
C43A 0.051(5) 0.048(4) 0.037(6) -0.012(4) 0.025(4) 0.019(3)

_geom_special_details            
;
 All esds (except the esd in the dihedral angle between two l.s. planes)
 are estimated using the full covariance matrix.  The cell esds are taken
 into account individually in the estimation of esds in distances, angles
 and torsion angles; correlations between esds in cell parameters are only
 used when they are defined by crystal symmetry.  An approximate (isotropic)
 treatment of cell esds is used for estimating esds involving l.s. planes.
;
loop_
_geom_bond_atom_site_label_1
_geom_bond_atom_site_label_2
_geom_bond_distance
_geom_bond_site_symmetry_2
_geom_bond_publ_flag
Li1 O1 1.834(5) . ?
Li1 C1 2.016(5) . ?
O1 C89 1.423(3) . ?
O1 C88 1.429(3) . ?
C1 C2 1.405(2) . ?
C1 C12 1.402(2) . ?
C87 H87A 0.9800 . ?
C87 H87B 0.9800 . ?
C87 H87C 0.9800 . ?
C87 C88 1.507(4) . ?
C89 H89A 0.9900 . ?
C89 H89B 0.9900 . ?
C89 C90 1.494(4) . ?
C90 H90A 0.9800 . ?
C90 H90B 0.9800 . ?
C90 H90C 0.9800 . ?
C2 C3 1.537(2) . ?
C2 C6 1.398(2) . ?
C3 C4 1.573(3) . ?
C3 C17 1.532(3) . ?
C3 C36 1.525(3) . ?
C4 H4A 0.9900 . ?
C4 H4B 0.9900 . ?
C4 C5 1.549(3) . ?
C5 C6 1.517(2) . ?
C5 C13 1.528(3) . ?
C5 C14 1.527(3) . ?
C6 C7 1.390(3) . ?
C7 H7 0.9500 . ?
C7 C8 1.393(3) . ?
C8 C9 1.519(2) . ?
C8 C12 1.398(2) . ?
C9 C10 1.556(2) . ?
C9 C15 1.536(3) . ?
C9 C16 1.530(3) . ?
C10 H10A 0.9900 . ?
C10 H10B 0.9900 . ?
C10 C11 1.562(2) . ?
C11 C12 1.533(2) . ?
C11 C45 1.527(2) . ?
C11 C64 1.522(2) . ?
C13 H13A 0.9800 . ?
C13 H13B 0.9800 . ?
C13 H13C 0.9800 . ?
C14 H14A 0.9800 . ?
C14 H14B 0.9800 . ?
C14 H14C 0.9800 . ?
C15 H15A 0.9800 . ?
C15 H15B 0.9800 . ?
C15 H15C 0.9800 . ?
C16 H16A 0.9800 . ?
C16 H16B 0.9800 . ?
C16 H16C 0.9800 . ?
C17 C18 1.378(3) . ?
C17 C26 1.403(3) . ?
C18 H18 0.9500 . ?
C18 C19 1.412(3) . ?
C19 C20 1.528(3) . ?
C19 C24 1.403(3) . ?
C20 C21 1.529(3) . ?
C20 C37 1.529(3) . ?
C20 C38 1.547(3) . ?
C88 H88A 0.9900 . ?
C88 H88B 0.9900 . ?
C21 H21A 0.9900 . ?
C21 H21B 0.9900 . ?
C21 C22 1.499(4) . ?
C22 H22A 0.9900 . ?
C22 H22B 0.9900 . ?
C22 C23 1.546(3) . ?
C23 C24 1.536(3) . ?
C23 C39 1.523(3) . ?
C23 C40 1.534(3) . ?
C24 C25 1.396(3) . ?
C25 H25 0.9500 . ?
C25 C26 1.383(3) . ?
C26 C27 1.460(3) . ?
C27 C28 1.382(3) . ?
C27 C36 1.400(3) . ?
C28 H28 0.9500 . ?
C28 C29 1.393(3) . ?
C29 C34 1.407(3) . ?
C29 C30 1.536(3) . ?
C33 C34 1.537(3) . ?
C33 C41 1.518(3) . ?
C33 C42 1.522(3) . ?
C33 C32 1.522(3) . ?
C34 C35 1.401(3) . ?
C35 H35 0.9500 . ?
C35 C36 1.377(3) . ?
C37 H37A 0.9800 . ?
C37 H37B 0.9800 . ?
C37 H37C 0.9800 . ?
C38 H38A 0.9800 . ?
C38 H38B 0.9800 . ?
C38 H38C 0.9800 . ?
C39 H39A 0.9800 . ?
C39 H39B 0.9800 . ?
C39 H39C 0.9800 . ?
C40 H40A 0.9800 . ?
C40 H40B 0.9800 . ?
C40 H40C 0.9800 . ?
C41 H41A 0.9800 . ?
C41 H41B 0.9800 . ?
C41 H41C 0.9800 . ?
C42 H42A 0.9800 . ?
C42 H42B 0.9800 . ?
C42 H42C 0.9800 . ?
C45 C46 1.379(3) . ?
C45 C54 1.404(3) . ?
C46 H46 0.9500 . ?
C46 C47 1.409(3) . ?
C47 C48 1.534(3) . ?
C47 C52 1.406(3) . ?
C48 C49 1.539(3) . ?
C48 C65 1.523(3) . ?
C48 C66 1.538(3) . ?
C49 H49A 0.9900 . ?
C49 H49B 0.9900 . ?
C49 C50 1.498(3) . ?
C50 H50A 0.9900 . ?
C50 H50B 0.9900 . ?
C50 C51 1.531(3) . ?
C51 C52 1.538(3) . ?
C51 C67 1.537(3) . ?
C51 C68 1.536(3) . ?
C52 C53 1.401(3) . ?
C53 H53 0.9500 . ?
C53 C54 1.383(3) . ?
C54 C55 1.472(3) . ?
C55 C56 1.387(3) . ?
C55 C64 1.404(3) . ?
C56 H56 0.9500 . ?
C56 C57 1.398(3) . ?
C57 C58 1.535(2) . ?
C57 C62 1.407(3) . ?
C58 C59 1.588(6) . ?
C58 C71 1.515(3) . ?
C58 C72 1.510(3) . ?
C58 C59A 1.524(4) . ?
C59 H59A 0.9900 . ?
C59 H59B 0.9900 . ?
C59 C60 1.509(11) . ?
C60 H60A 0.9900 . ?
C60 H60B 0.9900 . ?
C60 C61 1.520(8) . ?
C61 C62 1.537(3) . ?
C61 C69 1.517(3) . ?
C61 C70 1.521(3) . ?
C61 C60A 1.561(5) . ?
C62 C63 1.404(3) . ?
C63 H63 0.9500 . ?
C63 C64 1.379(3) . ?
C65 H65A 0.9800 . ?
C65 H65B 0.9800 . ?
C65 H65C 0.9800 . ?
C66 H66A 0.9800 . ?
C66 H66B 0.9800 . ?
C66 H66C 0.9800 . ?
C67 H67A 0.9800 . ?
C67 H67B 0.9800 . ?
C67 H67C 0.9800 . ?
C68 H68A 0.9800 . ?
C68 H68B 0.9800 . ?
C68 H68C 0.9800 . ?
C69 H69A 0.9800 . ?
C69 H69B 0.9800 . ?
C69 H69C 0.9800 . ?
C70 H70A 0.9800 . ?
C70 H70B 0.9800 . ?
C70 H70C 0.9800 . ?
C71 H71A 0.9800 . ?
C71 H71B 0.9800 . ?
C71 H71C 0.9800 . ?
C72 H72A 0.9800 . ?
C72 H72B 0.9800 . ?
C72 H72C 0.9800 . ?
C80 C81 1.366(9) . ?
C80 C85 1.460(11) . ?
C80 C86 1.418(10) . ?
C81 H81 0.9500 . ?
C81 C82 1.344(10) . ?
C82 H82 0.9500 . ?
C82 C83 1.361(10) . ?
C83 H83 0.9500 . ?
C83 C84 1.401(12) . ?
C84 H84 0.9500 . ?
C84 C85 1.337(10) . ?
C85 H85 0.9500 . ?
C86 H86A 0.9800 . ?
C86 H86B 0.9800 . ?
C86 H86C 0.9800 . ?
C59A H59C 0.9900 . ?
C59A H59D 0.9900 . ?
C59A C60A 1.511(6) . ?
C60A H60C 0.9900 . ?
C60A H60D 0.9900 . ?
C86A H86D 0.9800 . ?
C86A H86E 0.9800 . ?
C86A H86F 0.9800 . ?
C86A C80A 1.424(12) . ?
C80A C81A 1.370(11) . ?
C80A C85A 1.449(12) . ?
C81A H81A 0.9500 . ?
C81A C82A 1.375(12) . ?
C82A H82A 0.9500 . ?
C82A C83A 1.364(13) . ?
C83A H83A 0.9500 . ?
C83A C84A 1.44(2) . ?
C84A H84A 0.9500 . ?
C84A C85A 1.303(17) . ?
C85A H85A 0.9500 . ?
C77 H77 0.9500 . ?
C77 C78 1.369(6) . ?
C77 C76 1.424(6) . ?
C74 H74 0.9500 . ?
C74 C73 1.342(12) . ?
C74 C75 1.433(14) . ?
C73 C78 1.357(7) . ?
C73 C79 1.560(7) . ?
C78 H78 0.9500 . ?
C76 H76 0.9500 . ?
C76 C75 1.418(8) . ?
C79 H79A 0.9800 . ?
C79 H79B 0.9800 . ?
C79 H79C 0.9800 . ?
C75 H75 0.9500 . ?
C79A H79D 0.9800 . ?
C79A H79E 0.9800 . ?
C79A H79F 0.9800 . ?
C79A C73A 1.560(15) . ?
C73A C78A 1.352(15) . ?
C73A C74A 1.36(2) . ?
C78A H78A 0.9500 . ?
C78A C77A 1.337(15) . ?
C77A H77A 0.9500 . ?
C77A C76A 1.459(16) . ?
C76A H76A 0.9500 . ?
C76A C75A 1.338(14) . ?
C75A H75A 0.9500 . ?
C75A C74A 1.42(2) . ?
C74A H74A 0.9500 . ?
C30 C31 1.550(4) . ?
C30 C43 1.503(5) . ?
C30 C44 1.569(4) . ?
C30 C31A 1.618(10) . ?
C30 C44A 1.367(12) . ?
C30 C43A 1.630(13) . ?
C32 H32A 0.9900 . ?
C32 H32B 0.9900 . ?
C32 H32C 0.9900 . ?
C32 H32D 0.9900 . ?
C32 C31 1.494(4) . ?
C32 C31A 1.341(11) . ?
C31 H31A 0.9900 . ?
C31 H31B 0.9900 . ?
C43 H43A 0.9800 . ?
C43 H43B 0.9800 . ?
C43 H43C 0.9800 . ?
C44 H44A 0.9800 . ?
C44 H44B 0.9800 . ?
C44 H44C 0.9800 . ?
C31A H31C 0.9900 . ?
C31A H31D 0.9900 . ?
C44A H44D 0.9800 . ?
C44A H44E 0.9800 . ?
C44A H44F 0.9800 . ?
C43A H43D 0.9800 . ?
C43A H43E 0.9800 . ?
C43A H43F 0.9800 . ?

loop_
_geom_angle_atom_site_label_1
_geom_angle_atom_site_label_2
_geom_angle_atom_site_label_3
_geom_angle
_geom_angle_site_symmetry_1
_geom_angle_site_symmetry_3
_geom_angle_publ_flag
O1 Li1 C1 161.1(3) . . ?
C89 O1 Li1 122.5(2) . . ?
C89 O1 C88 115.7(2) . . ?
C88 O1 Li1 121.7(2) . . ?
C2 C1 Li1 129.2(2) . . ?
C12 C1 Li1 118.2(2) . . ?
C12 C1 C2 112.41(15) . . ?
H87A C87 H87B 109.5 . . ?
H87A C87 H87C 109.5 . . ?
H87B C87 H87C 109.5 . . ?
C88 C87 H87A 109.5 . . ?
C88 C87 H87B 109.5 . . ?
C88 C87 H87C 109.5 . . ?
O1 C89 H89A 110.0 . . ?
O1 C89 H89B 110.0 . . ?
O1 C89 C90 108.3(2) . . ?
H89A C89 H89B 108.4 . . ?
C90 C89 H89A 110.0 . . ?
C90 C89 H89B 110.0 . . ?
C89 C90 H90A 109.5 . . ?
C89 C90 H90B 109.5 . . ?
C89 C90 H90C 109.5 . . ?
H90A C90 H90B 109.5 . . ?
H90A C90 H90C 109.5 . . ?
H90B C90 H90C 109.5 . . ?
C1 C2 C3 124.68(15) . . ?
C6 C2 C1 124.61(16) . . ?
C6 C2 C3 110.71(15) . . ?
C2 C3 C4 103.17(14) . . ?
C17 C3 C2 114.62(14) . . ?
C17 C3 C4 112.84(15) . . ?
C36 C3 C2 114.84(15) . . ?
C36 C3 C4 111.41(15) . . ?
C36 C3 C17 100.39(14) . . ?
C3 C4 H4A 109.8 . . ?
C3 C4 H4B 109.8 . . ?
H4A C4 H4B 108.3 . . ?
C5 C4 C3 109.30(15) . . ?
C5 C4 H4A 109.8 . . ?
C5 C4 H4B 109.8 . . ?
C6 C5 C4 103.12(14) . . ?
C6 C5 C13 111.51(16) . . ?
C6 C5 C14 111.17(15) . . ?
C13 C5 C4 110.77(16) . . ?
C14 C5 C4 111.09(17) . . ?
C14 C5 C13 109.10(17) . . ?
C2 C6 C5 113.44(15) . . ?
C7 C6 C2 120.04(16) . . ?
C7 C6 C5 126.52(16) . . ?
C6 C7 H7 120.9 . . ?
C6 C7 C8 118.21(16) . . ?
C8 C7 H7 120.9 . . ?
C7 C8 C9 127.21(16) . . ?
C7 C8 C12 119.48(16) . . ?
C12 C8 C9 113.31(15) . . ?
C8 C9 C10 102.53(14) . . ?
C8 C9 C15 111.36(14) . . ?
C8 C9 C16 112.09(15) . . ?
C15 C9 C10 111.93(16) . . ?
C16 C9 C10 110.42(15) . . ?
C16 C9 C15 108.47(15) . . ?
C9 C10 H10A 109.9 . . ?
C9 C10 H10B 109.9 . . ?
C9 C10 C11 108.73(14) . . ?
H10A C10 H10B 108.3 . . ?
C11 C10 H10A 109.9 . . ?
C11 C10 H10B 109.9 . . ?
C12 C11 C10 103.23(14) . . ?
C45 C11 C10 114.05(15) . . ?
C45 C11 C12 113.11(14) . . ?
C64 C11 C10 112.02(14) . . ?
C64 C11 C12 114.25(14) . . ?
C64 C11 C45 100.65(14) . . ?
C1 C12 C11 124.37(15) . . ?
C8 C12 C1 125.21(16) . . ?
C8 C12 C11 110.41(15) . . ?
C5 C13 H13A 109.5 . . ?
C5 C13 H13B 109.5 . . ?
C5 C13 H13C 109.5 . . ?
H13A C13 H13B 109.5 . . ?
H13A C13 H13C 109.5 . . ?
H13B C13 H13C 109.5 . . ?
C5 C14 H14A 109.5 . . ?
C5 C14 H14B 109.5 . . ?
C5 C14 H14C 109.5 . . ?
H14A C14 H14B 109.5 . . ?
H14A C14 H14C 109.5 . . ?
H14B C14 H14C 109.5 . . ?
C9 C15 H15A 109.5 . . ?
C9 C15 H15B 109.5 . . ?
C9 C15 H15C 109.5 . . ?
H15A C15 H15B 109.5 . . ?
H15A C15 H15C 109.5 . . ?
H15B C15 H15C 109.5 . . ?
C9 C16 H16A 109.5 . . ?
C9 C16 H16B 109.5 . . ?
C9 C16 H16C 109.5 . . ?
H16A C16 H16B 109.5 . . ?
H16A C16 H16C 109.5 . . ?
H16B C16 H16C 109.5 . . ?
C18 C17 C3 129.90(17) . . ?
C18 C17 C26 118.79(17) . . ?
C26 C17 C3 111.19(16) . . ?
C17 C18 H18 119.4 . . ?
C17 C18 C19 121.16(18) . . ?
C19 C18 H18 119.4 . . ?
C18 C19 C20 118.00(18) . . ?
C24 C19 C18 119.48(18) . . ?
C24 C19 C20 122.51(18) . . ?
C19 C20 C21 110.40(19) . . ?
C19 C20 C37 109.65(17) . . ?
C19 C20 C38 110.86(18) . . ?
C21 C20 C37 110.98(19) . . ?
C21 C20 C38 106.89(19) . . ?
C37 C20 C38 108.0(2) . . ?
O1 C88 C87 108.6(2) . . ?
O1 C88 H88A 110.0 . . ?
O1 C88 H88B 110.0 . . ?
C87 C88 H88A 110.0 . . ?
C87 C88 H88B 110.0 . . ?
H88A C88 H88B 108.4 . . ?
C20 C21 H21A 109.3 . . ?
C20 C21 H21B 109.3 . . ?
H21A C21 H21B 107.9 . . ?
C22 C21 C20 111.74(19) . . ?
C22 C21 H21A 109.3 . . ?
C22 C21 H21B 109.3 . . ?
C21 C22 H22A 108.9 . . ?
C21 C22 H22B 108.9 . . ?
C21 C22 C23 113.23(19) . . ?
H22A C22 H22B 107.7 . . ?
C23 C22 H22A 108.9 . . ?
C23 C22 H22B 108.9 . . ?
C24 C23 C22 110.37(18) . . ?
C39 C23 C22 109.48(19) . . ?
C39 C23 C24 109.39(16) . . ?
C39 C23 C40 109.1(2) . . ?
C40 C23 C22 107.73(17) . . ?
C40 C23 C24 110.76(17) . . ?
C19 C24 C23 123.19(18) . . ?
C25 C24 C19 118.86(17) . . ?
C25 C24 C23 117.92(18) . . ?
C24 C25 H25 119.5 . . ?
C26 C25 C24 120.95(18) . . ?
C26 C25 H25 119.5 . . ?
C17 C26 C27 108.39(16) . . ?
C25 C26 C17 120.70(18) . . ?
C25 C26 C27 130.86(18) . . ?
C28 C27 C26 130.71(17) . . ?
C28 C27 C36 120.66(17) . . ?
C36 C27 C26 108.54(16) . . ?
C27 C28 H28 119.5 . . ?
C27 C28 C29 120.92(18) . . ?
C29 C28 H28 119.5 . . ?
C28 C29 C34 118.73(18) . . ?
C28 C29 C30 118.43(18) . . ?
C34 C29 C30 122.79(18) . . ?
C41 C33 C34 110.11(19) . . ?
C41 C33 C42 109.4(2) . . ?
C41 C33 C32 107.5(2) . . ?
C42 C33 C34 109.15(18) . . ?
C42 C33 C32 109.2(2) . . ?
C32 C33 C34 111.47(18) . . ?
C29 C34 C33 122.68(18) . . ?
C35 C34 C29 119.53(18) . . ?
C35 C34 C33 117.78(17) . . ?
C34 C35 H35 119.3 . . ?
C36 C35 C34 121.37(17) . . ?
C36 C35 H35 119.3 . . ?
C27 C36 C3 111.42(16) . . ?
C35 C36 C3 129.77(17) . . ?
C35 C36 C27 118.74(17) . . ?
C20 C37 H37A 109.5 . . ?
C20 C37 H37B 109.5 . . ?
C20 C37 H37C 109.5 . . ?
H37A C37 H37B 109.5 . . ?
H37A C37 H37C 109.5 . . ?
H37B C37 H37C 109.5 . . ?
C20 C38 H38A 109.5 . . ?
C20 C38 H38B 109.5 . . ?
C20 C38 H38C 109.5 . . ?
H38A C38 H38B 109.5 . . ?
H38A C38 H38C 109.5 . . ?
H38B C38 H38C 109.5 . . ?
C23 C39 H39A 109.5 . . ?
C23 C39 H39B 109.5 . . ?
C23 C39 H39C 109.5 . . ?
H39A C39 H39B 109.5 . . ?
H39A C39 H39C 109.5 . . ?
H39B C39 H39C 109.5 . . ?
C23 C40 H40A 109.5 . . ?
C23 C40 H40B 109.5 . . ?
C23 C40 H40C 109.5 . . ?
H40A C40 H40B 109.5 . . ?
H40A C40 H40C 109.5 . . ?
H40B C40 H40C 109.5 . . ?
C33 C41 H41A 109.5 . . ?
C33 C41 H41B 109.5 . . ?
C33 C41 H41C 109.5 . . ?
H41A C41 H41B 109.5 . . ?
H41A C41 H41C 109.5 . . ?
H41B C41 H41C 109.5 . . ?
C33 C42 H42A 109.5 . . ?
C33 C42 H42B 109.5 . . ?
C33 C42 H42C 109.5 . . ?
H42A C42 H42B 109.5 . . ?
H42A C42 H42C 109.5 . . ?
H42B C42 H42C 109.5 . . ?
C46 C45 C11 129.57(16) . . ?
C46 C45 C54 118.99(17) . . ?
C54 C45 C11 111.43(15) . . ?
C45 C46 H46 119.3 . . ?
C45 C46 C47 121.48(17) . . ?
C47 C46 H46 119.3 . . ?
C46 C47 C48 117.76(17) . . ?
C52 C47 C46 119.15(17) . . ?
C52 C47 C48 123.09(17) . . ?
C47 C48 C49 110.31(17) . . ?
C47 C48 C66 109.28(16) . . ?
C65 C48 C47 110.96(17) . . ?
C65 C48 C49 108.42(18) . . ?
C65 C48 C66 108.62(19) . . ?
C66 C48 C49 109.21(18) . . ?
C48 C49 H49A 109.0 . . ?
C48 C49 H49B 109.0 . . ?
H49A C49 H49B 107.8 . . ?
C50 C49 C48 112.76(18) . . ?
C50 C49 H49A 109.0 . . ?
C50 C49 H49B 109.0 . . ?
C49 C50 H50A 109.1 . . ?
C49 C50 H50B 109.1 . . ?
C49 C50 C51 112.43(19) . . ?
H50A C50 H50B 107.8 . . ?
C51 C50 H50A 109.1 . . ?
C51 C50 H50B 109.1 . . ?
C50 C51 C52 110.13(17) . . ?
C50 C51 C67 110.42(18) . . ?
C50 C51 C68 107.50(18) . . ?
C67 C51 C52 109.32(17) . . ?
C68 C51 C52 110.78(17) . . ?
C68 C51 C67 108.67(19) . . ?
C47 C52 C51 122.62(17) . . ?
C53 C52 C47 118.89(17) . . ?
C53 C52 C51 118.49(17) . . ?
C52 C53 H53 119.4 . . ?
C54 C53 C52 121.17(18) . . ?
C54 C53 H53 119.4 . . ?
C45 C54 C55 108.19(16) . . ?
C53 C54 C45 120.27(17) . . ?
C53 C54 C55 131.55(17) . . ?
C56 C55 C54 131.64(17) . . ?
C56 C55 C64 120.23(17) . . ?
C64 C55 C54 108.12(15) . . ?
C55 C56 H56 119.6 . . ?
C55 C56 C57 120.76(17) . . ?
C57 C56 H56 119.6 . . ?
C56 C57 C58 117.93(16) . . ?
C56 C57 C62 119.37(16) . . ?
C62 C57 C58 122.69(17) . . ?
C57 C58 C59 107.3(3) . . ?
C71 C58 C57 110.50(17) . . ?
C71 C58 C59 128.7(3) . . ?
C71 C58 C59A 98.4(3) . . ?
C72 C58 C57 110.90(16) . . ?
C72 C58 C59 90.1(3) . . ?
C72 C58 C71 107.0(2) . . ?
C72 C58 C59A 118.8(3) . . ?
C59A C58 C57 110.41(19) . . ?
C58 C59 H59A 109.3 . . ?
C58 C59 H59B 109.3 . . ?
H59A C59 H59B 107.9 . . ?
C60 C59 C58 111.8(6) . . ?
C60 C59 H59A 109.3 . . ?
C60 C59 H59B 109.3 . . ?
C59 C60 H60A 109.7 . . ?
C59 C60 H60B 109.7 . . ?
C59 C60 C61 109.6(6) . . ?
H60A C60 H60B 108.2 . . ?
C61 C60 H60A 109.7 . . ?
C61 C60 H60B 109.7 . . ?
C60 C61 C62 111.8(4) . . ?
C60 C61 C70 120.5(4) . . ?
C62 C61 C60A 109.4(2) . . ?
C69 C61 C60 94.2(4) . . ?
C69 C61 C62 110.07(16) . . ?
C69 C61 C70 108.4(2) . . ?
C69 C61 C60A 116.2(3) . . ?
C70 C61 C62 110.42(16) . . ?
C70 C61 C60A 102.2(2) . . ?
C57 C62 C61 123.17(16) . . ?
C63 C62 C57 118.97(16) . . ?
C63 C62 C61 117.85(16) . . ?
C62 C63 H63 119.2 . . ?
C64 C63 C62 121.59(17) . . ?
C64 C63 H63 119.2 . . ?
C55 C64 C11 111.59(15) . . ?
C63 C64 C11 129.34(16) . . ?
C63 C64 C55 119.07(16) . . ?
C48 C65 H65A 109.5 . . ?
C48 C65 H65B 109.5 . . ?
C48 C65 H65C 109.5 . . ?
H65A C65 H65B 109.5 . . ?
H65A C65 H65C 109.5 . . ?
H65B C65 H65C 109.5 . . ?
C48 C66 H66A 109.5 . . ?
C48 C66 H66B 109.5 . . ?
C48 C66 H66C 109.5 . . ?
H66A C66 H66B 109.5 . . ?
H66A C66 H66C 109.5 . . ?
H66B C66 H66C 109.5 . . ?
C51 C67 H67A 109.5 . . ?
C51 C67 H67B 109.5 . . ?
C51 C67 H67C 109.5 . . ?
H67A C67 H67B 109.5 . . ?
H67A C67 H67C 109.5 . . ?
H67B C67 H67C 109.5 . . ?
C51 C68 H68A 109.5 . . ?
C51 C68 H68B 109.5 . . ?
C51 C68 H68C 109.5 . . ?
H68A C68 H68B 109.5 . . ?
H68A C68 H68C 109.5 . . ?
H68B C68 H68C 109.5 . . ?
C61 C69 H69A 109.5 . . ?
C61 C69 H69B 109.5 . . ?
C61 C69 H69C 109.5 . . ?
H69A C69 H69B 109.5 . . ?
H69A C69 H69C 109.5 . . ?
H69B C69 H69C 109.5 . . ?
C61 C70 H70A 109.5 . . ?
C61 C70 H70B 109.5 . . ?
C61 C70 H70C 109.5 . . ?
H70A C70 H70B 109.5 . . ?
H70A C70 H70C 109.5 . . ?
H70B C70 H70C 109.5 . . ?
C58 C71 H71A 109.5 . . ?
C58 C71 H71B 109.5 . . ?
C58 C71 H71C 109.5 . . ?
H71A C71 H71B 109.5 . . ?
H71A C71 H71C 109.5 . . ?
H71B C71 H71C 109.5 . . ?
C58 C72 H72A 109.5 . . ?
C58 C72 H72B 109.5 . . ?
C58 C72 H72C 109.5 . . ?
H72A C72 H72B 109.5 . . ?
H72A C72 H72C 109.5 . . ?
H72B C72 H72C 109.5 . . ?
C81 C80 C85 115.5(8) . . ?
C81 C80 C86 126.4(10) . . ?
C86 C80 C85 117.9(8) . . ?
C80 C81 H81 118.0 . . ?
C82 C81 C80 124.1(9) . . ?
C82 C81 H81 118.0 . . ?
C81 C82 H82 120.2 . . ?
C81 C82 C83 119.7(8) . . ?
C83 C82 H82 120.2 . . ?
C82 C83 H83 120.3 . . ?
C82 C83 C84 119.4(7) . . ?
C84 C83 H83 120.3 . . ?
C83 C84 H84 119.7 . . ?
C85 C84 C83 120.7(7) . . ?
C85 C84 H84 119.7 . . ?
C80 C85 H85 119.9 . . ?
C84 C85 C80 120.1(7) . . ?
C84 C85 H85 119.9 . . ?
C80 C86 H86A 109.5 . . ?
C80 C86 H86B 109.5 . . ?
C80 C86 H86C 109.5 . . ?
H86A C86 H86B 109.5 . . ?
H86A C86 H86C 109.5 . . ?
H86B C86 H86C 109.5 . . ?
C58 C59A H59C 109.5 . . ?
C58 C59A H59D 109.5 . . ?
H59C C59A H59D 108.1 . . ?
C60A C59A C58 110.6(4) . . ?
C60A C59A H59C 109.5 . . ?
C60A C59A H59D 109.5 . . ?
C61 C60A H60C 109.1 . . ?
C61 C60A H60D 109.1 . . ?
C59A C60A C61 112.7(4) . . ?
C59A C60A H60C 109.1 . . ?
C59A C60A H60D 109.1 . . ?
H60C C60A H60D 107.8 . . ?
H86D C86A H86E 109.5 . . ?
H86D C86A H86F 109.5 . . ?
H86E C86A H86F 109.5 . . ?
C80A C86A H86D 109.5 . . ?
C80A C86A H86E 109.5 . . ?
C80A C86A H86F 109.5 . . ?
C86A C80A C85A 116.8(11) . . ?
C81A C80A C86A 128.5(10) . . ?
C81A C80A C85A 114.6(9) . . ?
C80A C81A H81A 118.0 . . ?
C80A C81A C82A 124.0(9) . . ?
C82A C81A H81A 118.0 . . ?
C81A C82A H82A 120.2 . . ?
C83A C82A C81A 119.5(9) . . ?
C83A C82A H82A 120.2 . . ?
C82A C83A H83A 121.3 . . ?
C82A C83A C84A 117.5(13) . . ?
C84A C83A H83A 121.3 . . ?
C83A C84A H84A 119.9 . . ?
C85A C84A C83A 120.2(15) . . ?
C85A C84A H84A 119.9 . . ?
C80A C85A H85A 119.1 . . ?
C84A C85A C80A 121.9(12) . . ?
C84A C85A H85A 119.1 . . ?
C78 C77 H77 118.2 . . ?
C78 C77 C76 123.7(5) . . ?
C76 C77 H77 118.2 . . ?
C73 C74 H74 120.2 . . ?
C73 C74 C75 119.5(6) . . ?
C75 C74 H74 120.2 . . ?
C74 C73 C78 124.6(7) . . ?
C74 C73 C79 120.1(6) . . ?
C78 C73 C79 115.4(5) . . ?
C77 C78 H78 121.6 . . ?
C73 C78 C77 116.9(6) . . ?
C73 C78 H78 121.6 . . ?
C77 C76 H76 121.7 . . ?
C75 C76 C77 116.6(4) . . ?
C75 C76 H76 121.7 . . ?
C73 C79 H79A 109.5 . . ?
C73 C79 H79B 109.5 . . ?
C73 C79 H79C 109.5 . . ?
H79A C79 H79B 109.5 . . ?
H79A C79 H79C 109.5 . . ?
H79B C79 H79C 109.5 . . ?
C74 C75 H75 120.7 . . ?
C76 C75 C74 118.5(5) . . ?
C76 C75 H75 120.7 . . ?
H79D C79A H79E 109.5 . . ?
H79D C79A H79F 109.5 . . ?
H79E C79A H79F 109.5 . . ?
C73A C79A H79D 109.5 . . ?
C73A C79A H79E 109.5 . . ?
C73A C79A H79F 109.5 . . ?
C78A C73A C79A 126.1(15) . . ?
C78A C73A C74A 117.5(16) . . ?
C74A C73A C79A 116.0(14) . . ?
C73A C78A H78A 121.5 . . ?
C77A C78A C73A 117.1(18) . . ?
C77A C78A H78A 121.5 . . ?
C78A C77A H77A 114.9 . . ?
C78A C77A C76A 130.2(19) . . ?
C76A C77A H77A 114.9 . . ?
C77A C76A H76A 125.7 . . ?
C75A C76A C77A 108.5(16) . . ?
C75A C76A H76A 125.7 . . ?
C76A C75A H75A 118.6 . . ?
C76A C75A C74A 122.7(16) . . ?
C74A C75A H75A 118.6 . . ?
C73A C74A C75A 123.1(16) . . ?
C73A C74A H74A 118.4 . . ?
C75A C74A H74A 118.4 . . ?
C29 C30 C31 109.3(2) . . ?
C29 C30 C44 111.2(2) . . ?
C29 C30 C31A 106.7(4) . . ?
C29 C30 C43A 102.1(7) . . ?
C31 C30 C44 105.1(2) . . ?
C43 C30 C29 110.8(3) . . ?
C43 C30 C31 112.2(3) . . ?
C43 C30 C44 108.1(3) . . ?
C44A C30 C29 116.6(7) . . ?
C44A C30 C31A 119.1(8) . . ?
C44A C30 C43A 115.7(11) . . ?
C43A C30 C31A 93.2(7) . . ?
C33 C32 H32A 108.1 . . ?
C33 C32 H32B 108.1 . . ?
C33 C32 H32C 107.1 . . ?
C33 C32 H32D 107.1 . . ?
H32A C32 H32B 107.3 . . ?
H32C C32 H32D 106.8 . . ?
C31 C32 C33 116.7(2) . . ?
C31 C32 H32A 108.1 . . ?
C31 C32 H32B 108.1 . . ?
C31A C32 C33 120.9(5) . . ?
C31A C32 H32C 107.1 . . ?
C31A C32 H32D 107.1 . . ?
C30 C31 H31A 109.4 . . ?
C30 C31 H31B 109.4 . . ?
C32 C31 C30 111.2(2) . . ?
C32 C31 H31A 109.4 . . ?
C32 C31 H31B 109.4 . . ?
H31A C31 H31B 108.0 . . ?
C30 C43 H43A 109.5 . . ?
C30 C43 H43B 109.5 . . ?
C30 C43 H43C 109.5 . . ?
H43A C43 H43B 109.5 . . ?
H43A C43 H43C 109.5 . . ?
H43B C43 H43C 109.5 . . ?
C30 C44 H44A 109.5 . . ?
C30 C44 H44B 109.5 . . ?
C30 C44 H44C 109.5 . . ?
H44A C44 H44B 109.5 . . ?
H44A C44 H44C 109.5 . . ?
H44B C44 H44C 109.5 . . ?
C30 C31A H31C 108.3 . . ?
C30 C31A H31D 108.3 . . ?
C32 C31A C30 115.9(7) . . ?
C32 C31A H31C 108.3 . . ?
C32 C31A H31D 108.3 . . ?
H31C C31A H31D 107.4 . . ?
C30 C44A H44D 109.5 . . ?
C30 C44A H44E 109.5 . . ?
C30 C44A H44F 109.5 . . ?
H44D C44A H44E 109.5 . . ?
H44D C44A H44F 109.5 . . ?
H44E C44A H44F 109.5 . . ?
C30 C43A H43D 109.5 . . ?
C30 C43A H43E 109.5 . . ?
C30 C43A H43F 109.5 . . ?
H43D C43A H43E 109.5 . . ?
H43D C43A H43F 109.5 . . ?
H43E C43A H43F 109.5 . . ?

loop_
_geom_torsion_atom_site_label_1
_geom_torsion_atom_site_label_2
_geom_torsion_atom_site_label_3
_geom_torsion_atom_site_label_4
_geom_torsion
_geom_torsion_site_symmetry_1
_geom_torsion_site_symmetry_2
_geom_torsion_site_symmetry_3
_geom_torsion_site_symmetry_4
_geom_torsion_publ_flag
Li1 O1 C89 C90 2.4(4) . . . . ?
Li1 O1 C88 C87 1.2(4) . . . . ?
Li1 C1 C2 C3 6.8(3) . . . . ?
Li1 C1 C2 C6 -173.4(2) . . . . ?
Li1 C1 C12 C8 173.5(2) . . . . ?
Li1 C1 C12 C11 -7.7(3) . . . . ?
C1 Li1 O1 C89 121.7(10) . . . . ?
C1 Li1 O1 C88 -53.6(11) . . . . ?
C1 C2 C3 C4 176.82(17) . . . . ?
C1 C2 C3 C17 -60.1(2) . . . . ?
C1 C2 C3 C36 55.4(2) . . . . ?
C1 C2 C6 C5 -179.92(16) . . . . ?
C1 C2 C6 C7 0.2(3) . . . . ?
C89 O1 C88 C87 -174.4(2) . . . . ?
C2 C1 C12 C8 -1.5(3) . . . . ?
C2 C1 C12 C11 177.33(15) . . . . ?
C2 C3 C4 C5 4.9(2) . . . . ?
C2 C3 C17 C18 -58.1(3) . . . . ?
C2 C3 C17 C26 126.03(17) . . . . ?
C2 C3 C36 C27 -125.66(16) . . . . ?
C2 C3 C36 C35 57.4(3) . . . . ?
C2 C6 C7 C8 -0.8(3) . . . . ?
C3 C2 C6 C5 -0.2(2) . . . . ?
C3 C2 C6 C7 179.98(16) . . . . ?
C3 C4 C5 C6 -5.0(2) . . . . ?
C3 C4 C5 C13 -124.39(18) . . . . ?
C3 C4 C5 C14 114.19(18) . . . . ?
C3 C17 C18 C19 -173.21(17) . . . . ?
C3 C17 C26 C25 175.97(16) . . . . ?
C3 C17 C26 C27 -1.8(2) . . . . ?
C4 C3 C17 C18 59.6(2) . . . . ?
C4 C3 C17 C26 -116.26(17) . . . . ?
C4 C3 C36 C27 117.52(17) . . . . ?
C4 C3 C36 C35 -59.4(2) . . . . ?
C4 C5 C6 C2 3.2(2) . . . . ?
C4 C5 C6 C7 -176.91(18) . . . . ?
C5 C6 C7 C8 179.33(16) . . . . ?
C6 C2 C3 C4 -3.0(2) . . . . ?
C6 C2 C3 C17 120.12(17) . . . . ?
C6 C2 C3 C36 -124.38(16) . . . . ?
C6 C7 C8 C9 -179.35(16) . . . . ?
C6 C7 C8 C12 0.3(3) . . . . ?
C7 C8 C9 C10 -173.60(17) . . . . ?
C7 C8 C9 C15 66.5(2) . . . . ?
C7 C8 C9 C16 -55.2(2) . . . . ?
C7 C8 C12 C1 1.0(3) . . . . ?
C7 C8 C12 C11 -177.99(15) . . . . ?
C8 C9 C10 C11 -12.39(18) . . . . ?
C9 C8 C12 C1 -179.35(16) . . . . ?
C9 C8 C12 C11 1.7(2) . . . . ?
C9 C10 C11 C12 13.40(18) . . . . ?
C9 C10 C11 C45 -109.71(17) . . . . ?
C9 C10 C11 C64 136.78(15) . . . . ?
C10 C11 C12 C1 171.72(16) . . . . ?
C10 C11 C12 C8 -9.32(19) . . . . ?
C10 C11 C45 C46 60.2(2) . . . . ?
C10 C11 C45 C54 -118.59(17) . . . . ?
C10 C11 C64 C55 120.11(16) . . . . ?
C10 C11 C64 C63 -58.8(2) . . . . ?
C11 C45 C46 C47 -176.88(17) . . . . ?
C11 C45 C54 C53 179.12(16) . . . . ?
C11 C45 C54 C55 -1.1(2) . . . . ?
C12 C1 C2 C3 -178.85(16) . . . . ?
C12 C1 C2 C6 0.9(3) . . . . ?
C12 C8 C9 C10 6.74(19) . . . . ?
C12 C8 C9 C15 -113.11(17) . . . . ?
C12 C8 C9 C16 125.17(17) . . . . ?
C12 C11 C45 C46 -57.4(2) . . . . ?
C12 C11 C45 C54 123.85(16) . . . . ?
C12 C11 C64 C55 -122.96(16) . . . . ?
C12 C11 C64 C63 58.2(2) . . . . ?
C13 C5 C6 C2 122.13(18) . . . . ?
C13 C5 C6 C7 -58.0(2) . . . . ?
C14 C5 C6 C2 -115.88(18) . . . . ?
C14 C5 C6 C7 64.0(2) . . . . ?
C15 C9 C10 C11 107.07(17) . . . . ?
C16 C9 C10 C11 -131.97(16) . . . . ?
C17 C3 C4 C5 -119.32(17) . . . . ?
C17 C3 C36 C27 -2.19(19) . . . . ?
C17 C3 C36 C35 -179.11(18) . . . . ?
C17 C18 C19 C20 176.57(17) . . . . ?
C17 C18 C19 C24 -2.9(3) . . . . ?
C17 C26 C27 C28 176.97(19) . . . . ?
C17 C26 C27 C36 0.4(2) . . . . ?
C18 C17 C26 C25 -0.4(3) . . . . ?
C18 C17 C26 C27 -178.19(16) . . . . ?
C18 C19 C20 C21 -161.28(19) . . . . ?
C18 C19 C20 C37 76.1(2) . . . . ?
C18 C19 C20 C38 -43.0(3) . . . . ?
C18 C19 C24 C23 179.86(17) . . . . ?
C18 C19 C24 C25 1.5(3) . . . . ?
C19 C20 C21 C22 -48.9(3) . . . . ?
C19 C24 C25 C26 0.4(3) . . . . ?
C20 C19 C24 C23 0.4(3) . . . . ?
C20 C19 C24 C25 -177.99(17) . . . . ?
C20 C21 C22 C23 63.5(3) . . . . ?
C88 O1 C89 C90 178.0(2) . . . . ?
C21 C22 C23 C24 -41.8(3) . . . . ?
C21 C22 C23 C39 78.6(2) . . . . ?
C21 C22 C23 C40 -162.89(19) . . . . ?
C22 C23 C24 C19 10.7(3) . . . . ?
C22 C23 C24 C25 -170.91(18) . . . . ?
C23 C24 C25 C26 -178.02(17) . . . . ?
C24 C19 C20 C21 18.2(3) . . . . ?
C24 C19 C20 C37 -104.4(2) . . . . ?
C24 C19 C20 C38 136.5(2) . . . . ?
C24 C25 C26 C17 -1.0(3) . . . . ?
C24 C25 C26 C27 176.23(18) . . . . ?
C25 C26 C27 C28 -0.5(3) . . . . ?
C25 C26 C27 C36 -177.15(19) . . . . ?
C26 C17 C18 C19 2.4(3) . . . . ?
C26 C27 C28 C29 -176.14(19) . . . . ?
C26 C27 C36 C3 1.3(2) . . . . ?
C26 C27 C36 C35 178.57(16) . . . . ?
C27 C28 C29 C34 -1.2(3) . . . . ?
C27 C28 C29 C30 176.30(19) . . . . ?
C28 C27 C36 C3 -175.75(17) . . . . ?
C28 C27 C36 C35 1.5(3) . . . . ?
C28 C29 C34 C33 -178.92(19) . . . . ?
C28 C29 C34 C35 0.6(3) . . . . ?
C28 C29 C30 C31 157.4(2) . . . . ?
C28 C29 C30 C43 -78.4(3) . . . . ?
C28 C29 C30 C44 41.8(3) . . . . ?
C28 C29 C30 C31A -156.3(5) . . . . ?
C28 C29 C30 C44A 67.9(9) . . . . ?
C28 C29 C30 C43A -59.2(6) . . . . ?
C29 C34 C35 C36 1.1(3) . . . . ?
C29 C30 C31 C32 50.6(3) . . . . ?
C29 C30 C31A C32 -47.9(9) . . . . ?
C33 C34 C35 C36 -179.36(18) . . . . ?
C33 C32 C31 C30 -59.2(4) . . . . ?
C33 C32 C31A C30 50.8(10) . . . . ?
C34 C29 C30 C31 -25.2(3) . . . . ?
C34 C29 C30 C43 99.0(3) . . . . ?
C34 C29 C30 C44 -140.8(2) . . . . ?
C34 C29 C30 C31A 21.1(5) . . . . ?
C34 C29 C30 C44A -114.7(9) . . . . ?
C34 C29 C30 C43A 118.2(6) . . . . ?
C34 C33 C32 C31 35.1(3) . . . . ?
C34 C33 C32 C31A -21.6(7) . . . . ?
C34 C35 C36 C3 174.57(18) . . . . ?
C34 C35 C36 C27 -2.2(3) . . . . ?
C36 C3 C4 C5 128.64(17) . . . . ?
C36 C3 C17 C18 178.25(18) . . . . ?
C36 C3 C17 C26 2.41(19) . . . . ?
C36 C27 C28 C29 0.1(3) . . . . ?
C37 C20 C21 C22 72.9(3) . . . . ?
C38 C20 C21 C22 -169.5(2) . . . . ?
C39 C23 C24 C19 -109.8(2) . . . . ?
C39 C23 C24 C25 68.6(2) . . . . ?
C40 C23 C24 C19 129.9(2) . . . . ?
C40 C23 C24 C25 -51.7(2) . . . . ?
C41 C33 C34 C29 -126.2(2) . . . . ?
C41 C33 C34 C35 54.3(3) . . . . ?
C41 C33 C32 C31 155.8(3) . . . . ?
C41 C33 C32 C31A 99.2(7) . . . . ?
C42 C33 C34 C29 113.7(3) . . . . ?
C42 C33 C34 C35 -65.8(3) . . . . ?
C42 C33 C32 C31 -85.6(3) . . . . ?
C42 C33 C32 C31A -142.2(7) . . . . ?
C45 C11 C12 C1 -64.5(2) . . . . ?
C45 C11 C12 C8 114.41(16) . . . . ?
C45 C11 C64 C55 -1.45(18) . . . . ?
C45 C11 C64 C63 179.68(17) . . . . ?
C45 C46 C47 C48 177.37(17) . . . . ?
C45 C46 C47 C52 -3.0(3) . . . . ?
C45 C54 C55 C56 178.66(18) . . . . ?
C45 C54 C55 C64 0.1(2) . . . . ?
C46 C45 C54 C53 0.2(3) . . . . ?
C46 C45 C54 C55 179.97(16) . . . . ?
C46 C47 C48 C49 -168.14(17) . . . . ?
C46 C47 C48 C65 -48.0(2) . . . . ?
C46 C47 C48 C66 71.8(2) . . . . ?
C46 C47 C52 C51 -178.07(17) . . . . ?
C46 C47 C52 C53 2.2(3) . . . . ?
C47 C48 C49 C50 -44.0(2) . . . . ?
C47 C52 C53 C54 -0.2(3) . . . . ?
C48 C47 C52 C51 1.5(3) . . . . ?
C48 C47 C52 C53 -178.25(17) . . . . ?
C48 C49 C50 C51 64.2(2) . . . . ?
C49 C50 C51 C52 -46.8(2) . . . . ?
C49 C50 C51 C67 74.0(2) . . . . ?
C49 C50 C51 C68 -167.58(18) . . . . ?
C50 C51 C52 C47 15.2(3) . . . . ?
C50 C51 C52 C53 -165.07(18) . . . . ?
C51 C52 C53 C54 -179.99(17) . . . . ?
C52 C47 C48 C49 12.3(3) . . . . ?
C52 C47 C48 C65 132.4(2) . . . . ?
C52 C47 C48 C66 -107.8(2) . . . . ?
C52 C53 C54 C45 -1.0(3) . . . . ?
C52 C53 C54 C55 179.29(18) . . . . ?
C53 C54 C55 C56 -1.6(3) . . . . ?
C53 C54 C55 C64 179.87(19) . . . . ?
C54 C45 C46 C47 1.8(3) . . . . ?
C54 C55 C56 C57 -178.25(18) . . . . ?
C54 C55 C64 C11 0.9(2) . . . . ?
C54 C55 C64 C63 179.90(15) . . . . ?
C55 C56 C57 C58 178.39(16) . . . . ?
C55 C56 C57 C62 -1.1(3) . . . . ?
C56 C55 C64 C11 -177.83(16) . . . . ?
C56 C55 C64 C63 1.2(3) . . . . ?
C56 C57 C58 C59 161.7(3) . . . . ?
C56 C57 C58 C71 -53.7(3) . . . . ?
C56 C57 C58 C72 64.8(3) . . . . ?
C56 C57 C58 C59A -161.5(2) . . . . ?
C56 C57 C62 C61 179.71(16) . . . . ?
C56 C57 C62 C63 0.7(2) . . . . ?
C57 C58 C59 C60 52.3(7) . . . . ?
C57 C58 C59A C60A -49.5(4) . . . . ?
C57 C62 C63 C64 0.6(3) . . . . ?
C58 C57 C62 C61 0.3(3) . . . . ?
C58 C57 C62 C63 -178.75(16) . . . . ?
C58 C59 C60 C61 -68.2(9) . . . . ?
C58 C59A C60A C61 66.1(5) . . . . ?
C59 C60 C61 C62 45.3(9) . . . . ?
C59 C60 C61 C69 158.9(7) . . . . ?
C59 C60 C61 C70 -87.0(7) . . . . ?
C60 C61 C62 C57 -13.0(5) . . . . ?
C60 C61 C62 C63 166.0(5) . . . . ?
C61 C62 C63 C64 -178.44(16) . . . . ?
C62 C57 C58 C59 -18.8(4) . . . . ?
C62 C57 C58 C71 125.8(2) . . . . ?
C62 C57 C58 C72 -115.8(2) . . . . ?
C62 C57 C58 C59A 18.0(3) . . . . ?
C62 C61 C60A C59A -44.8(5) . . . . ?
C62 C63 C64 C11 177.24(17) . . . . ?
C62 C63 C64 C55 -1.6(3) . . . . ?
C64 C11 C12 C1 49.8(2) . . . . ?
C64 C11 C12 C8 -131.22(16) . . . . ?
C64 C11 C45 C46 -179.68(18) . . . . ?
C64 C11 C45 C54 1.53(18) . . . . ?
C64 C55 C56 C57 0.1(3) . . . . ?
C65 C48 C49 C50 -165.65(19) . . . . ?
C66 C48 C49 C50 76.2(2) . . . . ?
C67 C51 C52 C47 -106.3(2) . . . . ?
C67 C51 C52 C53 73.4(2) . . . . ?
C68 C51 C52 C47 133.9(2) . . . . ?
C68 C51 C52 C53 -46.3(2) . . . . ?
C69 C61 C62 C57 -116.3(2) . . . . ?
C69 C61 C62 C63 62.7(2) . . . . ?
C69 C61 C60A C59A 80.5(5) . . . . ?
C70 C61 C62 C57 124.12(19) . . . . ?
C70 C61 C62 C63 -56.9(2) . . . . ?
C70 C61 C60A C59A -161.8(4) . . . . ?
C71 C58 C59 C60 -83.6(6) . . . . ?
C71 C58 C59A C60A -165.1(3) . . . . ?
C72 C58 C59 C60 164.3(6) . . . . ?
C72 C58 C59A C60A 80.2(4) . . . . ?
C80 C81 C82 C83 -5.5(16) . . . . ?
C81 C80 C85 C84 1.0(18) . . . . ?
C81 C82 C83 C84 9.2(11) . . . . ?
C82 C83 C84 C85 -8.0(11) . . . . ?
C83 C84 C85 C80 2.8(12) . . . . ?
C85 C80 C81 C82 0(2) . . . . ?
C86 C80 C81 C82 176.6(12) . . . . ?
C86 C80 C85 C84 -175.6(10) . . . . ?
C60A C61 C62 C57 12.5(3) . . . . ?
C60A C61 C62 C63 -168.5(3) . . . . ?
C86A C80A C81A C82A -178.2(15) . . . . ?
C86A C80A C85A C84A 170.5(16) . . . . ?
C80A C81A C82A C83A -1.1(18) . . . . ?
C81A C80A C85A C84A -7(2) . . . . ?
C81A C82A C83A C84A 10.1(16) . . . . ?
C82A C83A C84A C85A -18(2) . . . . ?
C83A C84A C85A C80A 17(3) . . . . ?
C85A C80A C81A C82A -1(2) . . . . ?
C77 C76 C75 C74 -2.6(12) . . . . ?
C74 C73 C78 C77 -3.1(15) . . . . ?
C73 C74 C75 C76 -2.3(18) . . . . ?
C78 C77 C76 C75 5.2(10) . . . . ?
C76 C77 C78 C73 -2.4(12) . . . . ?
C79 C73 C78 C77 176.8(6) . . . . ?
C75 C74 C73 C78 5.5(19) . . . . ?
C75 C74 C73 C79 -174.4(9) . . . . ?
C79A C73A C78A C77A -171.8(19) . . . . ?
C79A C73A C74A C75A 177(2) . . . . ?
C73A C78A C77A C76A 1(4) . . . . ?
C78A C73A C74A C75A 4(4) . . . . ?
C78A C77A C76A C75A -7(4) . . . . ?
C77A C76A C75A C74A 10(3) . . . . ?
C76A C75A C74A C73A -10(4) . . . . ?
C74A C73A C78A C77A 0(3) . . . . ?
C30 C29 C34 C33 3.7(3) . . . . ?
C30 C29 C34 C35 -176.78(19) . . . . ?
C32 C33 C34 C29 -7.0(3) . . . . ?
C32 C33 C34 C35 173.5(2) . . . . ?
C43 C30 C31 C32 -72.8(3) . . . . ?
C44 C30 C31 C32 170.0(3) . . . . ?
C44A C30 C31A C32 86.6(13) . . . . ?
C43A C30 C31A C32 -151.6(11) . . . . ?

_shelx_res_file                  
;
TITL 007jwjw25_manf_a.res in P2(1)/n
    007jwjw25.res
    created by SHELXL-2018/3 at 08:47:44 on 29-Oct-2025
REM Old TITL 007JWJW25_manF in P2(1)/n
REM SHELXT solution in P2(1)/n: R1 0.192, Rweak 0.023, Alpha 0.042
REM <I/s> 1.548 for 306 systematic absences, Orientation as input
REM Formula found by SHELXT: C92 Li
CELL 1.54184 12.508715 29.330422 20.629536 90 93.8228 90
ZERR 4 0.000068 0.00012 0.000094 0 0.0005 0
LATT 1
SYMM 0.5-X,0.5+Y,0.5-Z
SFAC C H Li O
UNIT 360 460 4 4
SIMU C80 C81 C82 C83 C84 C85 C86
RIGU C80 C81 C82 C83 C84 C85 C86
SADI C58 C59 C58 C59A
SADI C59 C60 C59A C60A
SADI C60 C61 C60A C61
SADI 0.04 C58 C60 C58 C60A
SADI 0.04 C59 C61 C59A C61
SADI C80 C81 C80A C81A
SADI C80 C85 C80A C85A
SADI C80 C86 C80A C86A
SADI C81 C82 C81A C82A
SADI C82 C83 C82A C83A
SADI C83 C84 C83A C84A
SADI C84 C85 C84A C85A
SADI 0.04 C80 C82 C80A C82A
SADI 0.04 C80 C84 C80A C84A
SADI 0.04 C81 C83 C81A C83A
SADI 0.04 C81 C85 C81A C85A
SADI 0.04 C81 C86 C81A C86A
SADI 0.04 C82 C84 C82A C84A
SADI 0.04 C83 C85 C83A C85A
SADI 0.04 C85 C86 C85A C86A
SADI C77 C78 C77A C78A
SADI C77 C76 C77A C76A
SADI C74 C73 C74A C73A
SADI C74 C75 C74A C75A
SADI C73 C78 C73A C78A
SADI C73 C79 C73A C79A
SADI C76 C75 C76A C75A
SADI 0.04 C77 C73 C77A C73A
SADI 0.04 C77 C75 C77A C75A
SADI 0.04 C74 C78 C74A C78A
SADI 0.04 C74 C76 C74A C76A
SADI 0.04 C74 C79 C74A C79A
SADI 0.04 C73 C75 C73A C75A
SADI 0.04 C78 C76 C78A C76A
SADI 0.04 C78 C79 C78A C79A
SIMU C77A C79A C73A C74A C78A C75A C76A C78 C77 C76 C73 C75 C74 C79
RIGU C77A C79A C73A C74A C78A C75A C76A C73 C77 C78 C76 C75 C74 C79
SADI C30 C31 C30 C31A
SADI C30 C43 C30 C43A
SADI C30 C44 C30 C44A
SADI C32 C31 C32 C31A
SIMU 0.01 0.02 2 C44A C44 C43A C43 C30 C31 C31A C32 C33
RIGU 0.001 0.001 C44A C44 C43A C43 C30 C31 C31A C32 C33

L.S. 30
PLAN  23
SIZE 0.122 0.135 0.233
TEMP -173
CONF
BOND
list 4
MORE -1
BOND $H
fmap 2
acta
SHEL 9999 0.837
OMIT -1 0 3
OMIT 0 0 2
OMIT 0 7 3
REM <olex2.extras>
REM <HklSrc "%.\\007JWJW25.hkl">
REM </olex2.extras>

WGHT    0.064600    5.827100
FVAR       2.77851   0.35366   0.57815   0.62303   0.78931
LI1   3    0.375688    0.617200    0.243004    11.00000    0.06942    0.05536 =
         0.07863    0.02219   -0.00873    0.01793
O1    4    0.288884    0.665271    0.217712    11.00000    0.05685    0.04647 =
         0.04531   -0.00434   -0.00361    0.01487
C1    1    0.462302    0.572903    0.299740    11.00000    0.02730    0.02308 =
         0.02514    0.00099    0.00232    0.00093
C87   1    0.168985    0.634283    0.291318    11.00000    0.04738    0.07347 =
         0.05394   -0.01660   -0.00187    0.00247
AFIX 137
H87A  2    0.169865    0.604650    0.269411    11.00000   -1.50000
H87B  2    0.099582    0.638654    0.309843    11.00000   -1.50000
H87C  2    0.226217    0.635245    0.326126    11.00000   -1.50000
AFIX   0
C89   1    0.322024    0.700252    0.175635    11.00000    0.09662    0.04714 =
         0.04552    0.00360    0.00603    0.01829
AFIX  23
H89A  2    0.322997    0.730016    0.198298    11.00000   -1.20000
H89B  2    0.271463    0.702335    0.136734    11.00000   -1.20000
AFIX   0
C90   1    0.431712    0.688866    0.155996    11.00000    0.08702    0.05224 =
         0.04453   -0.01354    0.00525   -0.01013
AFIX 137
H90A  2    0.454447    0.711817    0.125249    11.00000   -1.50000
H90B  2    0.430660    0.658768    0.135335    11.00000   -1.50000
H90C  2    0.481975    0.688545    0.194521    11.00000   -1.50000
AFIX   0
C2    1    0.528448    0.581343    0.356214    11.00000    0.02709    0.02171 =
         0.02395    0.00144    0.00376    0.00062
C3    1    0.538790    0.627648    0.390980    11.00000    0.03232    0.02284 =
         0.02509   -0.00046   -0.00084    0.00133
C4    1    0.616493    0.617020    0.452200    11.00000    0.04441    0.02882 =
         0.03063   -0.00354   -0.00854    0.00374
AFIX  23
H4A   2    0.678283    0.638172    0.453617    11.00000   -1.20000
H4B   2    0.578372    0.621364    0.492288    11.00000   -1.20000
AFIX   0
C5    1    0.656453    0.567184    0.448385    11.00000    0.03020    0.02761 =
         0.02419    0.00001   -0.00172    0.00286
C6    1    0.593586    0.548699    0.388633    11.00000    0.02476    0.02676 =
         0.02286    0.00162    0.00235    0.00100
C7    1    0.596141    0.504321    0.365143    11.00000    0.02890    0.02461 =
         0.02481    0.00310    0.00068    0.00474
AFIX  43
H7    2    0.640745    0.481915    0.386380    11.00000   -1.20000
AFIX   0
C8    1    0.531540    0.493585    0.309625    11.00000    0.02628    0.02208 =
         0.02388    0.00110    0.00509    0.00187
C9    1    0.520749    0.447566    0.276062    11.00000    0.03090    0.02249 =
         0.02585    0.00059    0.00337    0.00202
C10   1    0.448740    0.458833    0.213729    11.00000    0.03411    0.02500 =
         0.02745   -0.00318    0.00130    0.00196
AFIX  23
H10A  2    0.390403    0.436104    0.207765    11.00000   -1.20000
H10B  2    0.491789    0.457753    0.175191    11.00000   -1.20000
AFIX   0
C11   1    0.400431    0.507537    0.221010    11.00000    0.02656    0.02507 =
         0.02405   -0.00052    0.00120    0.00015
C12   1    0.467180    0.527385    0.279361    11.00000    0.02286    0.02585 =
         0.02131    0.00155    0.00324    0.00025
C13   1    0.631963    0.540710    0.509462    11.00000    0.05767    0.03793 =
         0.02612    0.00091   -0.00315   -0.00611
AFIX 137
H13A  2    0.668471    0.555199    0.547605    11.00000   -1.50000
H13B  2    0.657228    0.509239    0.505898    11.00000   -1.50000
H13C  2    0.554485    0.540715    0.514046    11.00000   -1.50000
AFIX   0
C14   1    0.776827    0.565515    0.440292    11.00000    0.03230    0.05535 =
         0.04062   -0.01178   -0.00220    0.00194
AFIX 137
H14A  2    0.792890    0.582051    0.400822    11.00000   -1.50000
H14B  2    0.799694    0.533702    0.436812    11.00000   -1.50000
H14C  2    0.815162    0.579723    0.478046    11.00000   -1.50000
AFIX   0
C15   1    0.468368    0.412303    0.318942    11.00000    0.04360    0.02524 =
         0.03450    0.00155    0.00750   -0.00091
AFIX 137
H15A  2    0.513701    0.407705    0.359007    11.00000   -1.50000
H15B  2    0.460190    0.383341    0.295445    11.00000   -1.50000
H15C  2    0.397789    0.423361    0.329733    11.00000   -1.50000
AFIX   0
C16   1    0.629078    0.428857    0.258070    11.00000    0.03700    0.03019 =
         0.03269   -0.00315    0.00394    0.00596
AFIX 137
H16A  2    0.664214    0.451262    0.231381    11.00000   -1.50000
H16B  2    0.618017    0.400443    0.233543    11.00000   -1.50000
H16C  2    0.674373    0.422887    0.297766    11.00000   -1.50000
AFIX   0
C17   1    0.579118    0.666492    0.349407    11.00000    0.03100    0.02528 =
         0.02587   -0.00163   -0.00214   -0.00179
C18   1    0.672803    0.670155    0.318240    11.00000    0.03001    0.03134 =
         0.03231   -0.00231   -0.00137   -0.00107
AFIX  43
H18   2    0.719517    0.644658    0.317332    11.00000   -1.20000
AFIX   0
C19   1    0.700597    0.711143    0.287624    11.00000    0.03331    0.03615 =
         0.02853   -0.00246   -0.00114   -0.00973
C20   1    0.808756    0.713363    0.257481    11.00000    0.03633    0.04692 =
         0.04054   -0.00053    0.00524   -0.00954
C88   1    0.186349    0.671649    0.242991    11.00000    0.06015    0.09684 =
         0.05393   -0.00648    0.00309    0.03147
AFIX  23
H88A  2    0.129513    0.670579    0.207252    11.00000   -1.20000
H88B  2    0.183370    0.701767    0.264459    11.00000   -1.20000
AFIX   0
C21   1    0.841384    0.762959    0.247244    11.00000    0.04604    0.05540 =
         0.05867    0.00049    0.01078   -0.01765
AFIX  23
H21A  2    0.862236    0.777002    0.289863    11.00000   -1.20000
H21B  2    0.904455    0.763805    0.220716    11.00000   -1.20000
AFIX   0
C22   1    0.752154    0.790067    0.213969    11.00000    0.05516    0.04733 =
         0.04632    0.00894    0.00879   -0.01775
AFIX  23
H22A  2    0.730637    0.775524    0.171795    11.00000   -1.20000
H22B  2    0.778723    0.821062    0.204913    11.00000   -1.20000
AFIX   0
C23   1    0.652771    0.794045    0.254317    11.00000    0.05192    0.03221 =
         0.03064    0.00229    0.00099   -0.01251
C24   1    0.629397    0.748138    0.286310    11.00000    0.04042    0.03072 =
         0.02532   -0.00038   -0.00267   -0.00945
C25   1    0.533603    0.743742    0.316815    11.00000    0.04042    0.02324 =
         0.02927    0.00051   -0.00153   -0.00105
AFIX  43
H25   2    0.484613    0.768519    0.315948    11.00000   -1.20000
AFIX   0
C26   1    0.509010    0.703846    0.348269    11.00000    0.03371    0.02390 =
         0.02593   -0.00198    0.00003   -0.00142
C27   1    0.418203    0.692169    0.386049    11.00000    0.03566    0.02295 =
         0.02480   -0.00199    0.00019   -0.00084
C28   1    0.330816    0.717800    0.401696    11.00000    0.04370    0.02246 =
         0.03188   -0.00012    0.00412    0.00413
AFIX  43
H28   2    0.321734    0.747739    0.384636    11.00000   -1.20000
AFIX   0
C29   1    0.255876    0.700335    0.442136    11.00000    0.03994    0.03012 =
         0.03241   -0.00440    0.00610    0.00484
C33   1    0.190332    0.632996    0.509848    11.00000    0.04560    0.03834 =
         0.04063    0.00110    0.01489   -0.00161
C34   1    0.269549    0.655619    0.465940    11.00000    0.03974    0.03066 =
         0.02731   -0.00376    0.00598   -0.00101
C35   1    0.358098    0.629998    0.449071    11.00000    0.04186    0.02206 =
         0.02785    0.00024    0.00364    0.00041
AFIX  43
H35   2    0.366414    0.599629    0.464604    11.00000   -1.20000
AFIX   0
C36   1    0.433314    0.647930    0.410445    11.00000    0.03505    0.02305 =
         0.02298   -0.00223    0.00088   -0.00032
C37   1    0.802628    0.687102    0.193306    11.00000    0.04754    0.05183 =
         0.04733   -0.00198    0.01363   -0.00275
AFIX 137
H37A  2    0.784575    0.655177    0.201359    11.00000   -1.50000
H37B  2    0.872059    0.688644    0.174035    11.00000   -1.50000
H37C  2    0.747324    0.700655    0.163395    11.00000   -1.50000
AFIX   0
C38   1    0.897750    0.691483    0.303016    11.00000    0.03277    0.07752 =
         0.06224    0.00690    0.00279   -0.00623
AFIX 137
H38A  2    0.897443    0.705371    0.346209    11.00000   -1.50000
H38B  2    0.967543    0.696565    0.285306    11.00000   -1.50000
H38C  2    0.884630    0.658654    0.306372    11.00000   -1.50000
AFIX   0
C39   1    0.672975    0.830175    0.306744    11.00000    0.08763    0.03409 =
         0.04223   -0.00192    0.00482   -0.02056
AFIX 137
H39A  2    0.734936    0.821311    0.335567    11.00000   -1.50000
H39B  2    0.609675    0.832922    0.332021    11.00000   -1.50000
H39C  2    0.687312    0.859536    0.286375    11.00000   -1.50000
AFIX   0
C40   1    0.557912    0.808941    0.208239    11.00000    0.05630    0.03461 =
         0.03843    0.00908    0.00459   -0.00241
AFIX 137
H40A  2    0.576623    0.836959    0.185721    11.00000   -1.50000
H40B  2    0.495338    0.814554    0.233275    11.00000   -1.50000
H40C  2    0.541158    0.784829    0.176278    11.00000   -1.50000
AFIX   0
C41   1    0.249433    0.615252    0.571402    11.00000    0.06091    0.06040 =
         0.05340    0.02416    0.02051    0.00668
AFIX 137
H41A  2    0.290925    0.640058    0.592642    11.00000   -1.50000
H41B  2    0.297951    0.590619    0.560385    11.00000   -1.50000
H41C  2    0.197574    0.603626    0.600914    11.00000   -1.50000
AFIX   0
C42   1    0.134969    0.593508    0.473470    11.00000    0.08594    0.07756 =
         0.07371   -0.02315    0.04083   -0.04426
AFIX 137
H42A  2    0.085276    0.578625    0.501546    11.00000   -1.50000
H42B  2    0.188789    0.571432    0.461106    11.00000   -1.50000
H42C  2    0.095183    0.605031    0.434326    11.00000   -1.50000
AFIX   0
C45   1    0.280229    0.507854    0.229900    11.00000    0.02729    0.02460 =
         0.02570   -0.00370    0.00125   -0.00209
C46   1    0.224090    0.488394    0.278123    11.00000    0.03184    0.02668 =
         0.02555   -0.00208    0.00089   -0.00225
AFIX  43
H46   2    0.262246    0.473258    0.313202    11.00000   -1.20000
AFIX   0
C47   1    0.111377    0.490457    0.276534    11.00000    0.03081    0.02807 =
         0.02875   -0.00672    0.00385   -0.00630
C48   1    0.055599    0.466022    0.330718    11.00000    0.03517    0.03746 =
         0.03474   -0.00083    0.00686   -0.00898
C49   1   -0.065871    0.463260    0.313569    11.00000    0.03652    0.05718 =
         0.04314   -0.00001    0.00791   -0.01719
AFIX  23
H49A  2   -0.080300    0.438753    0.281163    11.00000   -1.20000
H49B  2   -0.102384    0.455049    0.353065    11.00000   -1.20000
AFIX   0
C50   1   -0.111678    0.507108    0.286788    11.00000    0.02752    0.06071 =
         0.04146   -0.00701    0.00552   -0.00700
AFIX  23
H50A  2   -0.095349    0.531832    0.318590    11.00000   -1.20000
H50B  2   -0.190564    0.504240    0.280674    11.00000   -1.20000
AFIX   0
C51   1   -0.067136    0.519988    0.221934    11.00000    0.02634    0.04700 =
         0.03654   -0.00661    0.00132   -0.00522
C52   1    0.055430    0.514732    0.226260    11.00000    0.02770    0.03274 =
         0.03084   -0.00756    0.00077   -0.00396
C53   1    0.113290    0.534860    0.177949    11.00000    0.02795    0.03527 =
         0.02747   -0.00262   -0.00236   -0.00009
AFIX  43
H53   2    0.076061    0.551242    0.143721    11.00000   -1.20000
AFIX   0
C54   1    0.223622    0.531310    0.179191    11.00000    0.02843    0.02846 =
         0.02367   -0.00353    0.00036   -0.00148
C55   1    0.301441    0.548623    0.134697    11.00000    0.02697    0.02611 =
         0.02472   -0.00365    0.00064    0.00018
C56   1    0.288003    0.572983    0.077110    11.00000    0.02888    0.02725 =
         0.02622   -0.00235   -0.00247    0.00316
AFIX  43
H56   2    0.218096    0.581868    0.061156    11.00000   -1.20000
AFIX   0
C57   1    0.376149    0.584614    0.042269    11.00000    0.03544    0.01935 =
         0.02396   -0.00343    0.00042    0.00052
C58   1    0.355032    0.610479   -0.021990    11.00000    0.04215    0.02847 =
         0.02646    0.00345    0.00049    0.00248
PART 3
C59   1    0.464925    0.633211   -0.039015    21.00000    0.03988    0.04071 =
         0.02743    0.01015    0.00018   -0.00954
AFIX  23
H59A  2    0.456145    0.647127   -0.082767    21.00000   -1.20000
H59B  2    0.483609    0.657792   -0.007375    21.00000   -1.20000
AFIX   0
C60   1    0.554961    0.598915   -0.037607    21.00000    0.03874    0.05304 =
         0.03121    0.00453    0.00750   -0.00839
AFIX  23
H60A  2    0.619121    0.612954   -0.054958    21.00000   -1.20000
H60B  2    0.533481    0.572466   -0.065309    21.00000   -1.20000
AFIX   0
PART 0
C61   1    0.581261    0.583090    0.031781    11.00000    0.03311    0.03214 =
         0.02972    0.00114    0.00466   -0.00473
C62   1    0.479649    0.572045    0.066690    11.00000    0.03135    0.02198 =
         0.02453   -0.00403    0.00287   -0.00227
C63   1    0.491572    0.547617    0.125278    11.00000    0.02669    0.02617 =
         0.02607   -0.00266   -0.00029    0.00115
AFIX  43
H63   2    0.561400    0.539335    0.142146    11.00000   -1.20000
AFIX   0
C64   1    0.404330    0.535361    0.158920    11.00000    0.02857    0.02349 =
         0.02172   -0.00298    0.00032    0.00011
C65   1    0.098571    0.417763    0.340567    11.00000    0.05203    0.03845 =
         0.05845    0.00877    0.01481   -0.01026
AFIX 137
H65A  2    0.091661    0.401250    0.299202    11.00000   -1.50000
H65B  2    0.057498    0.401958    0.372585    11.00000   -1.50000
H65C  2    0.174209    0.419026    0.356251    11.00000   -1.50000
AFIX   0
C66   1    0.076055    0.492578    0.394616    11.00000    0.04062    0.05703 =
         0.03202   -0.00200    0.00727   -0.00545
AFIX 137
H66A  2    0.153386    0.494964    0.405246    11.00000   -1.50000
H66B  2    0.042578    0.476492    0.429642    11.00000   -1.50000
H66C  2    0.045237    0.523199    0.389682    11.00000   -1.50000
AFIX   0
C67   1   -0.116054    0.489453    0.167134    11.00000    0.03221    0.07568 =
         0.04196   -0.01225   -0.00151   -0.01353
AFIX 137
H67A  2   -0.099569    0.457469    0.177253    11.00000   -1.50000
H67B  2   -0.085859    0.497731    0.126112    11.00000   -1.50000
H67C  2   -0.193927    0.493690    0.163097    11.00000   -1.50000
AFIX   0
C68   1   -0.099458    0.569641    0.207194    11.00000    0.02897    0.05854 =
         0.06699    0.00297    0.00504    0.00645
AFIX 137
H68A  2   -0.176401    0.573371    0.211931    11.00000   -1.50000
H68B  2   -0.083312    0.577241    0.162630    11.00000   -1.50000
H68C  2   -0.059277    0.589981    0.237618    11.00000   -1.50000
AFIX   0
C69   1    0.634731    0.539352    0.011708    11.00000    0.06911    0.04147 =
         0.10030   -0.01819    0.05782   -0.01095
AFIX 137
H69A  2    0.653977    0.520918    0.050357    11.00000   -1.50000
H69B  2    0.699563    0.546734   -0.010330    11.00000   -1.50000
H69C  2    0.585194    0.522150   -0.017869    11.00000   -1.50000
AFIX   0
C70   1    0.660529    0.609517    0.076539    11.00000    0.04174    0.05268 =
         0.04639   -0.00312    0.00544   -0.01714
AFIX 137
H70A  2    0.626470    0.637446    0.091140    11.00000   -1.50000
H70B  2    0.723466    0.617465    0.053024    11.00000   -1.50000
H70C  2    0.682712    0.590662    0.114287    11.00000   -1.50000
AFIX   0
C71   1    0.274164    0.585136   -0.066464    11.00000    0.17639    0.03800 =
         0.03762    0.00973   -0.04627   -0.02665
AFIX 137
H71A  2    0.295823    0.553143   -0.069584    11.00000   -1.50000
H71B  2    0.270907    0.599035   -0.109750    11.00000   -1.50000
H71C  2    0.203434    0.586832   -0.048835    11.00000   -1.50000
AFIX   0
C72   1    0.308687    0.657068   -0.010425    11.00000    0.14029    0.03824 =
         0.03520    0.00041   -0.01316    0.03384
AFIX 137
H72A  2    0.239715    0.653778    0.009003    11.00000   -1.50000
H72B  2    0.298112    0.673319   -0.051864    11.00000   -1.50000
H72C  2    0.358147    0.674354    0.019094    11.00000   -1.50000
AFIX   0

PART 1
C80   1    0.086082    0.778055    0.064442    31.00000    0.07463    0.03852 =
         0.07369    0.01571    0.01611    0.00373
C81   1    0.151602    0.767470    0.016205    31.00000    0.06801    0.04568 =
         0.04619    0.01007   -0.00250    0.00186
AFIX  43
H81   2    0.120951    0.752227   -0.021187    31.00000   -1.20000
AFIX   0
C82   1    0.256705    0.777289    0.018389    31.00000    0.06880    0.03357 =
         0.06651    0.01049   -0.00366   -0.00114
AFIX  43
H82   2    0.299451    0.766723   -0.014900    31.00000   -1.20000
AFIX   0
C83   1    0.301632    0.802450    0.068530    31.00000    0.05102    0.04096 =
         0.06230    0.01466   -0.00695   -0.01674
AFIX  43
H83   2    0.373010    0.813341    0.067403    31.00000   -1.20000
AFIX   0
C84   1    0.241584    0.812136    0.121833    31.00000    0.10440    0.04657 =
         0.06889   -0.00447   -0.01705   -0.00435
AFIX  43
H84   2    0.275232    0.826271    0.159281    31.00000   -1.20000
AFIX   0
C85   1    0.137455    0.801687    0.120514    31.00000    0.11169    0.03813 =
         0.06418    0.00420    0.02880    0.01885
AFIX  43
H85   2    0.096795    0.809649    0.156118    31.00000   -1.20000
AFIX   0
C86   1   -0.026016    0.770634    0.063333    31.00000    0.06185    0.15438 =
         0.11078    0.06781    0.01195    0.00925
AFIX 137
H86A  2   -0.062927    0.799984    0.065922    31.00000   -1.50000
H86B  2   -0.042434    0.751618    0.100446    31.00000   -1.50000
H86C  2   -0.050177    0.755169    0.022865    31.00000   -1.50000
AFIX   0

PART 4
C59A  1    0.451274    0.606648   -0.063211   -21.00000    0.05380    0.04267 =
         0.02513    0.00400    0.00128   -0.00500
AFIX  23
H59C  2    0.456017    0.575188   -0.080167   -21.00000   -1.20000
H59D  2    0.441944    0.627649   -0.100731   -21.00000   -1.20000
AFIX   0
C60A  1    0.553492    0.618318   -0.023524   -21.00000    0.04618    0.04185 =
         0.03105    0.00652    0.00573   -0.00927
AFIX  23
H60C  2    0.546132    0.648929   -0.004100   -21.00000   -1.20000
H60D  2    0.613298    0.619562   -0.052581   -21.00000   -1.20000
AFIX   0

PART 2
C86A  1    0.010232    0.790807    0.100203   -31.00000    0.17554    0.05633 =
         0.11569    0.00775    0.05507   -0.00305
AFIX 137
H86D  2   -0.027765    0.761575    0.097727   -31.00000   -1.50000
H86E  2   -0.036949    0.814903    0.081917   -31.00000   -1.50000
H86F  2    0.031340    0.797859    0.145700   -31.00000   -1.50000
AFIX   0
C80A  1    0.103353    0.788023    0.064252   -31.00000    0.05658    0.02673 =
         0.05854    0.01460    0.00071   -0.00025
C81A  1    0.113918    0.768651    0.004568   -31.00000    0.06769    0.02630 =
         0.04876    0.00606   -0.01433    0.00427
AFIX  43
H81A  2    0.051934    0.755790   -0.017432   -31.00000   -1.20000
AFIX   0
C82A  1    0.208698    0.766686   -0.025418   -31.00000    0.11273    0.03795 =
         0.05688    0.00811    0.00054    0.02130
AFIX  43
H82A  2    0.211377    0.752326   -0.066554   -31.00000   -1.20000
AFIX   0
C83A  1    0.298862    0.785496    0.004294   -31.00000    0.06817    0.04349 =
         0.16613    0.04012   -0.00966    0.01099
AFIX  43
H83A  2    0.362392    0.788967   -0.018016   -31.00000   -1.20000
AFIX   0
C84A  1    0.294101    0.799878    0.070699   -31.00000    0.13189    0.11669 =
         0.19010   -0.02393   -0.00473    0.05855
AFIX  43
H84A  2    0.358465    0.804839    0.096851   -31.00000   -1.20000
AFIX   0
C85A  1    0.201788    0.806123    0.095097   -31.00000    0.14476    0.03818 =
         0.04525   -0.00114   -0.02820   -0.00584
AFIX  43
H85A  2    0.198958    0.823027    0.134227   -31.00000   -1.20000
AFIX   0

PART 5
C77   1    0.908375    0.558711   -0.059172    41.00000    0.04109    0.05235 =
         0.03622    0.00570    0.00646    0.00624
AFIX  43
H77   2    0.902289    0.526448   -0.057696    41.00000   -1.20000
AFIX   0
C74   1    0.939654    0.651105   -0.063317    41.00000    0.08504    0.03805 =
         0.05513   -0.00512    0.01582   -0.00447
AFIX  43
H74   2    0.955414    0.682778   -0.064040    41.00000   -1.20000
AFIX   0
C73   1    0.961766    0.626678   -0.009075    41.00000    0.04136    0.02986 =
         0.05956   -0.00158    0.01580   -0.00051
C78   1    0.950228    0.580800   -0.004760    41.00000    0.05440    0.03671 =
         0.05768   -0.01896    0.00560    0.00032
AFIX  43
H78   2    0.970243    0.564756    0.034177    41.00000   -1.20000
AFIX   0
C76   1    0.873466    0.581401   -0.117841    41.00000    0.06924    0.04376 =
         0.03480   -0.02175   -0.00507    0.00844
AFIX  43
H76   2    0.839453    0.565437   -0.153596    41.00000   -1.20000
AFIX   0
C79   1    1.003757    0.650963    0.054914    41.00000    0.07244    0.05536 =
         0.06450   -0.00249    0.00891    0.00062
AFIX 137
H79A  2    1.049939    0.676553    0.044441    41.00000   -1.50000
H79B  2    1.044825    0.629251    0.082773    41.00000   -1.50000
H79C  2    0.942886    0.662341    0.077727    41.00000   -1.50000
AFIX   0
C75   1    0.892082    0.629050   -0.120151    41.00000    0.15224    0.05889 =
         0.04915    0.00738    0.00805    0.01022
AFIX  43
H75   2    0.873436    0.645974   -0.158514    41.00000   -1.20000
AFIX   0

PART 6
C79A  1    0.816280    0.626924   -0.164781   -41.00000    0.16885    0.29250 =
         0.05109   -0.07530    0.04882   -0.15113
AFIX 137
H79D  2    0.850069    0.612420   -0.201012   -41.00000   -1.50000
H79E  2    0.815339    0.660054   -0.170956   -41.00000   -1.50000
H79F  2    0.742678    0.615728   -0.163230   -41.00000   -1.50000
AFIX   0
C73A  1    0.881160    0.615095   -0.099736   -41.00000    0.14645    0.08981 =
         0.10676   -0.02527    0.08008   -0.02975
C78A  1    0.893209    0.573112   -0.073153   -41.00000    0.12097    0.10328 =
         0.16344   -0.00718    0.08777    0.00169
AFIX  43
H78A  2    0.869168    0.546543   -0.096083   -41.00000   -1.20000
AFIX   0
C77A  1    0.940451    0.570641   -0.013171   -41.00000    0.10620    0.12216 =
         0.18009   -0.00843    0.06113    0.00061
AFIX  43
H77A  2    0.949083    0.540622    0.003663   -41.00000   -1.20000
AFIX   0
C76A  1    0.980841    0.606765    0.030517   -41.00000    0.12550    0.10616 =
         0.16794    0.03491    0.02425    0.01984
AFIX  43
H76A  2    1.007323    0.602808    0.074393   -41.00000   -1.20000
AFIX   0
C75A  1    0.974303    0.646393   -0.001618   -41.00000    0.10075    0.11364 =
         0.08187    0.03075    0.02554    0.02161
AFIX  43
H75A  2    1.008435    0.672433    0.017749   -41.00000   -1.20000
AFIX   0
C74A  1    0.918370    0.651162   -0.063577   -41.00000    0.11535    0.08679 =
         0.07198   -0.02145    0.02240    0.00247
AFIX  43
H74A  2    0.906466    0.680995   -0.080481   -41.00000   -1.20000
AFIX   0

PART 0
C30   1    0.164382    0.731507    0.461085    11.00000    0.05266    0.04139 =
         0.04736   -0.00187    0.01730    0.01519
C32   1    0.106104    0.666678    0.530005    11.00000    0.05502    0.06137 =
         0.06080    0.01420    0.02628    0.01568
PART 3
AFIX  23
H32A  2    0.042664    0.649133    0.541850    51.00000   -1.20000
H32B  2    0.135077    0.682653    0.569645    51.00000   -1.20000
AFIX  23
PART 4
H32C  2    0.039971    0.660705    0.502231   -51.00000   -1.20000
H32D  2    0.090091    0.658904    0.575041   -51.00000   -1.20000
AFIX   0
PART 3
C31   1    0.069472    0.701828    0.481033    51.00000    0.04706    0.06202 =
         0.04790    0.00502    0.01761    0.01659
AFIX  23
H31A  2    0.015004    0.721600    0.499489    51.00000   -1.20000
H31B  2    0.035636    0.686562    0.442076    51.00000   -1.20000
AFIX   0
C43   1    0.202733    0.764111    0.513834    51.00000    0.06882    0.05419 =
         0.04171   -0.00980    0.01146    0.02482
AFIX 137
H43A  2    0.236125    0.746980    0.550615    51.00000   -1.50000
H43B  2    0.141771    0.781531    0.528193    51.00000   -1.50000
H43C  2    0.255306    0.785080    0.497086    51.00000   -1.50000
AFIX   0
C44   1    0.118074    0.760153    0.401424    51.00000    0.03976    0.05096 =
         0.04942   -0.00128    0.00605    0.01446
AFIX 137
H44A  2    0.172067    0.782106    0.388929    51.00000   -1.50000
H44B  2    0.053914    0.776537    0.413228    51.00000   -1.50000
H44C  2    0.099313    0.739709    0.364846    51.00000   -1.50000
AFIX   0
PART 4
C31A  1    0.123872    0.711729    0.528435   -51.00000    0.04497    0.05790 =
         0.04860    0.00416    0.01697    0.01707
AFIX  23
H31C  2    0.178064    0.719459    0.563901   -51.00000   -1.20000
H31D  2    0.056673    0.727591    0.537615   -51.00000   -1.20000
AFIX   0
C44A  1    0.090174    0.743499    0.412445   -51.00000    0.04818    0.06869 =
         0.04912    0.00142    0.01532    0.00944
AFIX 137
H44D  2    0.126830    0.755057    0.375264   -51.00000   -1.50000
H44E  2    0.043279    0.767284    0.428105   -51.00000   -1.50000
H44F  2    0.047203    0.716755    0.399091   -51.00000   -1.50000
AFIX   0
C43A  1    0.229332    0.773623    0.497103   -51.00000    0.05075    0.04824 =
         0.03655   -0.01178    0.02491    0.01850
AFIX 137
H43D  2    0.277161    0.761753    0.532720   -51.00000   -1.50000
H43E  2    0.178197    0.794971    0.514486   -51.00000   -1.50000
H43F  2    0.271683    0.789462    0.465754   -51.00000   -1.50000
AFIX   0
HKLF 4


REM  007jwjw25_manf_a.res in P2(1)/n
REM wR2 = 0.1597, GooF = S = 1.073, Restrained GooF = 1.084 for all data
REM R1 = 0.0623 for 12234 Fo > 4sig(Fo) and 0.0671 for all 13460 data
REM 1032 parameters refined using 576 restraints

END

WGHT      0.0646      5.8248

REM Highest difference peak  0.538,  deepest hole -0.420,  1-sigma level  0.042
Q1    1   0.7824  0.6450 -0.1792  11.00000  0.05    0.54
Q2    1   0.2187  0.8148  0.2066  11.00000  0.05    0.42
Q3    1   0.8497  0.6555 -0.1433  11.00000  0.05    0.42
Q4    1   0.8546  0.6078 -0.1554  11.00000  0.05    0.41
Q5    1   0.3323  0.5789 -0.0737  11.00000  0.05    0.34
Q6    1   0.2457  0.5793 -0.0645  11.00000  0.05    0.32
Q7    1   0.5937  0.8391  0.3185  11.00000  0.05    0.31
Q8    1   0.4205  0.5973  0.2804  11.00000  0.05    0.30
Q9    1   0.7855  0.7618  0.2059  11.00000  0.05    0.27
Q10   1   0.2784  0.6692  0.0278  11.00000  0.05    0.26
Q11   1   0.3181  0.6428  0.2418  11.00000  0.05    0.24
Q12   1   0.7482  0.8053  0.2568  11.00000  0.05    0.24
Q13   1   0.2002  0.7996  0.1658  11.00000  0.05    0.22
Q14   1   0.9269  0.5872 -0.0534  11.00000  0.05    0.21
Q15   1   0.3813  0.5526 -0.0857  11.00000  0.05    0.21
Q16   1   0.0806  0.6130  0.4253  11.00000  0.05    0.21
Q17   1   0.8799  0.7293  0.3037  11.00000  0.05    0.21
Q18   1   0.1650  0.6801  0.1416  11.00000  0.05    0.21
Q19   1   0.6225  0.5557  0.4191  11.00000  0.05    0.21
Q20   1   0.5757  0.6224  0.4204  11.00000  0.05    0.20
Q21   1   0.6183  0.5093  0.0197  11.00000  0.05    0.20
Q22   1   0.5273  0.6057  0.3743  11.00000  0.05    0.20
Q23   1   0.4834  0.6350  0.4003  11.00000  0.05    0.20
;
_shelx_res_checksum              64776
_olex2_submission_special_instructions 'No special instructions were received'
_oxdiff_exptl_absorpt_empirical_details 
;
Empirical correction (ABSPACK) includes:
- Absorption correction using spherical harmonics
- Frame scaling
- Detector area scaling
;
_oxdiff_exptl_absorpt_empirical_full_max 1.232
_oxdiff_exptl_absorpt_empirical_full_min 0.838
####################################################################### 
# 
# This file contains crystal structure data downloaded from the 
# Cambridge Structural Database (CSD) hosted by the Cambridge 
# Crystallographic Data Centre (CCDC).
# 
# Full information about CCDC data access policies and citation 
# guidelines are available at http://www.ccdc.cam.ac.uk/access/V1 
# 
# Audit and citation data items may have been added by the CCDC. 
# Please retain this information to preserve the provenance of 
# this file and to allow appropriate attribution of the data. 
# 
#######################################################################

data_compound_10
_database_code_depnum_ccdc_archive 'CCDC 2512824'
loop_
_audit_author_name
_audit_author_address
'John Stephen Wenger'
;University of Oxford
United Kingdom
;
_audit_update_record             
;
2026-01-15 deposited with the CCDC.	2026-02-18 downloaded from the CCDC.
;
# start Validation Reply Form
_vrf_PLAT090_compound_10         
;
PROBLEM: Poor Data / Parameter Ratio (Zmax > 18) ........       6.71 Note
RESPONSE: The molecule is disordered and resides on a special position, necessitating a high number of parameters. Refinement is stable.
;
# Added during the CSD deposition process: Thursday 15 January 2026 06:49 AM
# end Validation Reply Form

_audit_creation_date             2026-01-14
_audit_creation_method           
;
Olex2 1.5
(compiled 2024.02.16 svn.r378c4104 for OlexSys, GUI svn.r6928)
;
_shelx_SHELXL_version_number     2018/3
_chemical_name_common            ?
_chemical_name_systematic        ?
_chemical_formula_moiety         'C72 H89 I P2, 2(C4 H10 O)'
_chemical_formula_sum            'C80 H109 I O2 P2'
_chemical_formula_weight         1291.51
_chemical_absolute_configuration ?
_chemical_melting_point          ?
loop_
_atom_type_symbol
_atom_type_description
_atom_type_scat_dispersion_real
_atom_type_scat_dispersion_imag
_atom_type_scat_source
C C 0.0181 0.0091 'International Tables Vol C Tables 4.2.6.8 and 6.1.1.4'
H H 0.0000 0.0000 'International Tables Vol C Tables 4.2.6.8 and 6.1.1.4'
I I -0.3257 6.8362 'International Tables Vol C Tables 4.2.6.8 and 6.1.1.4'
O O 0.0492 0.0322 'International Tables Vol C Tables 4.2.6.8 and 6.1.1.4'
P P 0.2955 0.4335 'International Tables Vol C Tables 4.2.6.8 and 6.1.1.4'

_shelx_space_group_comment       
;
The symmetry employed for this shelxl refinement is uniquely defined
by the following loop, which should always be used as a source of
symmetry information in preference to the above space-group names.
They are only intended as comments.
;
_space_group_crystal_system      tetragonal
_space_group_IT_number           113
_space_group_name_H-M_alt        'P -4 21 m'
_space_group_name_Hall           'P -4 2ab'
loop_
_space_group_symop_operation_xyz
'x, y, z'
'-x, -y, z'
'y, -x, -z'
'-y, x, -z'
'-x+1/2, y+1/2, -z'
'x+1/2, -y+1/2, -z'
'-y+1/2, -x+1/2, z'
'y+1/2, x+1/2, z'

_cell_length_a                   17.63400(10)
_cell_length_b                   17.63400(10)
_cell_length_c                   11.51880(10)
_cell_angle_alpha                90
_cell_angle_beta                 90
_cell_angle_gamma                90
_cell_volume                     3581.86(5)
_cell_formula_units_Z            2
_cell_measurement_reflns_used    39870
_cell_measurement_temperature    99.9(4)
_cell_measurement_theta_max      75.0290
_cell_measurement_theta_min      3.5290
_shelx_estimated_absorpt_T_max   0.825
_shelx_estimated_absorpt_T_min   0.698
_exptl_absorpt_coefficient_mu    4.262
_exptl_absorpt_correction_T_max  0.980
_exptl_absorpt_correction_T_min  0.727
_exptl_absorpt_correction_type   gaussian
_exptl_absorpt_process_details   
;
CrysAlisPro 1.171.43.92a (Rigaku Oxford Diffraction, 2023)
Numerical absorption correction based on gaussian integration over
a multifaceted crystal model
Empirical absorption correction using spherical harmonics,
implemented in SCALE3 ABSPACK scaling algorithm.
;
_exptl_absorpt_special_details   ?
_exptl_crystal_colour            ?
_exptl_crystal_density_diffrn    1.197
_exptl_crystal_density_meas      ?
_exptl_crystal_density_method    ?
_exptl_crystal_description       block
_exptl_crystal_F_000             1376
loop_
_exptl_crystal_face_index_h
_exptl_crystal_face_index_k
_exptl_crystal_face_index_l
_exptl_crystal_face_perp_dist
-2 1 1 0.0356
2 1 1 0.0436
0 1 -1 0.0431
1 1 0 0.0471
0 -1 1 0.0254
0 0 1 0.0186
0 0 -1 0.0284
2 1 0 0.0446
-2 -1 0 0.0302
1 -2 0 0.0360
-1 2 0 0.0550
-1 2 -1 0.0425
-2 0 -1 0.0430
0 -1 0 0.0347
2 -1 -1 0.0471
0 1 2 0.0270

_exptl_crystal_size_max          0.091
_exptl_crystal_size_mid          0.075
_exptl_crystal_size_min          0.047
_exptl_transmission_factor_max   ?
_exptl_transmission_factor_min   ?
_diffrn_reflns_av_R_equivalents  0.0486
_diffrn_reflns_av_unetI/netI     0.0150
_diffrn_reflns_Laue_measured_fraction_full 0.999
_diffrn_reflns_Laue_measured_fraction_max 0.999
_diffrn_reflns_limit_h_max       22
_diffrn_reflns_limit_h_min       -20
_diffrn_reflns_limit_k_max       21
_diffrn_reflns_limit_k_min       -22
_diffrn_reflns_limit_l_max       14
_diffrn_reflns_limit_l_min       -14
_diffrn_reflns_number            73101
_diffrn_reflns_point_group_measured_fraction_full 1.000
_diffrn_reflns_point_group_measured_fraction_max 0.999
_diffrn_reflns_theta_full        67.684
_diffrn_reflns_theta_max         75.941
_diffrn_reflns_theta_min         3.545
_diffrn_ambient_temperature      100.15
_diffrn_detector_area_resol_mean 10.0000
_diffrn_detector_type            'HyPix-Arc 150'
_diffrn_measured_fraction_theta_full 0.999
_diffrn_measured_fraction_theta_max 0.999
_diffrn_measurement_details      
;
List of Runs (angles in degrees, time in seconds):

  # Type    Start    End  Width  t~exp~   \w     \q     \k     \f   Frames
#--------------------------------------------------------------------------
  1  \w     26.00  74.00   0.50    2.13    --   60.11-100.00 -38.00   96
  2  \w     35.00  61.00   0.50    2.13    --   73.66-100.00 -38.00   52
  3  \w     63.00  89.00   0.50    2.13    --   79.84-100.00 -38.00   52
  4  \w     62.00 106.00   0.50    2.13    --   60.11  30.00-150.00   88
  5  \w     11.00  36.00   0.50    2.13    --   60.11 -30.00  60.00   50
  6  \w     12.00  37.00   0.50    2.13    --   60.11 -30.00 150.00   50
  7  \w     37.00  63.00   0.50    2.13    --   60.11 -95.00   0.00   52
  8  \w     25.00  62.00   0.50    2.13    --   60.11 -95.00 -90.00   74
  9  \w     11.00  37.00   0.50    2.13    --   60.11 -30.00-180.00   52
 10  \w     77.00 103.00   0.50    2.13    --   60.11  30.00 120.00   52
 11  \w     11.00  37.00   0.50    2.13    --   60.11 -30.00-150.00   52
 12  \w     63.00 102.00   0.50    2.13    --   60.11  30.00  90.00   78
 13  \w     76.00 109.00   0.50    2.13    --   60.11  30.00   0.00   66
 14  \w     49.00  83.00   0.50    2.13    --   73.66 -95.00  90.00   68
 15  \w     44.00  72.00   0.50    2.13    --   73.66 -95.00  60.00   56
 16  \w     35.00  80.00   0.50    2.13    --   73.66 -95.00-150.00   90
 17  \w     34.00  75.00   0.50    2.13    --   73.66 -95.00 150.00   82
 18  \w     89.00 122.00   0.50    2.13    --   73.66  30.00 -60.00   66
 19  \w     76.00 111.00   0.50    2.13    --   73.66   0.00 -60.00   70
 20  \w     39.00  64.00   0.50    2.13    --   73.66   0.00 -60.00   50
 21  \w     42.00  67.00   0.50    2.13    --   73.66-125.00  90.00   50
 22  \w     32.00  63.00   0.50    2.13    --   73.66-125.00  30.00   62
 23  \w     68.00 101.00   0.50    2.13    --   73.66-125.00  30.00   66
 24  \w     89.00 120.00   0.50    2.13    --   73.66  30.00  30.00   62
 25  \w     78.00 122.00   0.50    2.13    --   73.66  30.00-180.00   88
 26  \w     78.00 103.00   0.50    2.13    --   73.66-125.00  90.00   50
 27  \w     76.00 117.00   0.50    2.13    --   73.66  30.00 150.00   82
 28  \w     42.00  67.00   0.50    2.13    --   79.84-125.00  60.00   50
 29  \w     62.00  88.00   0.50    2.13    --   79.84 -95.00-180.00   52
 30  \w     52.00 102.00   0.50    2.13    --   79.84-125.00   0.00  100
 31  \w     81.00 107.00   0.50    2.13    --   79.84-125.00  60.00   52
 32  \w     65.00  91.00   0.50    2.13    --   79.84 -95.00-120.00   52
 33  \w     67.00  92.00   0.50    2.13    --   79.84-125.00 -90.00   50
 34  \w     84.00 109.00   0.50    2.13    --   79.84-125.00  90.00   50
 35  \w     84.00 109.00   0.50    2.13    --   79.84-125.00-120.00   50
 36  \w     81.00 107.00   0.50    2.13    --   79.84  30.00-120.00   52
 37  \w     84.00 109.00   0.50    2.13    --   79.84-125.00 120.00   50
 38  \w     74.00 100.00   0.50    2.13    --   82.00-108.00 -50.06   52
 39  \w     42.00  96.00   0.50    2.13    --   83.00-102.00  96.51  108
 40  \w     49.00 127.00   0.50    2.13    --   83.00   9.00  33.66  156
 41  \w     73.00 109.00   0.50    2.13    --   83.00  21.00 -22.14   72
 42  \w     41.00 103.00   0.50    2.13    --   83.00-110.00-169.48  124
 43  \w     41.00 106.00   0.50    2.13    --   83.00-115.00 168.93  130
 44  \w     50.00  97.00   0.50    2.13    --   83.00-105.00-104.95   94
 45  \w     69.00 110.00   0.50    2.13    --   83.00  23.00 153.51   82
 46  \w     47.00  74.00   0.50    2.13    --   83.00 -78.00 -77.51   54
 47  \w     47.00  99.00   0.50    2.13    --   83.00-105.00  76.17  104
 48  \w    102.00 127.00   0.50    2.13    --   83.00   6.00-174.35   50
 49  \w     43.00  93.00   0.50    2.13    --   83.00 -94.00   0.71  100
 50  \w     85.00 111.00   0.50    2.13    --   83.00   0.00 -58.75   52
 51  \w     44.00  71.00   0.50    2.13    --   83.00   0.00 -58.75   54
 52  \w     48.00  73.00   0.50    2.13    --   83.00   6.00-174.35   50
 53  \w     44.00  93.00   0.50    2.13    --   83.00 -94.00  19.91   98
 54  \w     41.00  89.00   0.50    2.13    --   83.00-114.00-177.14   96
 55  \w     50.00  77.00   0.50    2.13    --   83.00-114.00 -66.21   54
 56  \w     63.00  90.00   0.50    2.13    --   83.00  22.00-108.06   54
 57  \w    107.00 132.00   0.50    2.13    --   83.00  22.00-108.06   50
 58  \w     59.00 128.00   0.50    2.13    --   83.00  21.00 -75.70  138
 59  \w     49.00  98.00   0.50    2.13    --   83.00-109.00 132.23   98
 60  \w     65.00 115.00   0.50    2.13    --   83.00  23.00 115.04  100
 61  \w     94.00 120.00   0.50    2.13    --   83.00  52.00  30.31   52
 62  \w     92.00 117.00   0.50    2.13    --   83.00  44.00-126.49   50
 63  \w     81.00 106.00   0.50    2.13    --   83.00-114.00   5.26   50
 64  \w     62.00  89.00   0.50    2.13    --   83.00   2.00-161.13   54
 65  \w     76.00 104.00   0.50    2.13    --   83.00  20.00  58.56   56
 66  \w     86.00 122.00   0.50    2.13    --   83.00   7.00  83.03   72
 67  \w     43.00 103.00   0.50    2.13    --   83.00-111.00  58.43  120
 68  \w     69.00  94.00   0.50    2.13    --   83.00  23.00 169.47   50
 69  \w     54.00  80.00   0.50    2.13    --   83.00-115.00 -82.38   52
 70  \w     47.00  89.00   0.50    2.13    --   83.00-103.00  -9.33   84
 71  \w     93.00 118.50   0.50    2.13    --   83.00  45.00 -40.05   51
;
_diffrn_measurement_device       'four-circle diffractometer'
_diffrn_measurement_device_type  'XtaLAB Synergy R, DW system, HyPix-Arc 150'
_diffrn_measurement_method       '\w scans'
_diffrn_radiation_type           CuK\a
_diffrn_radiation_wavelength     1.54184
_diffrn_source                   ?
_reflns_Friedel_coverage         0.794
_reflns_Friedel_fraction_full    1.000
_reflns_Friedel_fraction_max     0.998
_reflns_number_gt                3788
_reflns_number_total             3923
_reflns_special_details          
;
 Reflections were merged by SHELXL according to the crystal
 class for the calculation of statistics and refinement.
 
 _reflns_Friedel_fraction is defined as the number of unique
 Friedel pairs measured divided by the number that would be
 possible theoretically, ignoring centric projections and
 systematic absences.
;
_reflns_threshold_expression     'I > 2\s(I)'
_computing_cell_refinement       'CrysAlisPro 1.171.43.92a (Rigaku OD, 2023)'
_computing_data_collection       
'CrysAlisPro system (CCD 43.143a 64-bit (release 25-10-2024))'
_computing_data_reduction        'CrysAlisPro 1.171.43.92a (Rigaku OD, 2023)'
_computing_molecular_graphics    'Olex2 1.5 (Dolomanov et al., 2009)'
_computing_publication_material  'Olex2 1.5 (Dolomanov et al., 2009)'
_computing_structure_refinement  'SHELXL 2018/3 (Sheldrick, 2015)'
_computing_structure_solution    'SHELXT 2018/2 (Sheldrick, 2018)'
_refine_diff_density_max         0.496
_refine_diff_density_min         -0.686
_refine_diff_density_rms         0.058
_refine_ls_abs_structure_details 
;
 Flack x determined using 1556 quotients [(I+)-(I-)]/[(I+)+(I-)]
 (Parsons, Flack and Wagner, Acta Cryst. B69 (2013) 249-259).
;
_refine_ls_abs_structure_Flack   0.003(5)
_refine_ls_extinction_coef       .
_refine_ls_extinction_method     none
_refine_ls_goodness_of_fit_ref   1.064
_refine_ls_hydrogen_treatment    constr
_refine_ls_matrix_type           full
_refine_ls_number_parameters     326
_refine_ls_number_reflns         3923
_refine_ls_number_restraints     267
_refine_ls_R_factor_all          0.0580
_refine_ls_R_factor_gt           0.0568
_refine_ls_restrained_S_all      1.111
_refine_ls_shift/su_max          0.000
_refine_ls_shift/su_mean         0.000
_refine_ls_structure_factor_coef Fsqd
_refine_ls_weighting_details     
'w=1/[\s^2^(Fo^2^)+(0.1054P)^2^+1.5833P] where P=(Fo^2^+2Fc^2^)/3'
_refine_ls_weighting_scheme      calc
_refine_ls_wR_factor_gt          0.1635
_refine_ls_wR_factor_ref         0.1647
_refine_special_details          ?
_olex2_refinement_description    
;
1. Fixed Uiso
 At 1.2 times of:
  All C(H) groups, All C(H,H) groups
 At 1.5 times of:
  All C(H,H,H) groups
2. Restrained distances
 C26A-C25A
 1.48 with sigma of 0.02
 C24A-C23A
 1.5 with sigma of 0.02
 O1A-C25A
 1.41 with sigma of 0.02
 C26B-C25B
 1.48 with sigma of 0.02
 O1A-C24A
 1.42 with sigma of 0.02
 C24B-C23B
 1.5 with sigma of 0.02
 O1B-C25B
 1.41 with sigma of 0.02
 O1B-C24B
 1.42 with sigma of 0.02
 O1A-C26A = O1A-C23A
 2.37 with sigma of 0.04
 O1B-C26B = O1B-C23B
 2.37 with sigma of 0.04
 P1A-P2A \\sim P1B-P2B
 with sigma of 0.02
 P1A-C1 \\sim P1B-C1
 with sigma of 0.02
 P2A-C1 \\sim P2B-C1
 with sigma of 0.04
 P2A-I1A \\sim P2B-I1B
 with sigma of 0.02
 C26A-C25A \\sim C24A-C23A
 with sigma of 0.02
 C5-C8A \\sim C5-C8B
 with sigma of 0.02
 C26A-O1A \\sim O1A-C23A
 with sigma of 0.04
 C26B-C25B \\sim C24B-C23B
 with sigma of 0.02
 C26B-O1B \\sim O1B-C23B
 with sigma of 0.04
 O1A-C25A \\sim O1A-C24A
 with sigma of 0.02
 O1A-C23A \\sim O1B-C23B
 with sigma of 0.02
 O1B-C25B \\sim O1B-C24B
 with sigma of 0.02
 C24A-C25A \\sim C24B-C25B
 with sigma of 0.02
 O1A-C25A \\sim O1B-C25B
 with sigma of 0.02
3. Uiso/Uaniso restraints and constraints
O1A \\sim C26A \\sim C25A \\sim C24A \\sim C23A: within 2A with sigma of 0.04
and sigma for terminal atoms of 0.08 within 2A
C1 \\sim P1B \\sim P1A \\sim P2B \\sim P2A \\sim I1B \\sim I1A: within 2A with
sigma of 0.01 and sigma for terminal atoms of 0.02 within 2A
O1B \\sim C26B \\sim C25B \\sim C24B \\sim C23B: within 2A with sigma of 0.04
and sigma for terminal atoms of 0.08 within 2A
C23A \\sim C24A \\sim O1A \\sim C25A \\sim C26A \\sim C23B \\sim C24B \\sim O1B
\\sim C25B \\sim C26B: within 2A with sigma of 0.04 and sigma for terminal
atoms of 0.08 within 2A
C26B \\sim C26A \\sim C25A \\sim C25B: within 2A with sigma of 0.01 and sigma
for terminal atoms of 0.02 within 2A
4. Rigid body (RIGU) restrains
 C1, P1B, P1A, P2B, P2A, I1B, I1A
 with sigma for 1-2 distances of 0.001 and sigma for 1-3 distances of 0.001
 O1A, C26A, C25A, C24A, C23A
 with sigma for 1-2 distances of 0.004 and sigma for 1-3 distances of 0.004
 O1B, C26B, C25B, C24B, C23B
 with sigma for 1-2 distances of 0.004 and sigma for 1-3 distances of 0.004
 C23A, C24A, O1A, C25A, C26A, C23B, C24B, O1B, C25B, C26B
 with sigma for 1-2 distances of 0.004 and sigma for 1-3 distances of 0.004
5. Others
 Sof(I1A)=Sof(P1A)=Sof(P2A)=0.25*(1-FVAR(2))
 Sof(P1B)=Sof(P2B)=Sof(I1B)=0.25*FVAR(2)
 Sof(O1B)=Sof(C26B)=Sof(H26D)=Sof(H26E)=Sof(H26F)=Sof(C25B)=Sof(H25C)=
 Sof(H25D)=Sof(C24B)=Sof(H24C)=Sof(H24D)=Sof(C23B)=Sof(H23D)=Sof(H23E)=
 Sof(H23F)=0.5*(1-FVAR(3))
 Sof(O1A)=Sof(C26A)=Sof(H26A)=Sof(H26B)=Sof(H26C)=Sof(C25A)=Sof(H25A)=
 Sof(H25B)=Sof(C24A)=Sof(H24A)=Sof(H24B)=Sof(C23A)=Sof(H23A)=Sof(H23B)=
 Sof(H23C)=0.5*FVAR(3)
 Fixed Sof: H4A(0.5) H4B(0.5) C5(0.5) C8A(0.5) H8AA(0.5) H8AB(0.5) H8AC(0.5)
 C8B(0.5) H8BA(0.5) H8BB(0.5) H8BC(0.5)
6.a Secondary CH2 refined with riding coordinates:
 C4(H4A,H4B), C13(H13A,H13B), C14(H14A,H14B), C25A(H25A,H25B), C24A(H24A,H24B),
  C25B(H25C,H25D), C24B(H24C,H24D)
6.b Me refined with riding coordinates:
 C26A(H26A,H26B,H26C), C23A(H23A,H23B,H23C), C26B(H26D,H26E,H26F), C23B(H23D,
 H23E,H23F)
6.c Aromatic/amide H refined with riding coordinates:
 C7(H7), C10(H10), C17(H17)
6.d Fitted hexagon refined as free rotating group:
 C9(C10,C11,C16,C17,C18)
6.e Idealised Me refined as rotating group:
 C19(H19A,H19B,H19C), C20(H20A,H20B,H20C), C21(H21A,H21B,H21C), C22(H22A,H22B,
 H22C), C8A(H8AA,H8AB,H8AC), C8B(H8BA,H8BB,H8BC)
;
_atom_sites_solution_hydrogens   geom
_atom_sites_solution_primary     ?
_atom_sites_solution_secondary   ?
loop_
_atom_site_label
_atom_site_type_symbol
_atom_site_fract_x
_atom_site_fract_y
_atom_site_fract_z
_atom_site_U_iso_or_equiv
_atom_site_adp_type
_atom_site_occupancy
_atom_site_site_symmetry_order
_atom_site_calc_flag
_atom_site_refinement_flags_posn
_atom_site_refinement_flags_adp
_atom_site_refinement_flags_occupancy
_atom_site_disorder_assembly
_atom_site_disorder_group
I1A I -0.0426(3) 0.4575(4) 0.91640(12) 0.0751(10) Uani 0.1492(10) 1 d D U P A
-1
P1A P 0.0123(11) 0.5234(11) 0.6580(7) 0.041(3) Uani 0.1492(10) 1 d D U P A -1
P2A P -0.056(2) 0.450(2) 0.7052(6) 0.047(3) Uani 0.1492(10) 1 d D U P A -1
C1 C 0.000000 0.500000 0.5014(6) 0.0313(12) Uani 1 4 d DS TU P . .
C2 C 0.04856(17) 0.45144(17) 0.4388(4) 0.0269(8) Uani 1 2 d S T P A .
C3 C 0.10625(17) 0.39375(17) 0.4840(4) 0.0286(9) Uani 1 2 d S T P . .
C4 C 0.1392(2) 0.3608(2) 0.3688(5) 0.0430(12) Uani 1 2 d S T P A .
H4A H 0.192224 0.378179 0.359090 0.052 Uiso 0.5 1 calc R U P . .
H4B H 0.139584 0.304700 0.373073 0.052 Uiso 0.5 1 calc R U P . .
C5 C 0.0932(4) 0.3854(4) 0.2662(6) 0.037(3) Uani 0.5 1 d D . P A -1
C6 C 0.0479(2) 0.4521(2) 0.3195(5) 0.0505(14) Uani 1 2 d S T P . .
C7 C 0.000000 0.500000 0.2585(8) 0.097(5) Uani 1 4 d S T P A .
H7 H 0.000001 0.499999 0.176000 0.116 Uiso 1 4 calc R U P . .
C9 C 0.16947(10) 0.42520(12) 0.56285(16) 0.0296(6) Uani 1 1 d G . . . .
C10 C 0.21778(11) 0.48630(11) 0.54431(15) 0.0297(6) Uani 1 1 d G . . . .
H10 H 0.213558 0.515442 0.475245 0.036 Uiso 1 1 calc R U . . .
C11 C 0.27226(10) 0.50475(10) 0.62681(18) 0.0312(7) Uani 1 1 d G . . . .
C16 C 0.27844(11) 0.46211(12) 0.72786(16) 0.0335(7) Uani 1 1 d G . . . .
C17 C 0.23013(12) 0.40101(12) 0.74640(16) 0.0369(7) Uani 1 1 d G . . . .
H17 H 0.234348 0.371867 0.815466 0.044 Uiso 1 1 calc R U . . .
C18 C 0.17564(11) 0.38256(10) 0.66390(19) 0.0336(7) Uani 1 1 d G . . . .
C12 C 0.32462(18) 0.57319(19) 0.6011(3) 0.0347(7) Uani 1 1 d . . . . .
C13 C 0.39121(19) 0.5753(2) 0.6868(3) 0.0392(8) Uani 1 1 d . . . . .
H13A H 0.428611 0.536031 0.664579 0.047 Uiso 1 1 calc R U . . .
H13B H 0.416534 0.625285 0.681407 0.047 Uiso 1 1 calc R U . . .
C14 C 0.3666(2) 0.5620(2) 0.8113(4) 0.0436(9) Uani 1 1 d . . . . .
H14A H 0.327741 0.600006 0.832774 0.052 Uiso 1 1 calc R U . . .
H14B H 0.410638 0.568835 0.863417 0.052 Uiso 1 1 calc R U . . .
C15 C 0.33379(19) 0.4820(2) 0.8284(3) 0.0380(8) Uani 1 1 d . . . . .
C19 C 0.3575(2) 0.5705(2) 0.4788(3) 0.0393(8) Uani 1 1 d . . . . .
H19A H 0.388287 0.524625 0.469900 0.059 Uiso 1 1 calc R U . . .
H19B H 0.389160 0.615333 0.465760 0.059 Uiso 1 1 calc R U . . .
H19C H 0.316032 0.569787 0.422084 0.059 Uiso 1 1 calc R U . . .
C20 C 0.2773(2) 0.6454(2) 0.6117(5) 0.0502(10) Uani 1 1 d . . . . .
H20A H 0.234740 0.643155 0.557178 0.075 Uiso 1 1 calc R U . . .
H20B H 0.309014 0.689501 0.593773 0.075 Uiso 1 1 calc R U . . .
H20C H 0.257852 0.649835 0.691140 0.075 Uiso 1 1 calc R U . . .
C21 C 0.3981(2) 0.4231(2) 0.8315(4) 0.0465(9) Uani 1 1 d . . . . .
H21A H 0.376588 0.372563 0.844880 0.070 Uiso 1 1 calc R U . . .
H21B H 0.433324 0.435559 0.894454 0.070 Uiso 1 1 calc R U . . .
H21C H 0.425188 0.423568 0.757304 0.070 Uiso 1 1 calc R U . . .
C22 C 0.2926(2) 0.4810(3) 0.9461(4) 0.0504(10) Uani 1 1 d . . . . .
H22A H 0.246809 0.512342 0.941337 0.076 Uiso 1 1 calc R U . . .
H22B H 0.326240 0.501131 1.006309 0.076 Uiso 1 1 calc R U . . .
H22C H 0.278410 0.428750 0.965535 0.076 Uiso 1 1 calc R U . . .
P1B P 0.036(2) 0.530(2) 0.6466(12) 0.051(4) Uani 0.1008(10) 1 d D U P A -2
P2B P 0.0022(9) 0.5181(10) 0.7924(10) 0.067(4) Uani 0.1008(10) 1 d D U P A -2
I1B I -0.0778(7) 0.4170(6) 0.7568(3) 0.0764(18) Uani 0.1008(10) 1 d D U P A -2
C8A C 0.0513(5) 0.3151(5) 0.2234(8) 0.052(2) Uani 0.5 1 d D . P A -1
H8AA H 0.087918 0.278350 0.193032 0.077 Uiso 0.5 1 calc R U P A -1
H8AB H 0.015830 0.329534 0.161676 0.077 Uiso 0.5 1 calc R U P A -1
H8AC H 0.023118 0.292342 0.287913 0.077 Uiso 0.5 1 calc R U P A -1
C8B C 0.1378(6) 0.4194(6) 0.1655(8) 0.059(2) Uani 0.5 1 d D . P A -1
H8BA H 0.165172 0.464536 0.192289 0.089 Uiso 0.5 1 calc R U P A -1
H8BB H 0.102815 0.433640 0.103114 0.089 Uiso 0.5 1 calc R U P A -1
H8BC H 0.174199 0.381968 0.136311 0.089 Uiso 0.5 1 calc R U P A -1
O1A O 0.284(3) 0.219(3) 0.8710(12) 0.097(5) Uani 0.382(6) 1 d D U P B -2
C26A C 0.255(2) 0.2570(19) 1.0554(12) 0.076(7) Uani 0.382(6) 1 d D U P B -2
H26A H 0.253894 0.242735 1.137585 0.114 Uiso 0.382(6) 1 calc R U P B -2
H26B H 0.288767 0.300893 1.045255 0.114 Uiso 0.382(6) 1 calc R U P B -2
H26C H 0.204037 0.270097 1.029317 0.114 Uiso 0.382(6) 1 calc R U P B -2
C25A C 0.2834(9) 0.1945(8) 0.9880(14) 0.085(5) Uani 0.382(6) 1 d D U P B -2
H25A H 0.335297 0.180624 1.013206 0.102 Uiso 0.382(6) 1 calc R U P B -2
H25B H 0.250142 0.149673 0.997189 0.102 Uiso 0.382(6) 1 calc R U P B -2
C24A C 0.3441(11) 0.1800(12) 0.8136(16) 0.102(7) Uani 0.382(6) 1 d D U P B -2
H24A H 0.357232 0.133000 0.856216 0.122 Uiso 0.382(6) 1 calc R U P B -2
H24B H 0.389787 0.212525 0.809615 0.122 Uiso 0.382(6) 1 calc R U P B -2
C23A C 0.3179(14) 0.1621(16) 0.6991(15) 0.103(9) Uani 0.382(6) 1 d D U P B -2
H23A H 0.357821 0.135116 0.656667 0.155 Uiso 0.382(6) 1 calc R U P B -2
H23B H 0.272729 0.129840 0.704286 0.155 Uiso 0.382(6) 1 calc R U P B -2
H23C H 0.305138 0.209007 0.657894 0.155 Uiso 0.382(6) 1 calc R U P B -2
O1B O 0.291(6) 0.200(7) 0.863(3) 0.080(10) Uani 0.118(6) 1 d D U P B -1
C26B C 0.343(4) 0.172(4) 1.043(3) 0.100(10) Uani 0.118(6) 1 d D U P B -1
H26D H 0.381380 0.142674 1.085385 0.151 Uiso 0.118(6) 1 calc R U P B -1
H26E H 0.351370 0.226255 1.056758 0.151 Uiso 0.118(6) 1 calc R U P B -1
H26F H 0.292390 0.157947 1.071387 0.151 Uiso 0.118(6) 1 calc R U P B -1
C25B C 0.349(7) 0.155(7) 0.916(3) 0.088(7) Uani 0.118(6) 1 d D U P B -1
H25C H 0.399335 0.169606 0.886164 0.105 Uiso 0.118(6) 1 calc R U P B -1
H25D H 0.340008 0.100896 0.900879 0.105 Uiso 0.118(6) 1 calc R U P B -1
C24B C 0.294(2) 0.185(3) 0.741(3) 0.071(11) Uani 0.118(6) 1 d D U P B -1
H24C H 0.281523 0.231600 0.696569 0.085 Uiso 0.118(6) 1 calc R U P B -1
H24D H 0.257829 0.144738 0.720049 0.085 Uiso 0.118(6) 1 calc R U P B -1
C23B C 0.374(3) 0.161(3) 0.719(4) 0.067(15) Uani 0.118(6) 1 d D U P B -1
H23D H 0.380156 0.149683 0.635917 0.101 Uiso 0.118(6) 1 calc R U P B -1
H23E H 0.408784 0.201704 0.740985 0.101 Uiso 0.118(6) 1 calc R U P B -1
H23F H 0.385240 0.115393 0.764315 0.101 Uiso 0.118(6) 1 calc R U P B -1

loop_
_atom_site_aniso_label
_atom_site_aniso_U_11
_atom_site_aniso_U_22
_atom_site_aniso_U_33
_atom_site_aniso_U_23
_atom_site_aniso_U_13
_atom_site_aniso_U_12
I1A 0.062(2) 0.131(4) 0.0319(7) -0.002(3) 0.0046(19) 0.0142(10)
P1A 0.050(7) 0.031(4) 0.041(3) 0.000(3) -0.011(3) -0.008(5)
P2A 0.052(7) 0.048(7) 0.040(3) 0.013(5) -0.001(5) -0.005(5)
C1 0.0322(18) 0.0322(18) 0.030(3) 0.000 0.000 0.002(2)
C2 0.0241(11) 0.0241(11) 0.032(2) -0.0007(12) 0.0007(12) -0.0022(16)
C3 0.0255(12) 0.0255(12) 0.035(2) 0.0003(12) -0.0003(12) 0.0005(16)
C4 0.0424(17) 0.0424(17) 0.044(3) -0.0044(14) 0.0044(14) 0.017(2)
C5 0.039(5) 0.041(5) 0.032(3) -0.002(2) 0.009(3) 0.004(5)
C6 0.059(2) 0.059(2) 0.033(2) -0.0010(14) 0.0010(14) 0.031(3)
C7 0.132(8) 0.132(8) 0.027(4) 0.000 0.000 0.100(10)
C9 0.0232(13) 0.0287(14) 0.0368(16) 0.0002(12) 0.0009(12) 0.0001(12)
C10 0.0254(13) 0.0268(14) 0.0370(16) 0.0022(12) 0.0037(12) 0.0024(11)
C11 0.0226(13) 0.0285(14) 0.0424(17) -0.0020(13) 0.0028(12) 0.0014(11)
C16 0.0270(14) 0.0347(16) 0.0387(16) -0.0014(14) 0.0003(13) -0.0004(12)
C17 0.0347(17) 0.0380(17) 0.0380(17) 0.0050(14) -0.0047(13) -0.0074(14)
C18 0.0290(15) 0.0322(16) 0.0396(18) 0.0013(13) -0.0021(13) -0.0053(13)
C12 0.0270(14) 0.0282(15) 0.0488(19) -0.0001(13) 0.0029(13) -0.0007(13)
C13 0.0310(16) 0.0376(17) 0.049(2) 0.0009(15) 0.0012(14) -0.0091(13)
C14 0.0379(18) 0.045(2) 0.048(2) -0.0048(16) -0.0026(15) -0.0113(15)
C15 0.0318(16) 0.0430(19) 0.0393(18) -0.0015(14) -0.0023(14) -0.0063(14)
C19 0.0357(17) 0.0376(17) 0.0447(19) 0.0045(15) 0.0015(14) -0.0079(14)
C20 0.042(2) 0.0281(17) 0.080(3) -0.0058(18) 0.0003(19) 0.0009(15)
C21 0.0384(18) 0.053(2) 0.048(2) 0.0042(18) -0.0112(16) 0.0001(16)
C22 0.044(2) 0.066(3) 0.041(2) -0.0047(18) 0.0004(16) -0.0153(19)
P1B 0.053(8) 0.046(7) 0.053(4) -0.007(5) -0.019(5) 0.023(7)
P2B 0.054(7) 0.072(8) 0.076(4) 0.005(5) -0.001(4) 0.004(7)
I1B 0.108(7) 0.063(4) 0.0581(17) 0.008(3) 0.031(4) 0.0358(19)
C8A 0.047(4) 0.060(5) 0.048(4) -0.027(4) -0.001(4) 0.005(4)
C8B 0.059(5) 0.072(6) 0.047(5) 0.014(4) 0.023(4) 0.016(4)
O1A 0.105(19) 0.067(14) 0.120(7) -0.023(12) 0.035(14) -0.023(6)
C26A 0.070(11) 0.086(15) 0.072(7) 0.015(7) -0.018(7) -0.037(11)
C25A 0.069(9) 0.063(8) 0.124(8) 0.032(6) -0.013(7) -0.013(8)
C24A 0.098(13) 0.104(14) 0.104(10) -0.025(10) 0.001(9) -0.017(12)
C23A 0.102(18) 0.13(2) 0.078(9) -0.003(11) 0.002(9) -0.054(19)
O1B 0.07(2) 0.06(2) 0.104(13) -0.017(17) 0.020(15) -0.002(16)
C26B 0.09(2) 0.09(2) 0.121(14) 0.014(16) -0.003(16) -0.04(2)
C25B 0.075(13) 0.071(13) 0.117(12) 0.022(12) -0.007(12) -0.025(11)
C24B 0.06(2) 0.06(2) 0.093(15) -0.007(17) 0.002(16) 0.013(19)
C23B 0.08(3) 0.08(3) 0.051(19) 0.028(18) 0.018(17) 0.04(2)

_geom_special_details            
;
 All esds (except the esd in the dihedral angle between two l.s. planes)
 are estimated using the full covariance matrix.  The cell esds are taken
 into account individually in the estimation of esds in distances, angles
 and torsion angles; correlations between esds in cell parameters are only
 used when they are defined by crystal symmetry.  An approximate (isotropic)
 treatment of cell esds is used for estimating esds involving l.s. planes.
;
loop_
_geom_bond_atom_site_label_1
_geom_bond_atom_site_label_2
_geom_bond_distance
_geom_bond_site_symmetry_2
_geom_bond_publ_flag
I1A P2A 2.448(7) . ?
P1A P2A 1.857(11) . ?
P1A C1 1.864(11) . ?
C1 C2 1.409(5) 2_565 ?
C1 C2 1.409(5) . ?
C1 P1B 1.866(16) . ?
C2 C3 1.530(6) . ?
C2 C6 1.374(7) . ?
C3 C4 1.561(7) . ?
C3 C9 1.541(3) 7 ?
C3 C9 1.541(3) . ?
C4 H4A 0.9900 7 ?
C4 H4A 0.9900 . ?
C4 H4B 0.9900 . ?
C4 H4B 0.9899 7 ?
C4 C5 1.498(9) . ?
C5 C6 1.549(8) . ?
C5 C8A 1.525(10) . ?
C5 C8B 1.525(10) . ?
C6 C7 1.386(7) . ?
C7 H7 0.9500 . ?
C9 C10 1.3900 . ?
C9 C18 1.3900 . ?
C10 H10 0.9500 . ?
C10 C11 1.3900 . ?
C11 C16 1.3900 . ?
C11 C12 1.548(3) . ?
C16 C17 1.3900 . ?
C16 C15 1.555(4) . ?
C17 H17 0.9500 . ?
C17 C18 1.3900 . ?
C18 C18 1.451(3) 7 ?
C12 C13 1.535(5) . ?
C12 C19 1.523(5) . ?
C12 C20 1.527(5) . ?
C13 H13A 0.9900 . ?
C13 H13B 0.9900 . ?
C13 C14 1.517(5) . ?
C14 H14A 0.9900 . ?
C14 H14B 0.9900 . ?
C14 C15 1.536(5) . ?
C15 C21 1.538(5) . ?
C15 C22 1.538(5) . ?
C19 H19A 0.9800 . ?
C19 H19B 0.9800 . ?
C19 H19C 0.9800 . ?
C20 H20A 0.9800 . ?
C20 H20B 0.9800 . ?
C20 H20C 0.9800 . ?
C21 H21A 0.9800 . ?
C21 H21B 0.9800 . ?
C21 H21C 0.9800 . ?
C22 H22A 0.9800 . ?
C22 H22B 0.9800 . ?
C22 H22C 0.9800 . ?
P1B P2B 1.79(2) . ?
P2B I1B 2.310(13) . ?
C8A H8AA 0.9800 . ?
C8A H8AB 0.9800 . ?
C8A H8AC 0.9800 . ?
C8B H8BA 0.9800 . ?
C8B H8BB 0.9800 . ?
C8B H8BC 0.9800 . ?
O1A C25A 1.415(16) . ?
O1A C24A 1.427(16) . ?
C26A H26A 0.9800 . ?
C26A H26B 0.9800 . ?
C26A H26C 0.9800 . ?
C26A C25A 1.438(17) . ?
C25A H25A 0.9900 . ?
C25A H25B 0.9900 . ?
C24A H24A 0.9900 . ?
C24A H24B 0.9900 . ?
C24A C23A 1.434(17) . ?
C23A H23A 0.9800 . ?
C23A H23B 0.9800 . ?
C23A H23C 0.9800 . ?
O1B C25B 1.420(18) . ?
O1B C24B 1.427(18) . ?
C26B H26D 0.9800 . ?
C26B H26E 0.9800 . ?
C26B H26F 0.9800 . ?
C26B C25B 1.50(2) . ?
C25B H25C 0.9900 . ?
C25B H25D 0.9900 . ?
C24B H24C 0.9900 . ?
C24B H24D 0.9900 . ?
C24B C23B 1.50(2) . ?
C23B H23D 0.9800 . ?
C23B H23E 0.9800 . ?
C23B H23F 0.9800 . ?

loop_
_geom_angle_atom_site_label_1
_geom_angle_atom_site_label_2
_geom_angle_atom_site_label_3
_geom_angle
_geom_angle_site_symmetry_1
_geom_angle_site_symmetry_3
_geom_angle_publ_flag
P2A P1A C1 93.0(5) . . ?
P1A P2A I1A 100.8(4) . . ?
C2 C1 P1A 115.6(9) 2_565 . ?
C2 C1 P1A 124.0(9) . . ?
C2 C1 C2 118.5(6) . 2_565 ?
C2 C1 P1B 119.5(17) 2_565 . ?
C2 C1 P1B 115.1(17) . . ?
C1 C2 C3 129.4(4) . . ?
C6 C2 C1 120.1(5) . . ?
C6 C2 C3 110.6(4) . . ?
C2 C3 C4 101.9(4) . . ?
C2 C3 C9 116.2(2) . 7 ?
C2 C3 C9 116.2(2) . . ?
C9 C3 C4 111.4(2) 7 . ?
C9 C3 C4 111.4(2) . . ?
C9 C3 C9 100.0(3) . 7 ?
C3 C4 H4A 109.40(8) . 7 ?
C3 C4 H4A 109.4 . . ?
C3 C4 H4B 109.41(17) . 7 ?
C3 C4 H4B 109.4 . . ?
H4A C4 H4A 124.9 . 7 ?
H4A C4 H4B 20.7 . 7 ?
H4A C4 H4B 108.0 . . ?
H4A C4 H4B 108.0 7 7 ?
H4B C4 H4A 20.7 . 7 ?
H4B C4 H4B 89.1 . 7 ?
C5 C4 C3 111.1(4) . . ?
C5 C4 H4A 109.4 . . ?
C5 C4 H4A 91.0(3) . 7 ?
C5 C4 H4B 109.4 . . ?
C5 C4 H4B 125.6(3) . 7 ?
C4 C5 C6 100.8(5) . . ?
C4 C5 C8A 106.4(6) . . ?
C4 C5 C8B 115.8(6) . . ?
C8A C5 C6 119.7(6) . . ?
C8B C5 C6 105.6(6) . . ?
C8B C5 C8A 108.9(8) . . ?
C2 C6 C5 112.7(5) . . ?
C2 C6 C7 121.2(5) . . ?
C7 C6 C5 125.2(6) . . ?
C6 C7 C6 119.0(8) . 2_565 ?
C6 C7 H7 120.5 . . ?
C6 C7 H7 120.5 2_565 . ?
C10 C9 C3 129.17(18) . . ?
C10 C9 C18 120.0 . . ?
C18 C9 C3 110.83(18) . . ?
C9 C10 H10 120.0 . . ?
C9 C10 C11 120.0 . . ?
C11 C10 H10 120.0 . . ?
C10 C11 C16 120.0 . . ?
C10 C11 C12 117.63(19) . . ?
C16 C11 C12 122.37(19) . . ?
C11 C16 C15 123.43(18) . . ?
C17 C16 C11 120.0 . . ?
C17 C16 C15 116.44(18) . . ?
C16 C17 H17 120.0 . . ?
C16 C17 C18 120.0 . . ?
C18 C17 H17 120.0 . . ?
C9 C18 C18 109.1 . 7 ?
C17 C18 C9 120.0 . . ?
C17 C18 C18 130.9 . 7 ?
C13 C12 C11 110.6(3) . . ?
C19 C12 C11 112.3(3) . . ?
C19 C12 C13 107.7(3) . . ?
C19 C12 C20 107.9(3) . . ?
C20 C12 C11 108.0(3) . . ?
C20 C12 C13 110.2(3) . . ?
C12 C13 H13A 109.1 . . ?
C12 C13 H13B 109.1 . . ?
H13A C13 H13B 107.8 . . ?
C14 C13 C12 112.7(3) . . ?
C14 C13 H13A 109.1 . . ?
C14 C13 H13B 109.1 . . ?
C13 C14 H14A 109.3 . . ?
C13 C14 H14B 109.3 . . ?
C13 C14 C15 111.8(3) . . ?
H14A C14 H14B 107.9 . . ?
C15 C14 H14A 109.3 . . ?
C15 C14 H14B 109.3 . . ?
C14 C15 C16 110.3(3) . . ?
C14 C15 C21 110.2(3) . . ?
C14 C15 C22 107.6(3) . . ?
C21 C15 C16 109.1(3) . . ?
C21 C15 C22 108.6(3) . . ?
C22 C15 C16 110.9(3) . . ?
C12 C19 H19A 109.5 . . ?
C12 C19 H19B 109.5 . . ?
C12 C19 H19C 109.5 . . ?
H19A C19 H19B 109.5 . . ?
H19A C19 H19C 109.5 . . ?
H19B C19 H19C 109.5 . . ?
C12 C20 H20A 109.5 . . ?
C12 C20 H20B 109.5 . . ?
C12 C20 H20C 109.5 . . ?
H20A C20 H20B 109.5 . . ?
H20A C20 H20C 109.5 . . ?
H20B C20 H20C 109.5 . . ?
C15 C21 H21A 109.5 . . ?
C15 C21 H21B 109.5 . . ?
C15 C21 H21C 109.5 . . ?
H21A C21 H21B 109.5 . . ?
H21A C21 H21C 109.5 . . ?
H21B C21 H21C 109.5 . . ?
C15 C22 H22A 109.5 . . ?
C15 C22 H22B 109.5 . . ?
C15 C22 H22C 109.5 . . ?
H22A C22 H22B 109.5 . . ?
H22A C22 H22C 109.5 . . ?
H22B C22 H22C 109.5 . . ?
P2B P1B C1 133.9(13) . . ?
P1B P2B I1B 97.3(8) . . ?
C5 C8A H8AA 109.5 . . ?
C5 C8A H8AB 109.5 . . ?
C5 C8A H8AC 109.5 . . ?
H8AA C8A H8AB 109.5 . . ?
H8AA C8A H8AC 109.5 . . ?
H8AB C8A H8AC 109.5 . . ?
C5 C8B H8BA 109.5 . . ?
C5 C8B H8BB 109.5 . . ?
C5 C8B H8BC 109.5 . . ?
H8BA C8B H8BB 109.5 . . ?
H8BA C8B H8BC 109.5 . . ?
H8BB C8B H8BC 109.5 . . ?
C25A O1A C24A 107.4(15) . . ?
H26A C26A H26B 109.5 . . ?
H26A C26A H26C 109.5 . . ?
H26B C26A H26C 109.5 . . ?
C25A C26A H26A 109.5 . . ?
C25A C26A H26B 109.5 . . ?
C25A C26A H26C 109.5 . . ?
O1A C25A C26A 106.4(14) . . ?
O1A C25A H25A 110.4 . . ?
O1A C25A H25B 110.4 . . ?
C26A C25A H25A 110.4 . . ?
C26A C25A H25B 110.4 . . ?
H25A C25A H25B 108.6 . . ?
O1A C24A H24A 110.3 . . ?
O1A C24A H24B 110.3 . . ?
O1A C24A C23A 107.0(17) . . ?
H24A C24A H24B 108.6 . . ?
C23A C24A H24A 110.3 . . ?
C23A C24A H24B 110.3 . . ?
C24A C23A H23A 109.5 . . ?
C24A C23A H23B 109.5 . . ?
C24A C23A H23C 109.5 . . ?
H23A C23A H23B 109.5 . . ?
H23A C23A H23C 109.5 . . ?
H23B C23A H23C 109.5 . . ?
C25B O1B C24B 107(2) . . ?
H26D C26B H26E 109.5 . . ?
H26D C26B H26F 109.5 . . ?
H26E C26B H26F 109.5 . . ?
C25B C26B H26D 109.5 . . ?
C25B C26B H26E 109.5 . . ?
C25B C26B H26F 109.5 . . ?
O1B C25B C26B 105(3) . . ?
O1B C25B H25C 110.7 . . ?
O1B C25B H25D 110.7 . . ?
C26B C25B H25C 110.7 . . ?
C26B C25B H25D 110.7 . . ?
H25C C25B H25D 108.8 . . ?
O1B C24B H24C 110.8 . . ?
O1B C24B H24D 110.8 . . ?
O1B C24B C23B 105(2) . . ?
H24C C24B H24D 108.9 . . ?
C23B C24B H24C 110.8 . . ?
C23B C24B H24D 110.8 . . ?
C24B C23B H23D 109.5 . . ?
C24B C23B H23E 109.5 . . ?
C24B C23B H23F 109.5 . . ?
H23D C23B H23E 109.5 . . ?
H23D C23B H23F 109.5 . . ?
H23E C23B H23F 109.5 . . ?

loop_
_geom_torsion_atom_site_label_1
_geom_torsion_atom_site_label_2
_geom_torsion_atom_site_label_3
_geom_torsion_atom_site_label_4
_geom_torsion
_geom_torsion_site_symmetry_1
_geom_torsion_site_symmetry_2
_geom_torsion_site_symmetry_3
_geom_torsion_site_symmetry_4
_geom_torsion_publ_flag
P1A C1 C2 C3 16.7(4) . . . . ?
P1A C1 C2 C6 -163.3(4) . . . . ?
P2A P1A C1 C2 100.0(17) . . . 2_565 ?
P2A P1A C1 C2 -96.3(17) . . . . ?
C1 P1A P2A I1A 174.2(19) . . . . ?
C1 C2 C3 C4 180.000(1) . . . . ?
C1 C2 C3 C9 -58.6(3) . . . . ?
C1 C2 C3 C9 58.6(3) . . . 7 ?
C1 C2 C6 C5 -169.2(3) . . . . ?
C1 C2 C6 C7 0.000(2) . . . . ?
C1 P1B P2B I1B 20(5) . . . . ?
C2 C1 C2 C3 180.000(2) 2_565 . . . ?
C2 C1 C2 C6 0.000(2) 2_565 . . . ?
C2 C1 P1B P2B -119(4) . . . . ?
C2 C1 P1B P2B 91(4) 2_565 . . . ?
C2 C3 C4 C5 -11.0(3) . . . . ?
C2 C3 C9 C10 -50.8(4) . . . . ?
C2 C3 C9 C18 130.0(3) . . . . ?
C2 C6 C7 C6 0.000(3) . . . 2_565 ?
C3 C2 C6 C5 10.8(3) . . . . ?
C3 C2 C6 C7 180.000(2) . . . . ?
C3 C4 C5 C6 16.3(4) . . . . ?
C3 C4 C5 C8A -109.3(5) . . . . ?
C3 C4 C5 C8B 129.6(6) . . . . ?
C3 C9 C10 C11 -179.1(3) . . . . ?
C3 C9 C18 C17 179.2(2) . . . . ?
C3 C9 C18 C18 -2.8(2) . . . 7 ?
C4 C3 C9 C10 65.3(4) . . . . ?
C4 C3 C9 C18 -113.8(3) . . . . ?
C4 C5 C6 C2 -16.7(5) . . . . ?
C4 C5 C6 C7 174.5(2) . . . . ?
C5 C6 C7 C6 167.8(3) . . . 2_565 ?
C6 C2 C3 C4 0.000(1) . . . . ?
C6 C2 C3 C9 121.4(3) . . . . ?
C6 C2 C3 C9 -121.4(3) . . . 7 ?
C9 C3 C4 C5 113.6(4) 7 . . . ?
C9 C3 C4 C5 -135.6(4) . . . . ?
C9 C3 C9 C10 -176.77(11) 7 . . . ?
C9 C3 C9 C18 4.1(3) 7 . . . ?
C9 C10 C11 C16 0.0 . . . . ?
C9 C10 C11 C12 179.8(2) . . . . ?
C10 C9 C18 C17 0.0 . . . . ?
C10 C9 C18 C18 178.0 . . . 7 ?
C10 C11 C16 C17 0.0 . . . . ?
C10 C11 C16 C15 -175.6(2) . . . . ?
C10 C11 C12 C13 -168.0(2) . . . . ?
C10 C11 C12 C19 -47.6(3) . . . . ?
C10 C11 C12 C20 71.3(3) . . . . ?
C11 C16 C17 C18 0.0 . . . . ?
C11 C16 C15 C14 11.8(4) . . . . ?
C11 C16 C15 C21 -109.4(3) . . . . ?
C11 C16 C15 C22 130.9(3) . . . . ?
C11 C12 C13 C14 -45.2(4) . . . . ?
C16 C11 C12 C13 11.7(3) . . . . ?
C16 C11 C12 C19 132.1(2) . . . . ?
C16 C11 C12 C20 -109.0(3) . . . . ?
C16 C17 C18 C9 0.0 . . . . ?
C16 C17 C18 C18 -177.5 . . . 7 ?
C17 C16 C15 C14 -163.9(2) . . . . ?
C17 C16 C15 C21 74.8(3) . . . . ?
C17 C16 C15 C22 -44.8(4) . . . . ?
C18 C9 C10 C11 0.0 . . . . ?
C12 C11 C16 C17 -179.8(2) . . . . ?
C12 C11 C16 C15 4.7(3) . . . . ?
C12 C13 C14 C15 64.4(4) . . . . ?
C13 C14 C15 C16 -44.7(4) . . . . ?
C13 C14 C15 C21 75.9(4) . . . . ?
C13 C14 C15 C22 -165.9(3) . . . . ?
C15 C16 C17 C18 175.9(2) . . . . ?
C19 C12 C13 C14 -168.3(3) . . . . ?
C20 C12 C13 C14 74.1(4) . . . . ?
P1B C1 C2 C3 29.1(7) . . . . ?
P1B C1 C2 C6 -150.9(7) . . . . ?
C8A C5 C6 C2 99.3(6) . . . . ?
C8A C5 C6 C7 -69.4(7) . . . . ?
C8B C5 C6 C2 -137.6(5) . . . . ?
C8B C5 C6 C7 53.7(7) . . . . ?
C25A O1A C24A C23A 142(3) . . . . ?
C24A O1A C25A C26A 150(4) . . . . ?
C25B O1B C24B C23B -26(12) . . . . ?
C24B O1B C25B C26B -179(10) . . . . ?

_shelx_res_file                  
;
TITL 036jwjw25_manf080_a.res in P-42(1)m
    compound_10.res
    created by SHELXL-2018/3 at 14:46:57 on 14-Jan-2026
REM Old TITL 036JWJW25_manF080 in P-42(1)m
REM SHELXT solution in P-42(1)m: R1 0.171, Rweak 0.075, Alpha 0.015
REM <I/s> 4.319 for 11 systematic absences, Orientation as input
REM Flack x = -1.117 ( 0.035 ) from 1573 Parsons' quotients
REM Formula found by SHELXT: C83 O6 P2B
CELL 1.54184 17.634 17.634 11.5188 90 90 90
ZERR 2 0.0001 0.0001 0.0001 0 0 0
LATT -1
SYMM -X,-Y,+Z
SYMM +Y,-X,-Z
SYMM -Y,+X,-Z
SYMM 0.5-X,0.5+Y,-Z
SYMM 0.5+X,0.5-Y,-Z
SYMM 0.5-Y,0.5-X,+Z
SYMM 0.5+Y,0.5+X,+Z
SFAC C H I O P
UNIT 160 218 2 4 4
DANG 2.37 O1A C26A O1A C23A
SADI P1A P2A P1B P2B
DFIX 1.48 C26A C25A
SADI P1A C1 P1B C1
DFIX 1.5 C24A C23A
SADI 0.04 P2A C1 P2B C1
SADI P2A I1A P2B I1B
SADI C26A C25A C24A C23A
SADI C5 C8A C5 C8B
SADI 0.04 C26A O1A O1A C23A
SIMU O1A C26A C25A C24A C23A
SIMU 0.01 0.02 2 C1 P1B P1A P2B P2A I1B I1A
RIGU 0.001 0.001 C1 P1B P1A P2B P2A I1B I1A
RIGU O1A C26A C25A C24A C23A
DANG 2.37 O1B C26B O1B C23B
DFIX 1.41 O1A C25A
DFIX 1.48 C26B C25B
DFIX 1.42 O1A C24A
DFIX 1.5 C24B C23B
SADI C26B C25B C24B C23B
SADI 0.04 C26B O1B O1B C23B
SIMU O1B C26B C25B C24B C23B
SADI O1A C25A O1A C24A
RIGU O1B C26B C25B C24B C23B
SADI O1A C23A O1B C23B
SIMU C23A C24A O1A C25A C26A C23B C24B O1B C25B C26B
RIGU C23A C24A O1A C25A C26A C23B C24B O1B C25B C26B
DFIX 1.41 O1B C25B
SIMU 0.01 0.02 2 C26B C26A C25A C25B
DFIX 1.42 O1B C24B
SADI O1B C25B O1B C24B
SADI C24A C25A C24B C25B
SADI O1A C25A O1B C25B

L.S. 30
PLAN  6
SIZE 0.047 0.075 0.091
TEMP -173
CONF
BOND
list 4
MORE -1
BOND $H
fmap 2 53
acta
REM <olex2.extras>
REM <HklSrc "%.\\Compound_10.hkl">
REM </olex2.extras>

WGHT    0.105400    1.583300
FVAR       0.39197   0.40312   0.76500
PART -1
I1A   3   -0.042598    0.457458    0.916400   -20.25000    0.06186    0.13146 =
         0.03193   -0.00208    0.00459    0.01422
P1A   5    0.012294    0.523386    0.658035   -20.25000    0.05036    0.03139 =
         0.04060    0.00039   -0.01082   -0.00760
P2A   5   -0.056305    0.449674    0.705222   -20.25000    0.05250    0.04783 =
         0.03958    0.01276   -0.00099   -0.00492
PART 0
C1    1    0.000000    0.500000    0.501394    10.25000    0.03217    0.03217 =
         0.02959    0.00000    0.00000    0.00217
C2    1    0.048564    0.451436    0.438834    10.50000    0.02408    0.02408 =
         0.03248   -0.00073    0.00073   -0.00225
C3    1    0.106252    0.393748    0.483988    10.50000    0.02547    0.02547 =
         0.03501    0.00025   -0.00025    0.00049
C4    1    0.139228    0.360772    0.368808    10.50000    0.04237    0.04237 =
         0.04420   -0.00438    0.00438    0.01709
AFIX  23
H4A   2    0.192224    0.378179    0.359090    10.50000   -1.20000
H4B   2    0.139584    0.304700    0.373073    10.50000   -1.20000
AFIX   0
PART -1
C5    1    0.093219    0.385404    0.266232    10.50000    0.03899    0.04090 =
         0.03210   -0.00234    0.00904    0.00427
PART 0
C6    1    0.047906    0.452094    0.319534    10.50000    0.05948    0.05948 =
         0.03256   -0.00101    0.00101    0.03063
C7    1    0.000000    0.500000    0.258474    10.25000    0.13195    0.13195 =
         0.02663    0.00000    0.00000    0.09982
AFIX  43
H7    2    0.000001    0.499999    0.176000    10.25000   -1.20000
AFIX  66
C9    1    0.169468    0.425201    0.562852    11.00000    0.02320    0.02866 =
         0.03681    0.00023    0.00094    0.00009
C10   1    0.217778    0.486297    0.544307    11.00000    0.02542    0.02675 =
         0.03702    0.00218    0.00365    0.00240
AFIX  43
H10   2    0.213558    0.515442    0.475245    11.00000   -1.20000
AFIX  65
C11   1    0.272262    0.504750    0.626809    11.00000    0.02262    0.02855 =
         0.04237   -0.00198    0.00281    0.00142
C16   1    0.278437    0.462108    0.727857    11.00000    0.02702    0.03467 =
         0.03872   -0.00135    0.00034   -0.00039
C17   1    0.230127    0.401011    0.746404    11.00000    0.03465    0.03801 =
         0.03801    0.00502   -0.00466   -0.00736
AFIX  43
H17   2    0.234348    0.371867    0.815466    11.00000   -1.20000
AFIX  65
C18   1    0.175643    0.382557    0.663902    11.00000    0.02897    0.03218 =
         0.03965    0.00133   -0.00206   -0.00530
AFIX   0
C12   1    0.324615    0.573190    0.601059    11.00000    0.02702    0.02816 =
         0.04879   -0.00010    0.00294   -0.00065
C13   1    0.391206    0.575305    0.686780    11.00000    0.03096    0.03757 =
         0.04913    0.00086    0.00123   -0.00906
AFIX  23
H13A  2    0.428611    0.536031    0.664579    11.00000   -1.20000
H13B  2    0.416534    0.625285    0.681407    11.00000   -1.20000
AFIX   0
C14   1    0.366554    0.561956    0.811252    11.00000    0.03790    0.04469 =
         0.04810   -0.00478   -0.00265   -0.01128
AFIX  23
H14A  2    0.327741    0.600006    0.832774    11.00000   -1.20000
H14B  2    0.410638    0.568835    0.863417    11.00000   -1.20000
AFIX   0
C15   1    0.333788    0.482011    0.828404    11.00000    0.03181    0.04295 =
         0.03930   -0.00149   -0.00231   -0.00629
C19   1    0.357452    0.570493    0.478798    11.00000    0.03573    0.03756 =
         0.04471    0.00447    0.00151   -0.00794
AFIX 137
H19A  2    0.388287    0.524625    0.469900    11.00000   -1.50000
H19B  2    0.389160    0.615333    0.465760    11.00000   -1.50000
H19C  2    0.316032    0.569787    0.422084    11.00000   -1.50000
AFIX   0
C20   1    0.277320    0.645385    0.611744    11.00000    0.04213    0.02815 =
         0.08025   -0.00580    0.00033    0.00093
AFIX 137
H20A  2    0.234740    0.643155    0.557178    11.00000   -1.50000
H20B  2    0.309014    0.689501    0.593773    11.00000   -1.50000
H20C  2    0.257852    0.649835    0.691140    11.00000   -1.50000
AFIX   0
C21   1    0.398051    0.423080    0.831545    11.00000    0.03844    0.05304 =
         0.04807    0.00425   -0.01121    0.00015
AFIX 137
H21A  2    0.376588    0.372563    0.844880    11.00000   -1.50000
H21B  2    0.433324    0.435559    0.894454    11.00000   -1.50000
H21C  2    0.425188    0.423568    0.757304    11.00000   -1.50000
AFIX   0
C22   1    0.292573    0.480963    0.946069    11.00000    0.04409    0.06637 =
         0.04071   -0.00467    0.00041   -0.01525
AFIX 137
H22A  2    0.246809    0.512342    0.941337    11.00000   -1.50000
H22B  2    0.326240    0.501131    1.006309    11.00000   -1.50000
H22C  2    0.278410    0.428750    0.965535    11.00000   -1.50000
AFIX   0
PART -2
P1B   5    0.035988    0.530009    0.646626    20.25000    0.05330    0.04644 =
         0.05316   -0.00680   -0.01899    0.02349
P2B   5    0.002226    0.518117    0.792419    20.25000    0.05429    0.07227 =
         0.07559    0.00512   -0.00143    0.00395
I1B   3   -0.077764    0.417027    0.756797    20.25000    0.10803    0.06312 =
         0.05813    0.00775    0.03113    0.03583
PART -1
C8A   1    0.051272    0.315126    0.223384    10.50000    0.04735    0.05990 =
         0.04753   -0.02738   -0.00093    0.00515
AFIX 137
H8AA  2    0.087918    0.278350    0.193032    10.50000   -1.50000
H8AB  2    0.015830    0.329534    0.161676    10.50000   -1.50000
H8AC  2    0.023118    0.292342    0.287913    10.50000   -1.50000
AFIX   0
C8B   1    0.137838    0.419427    0.165485    10.50000    0.05925    0.07184 =
         0.04729    0.01362    0.02270    0.01608
AFIX 137
H8BA  2    0.165172    0.464536    0.192289    10.50000   -1.50000
H8BB  2    0.102815    0.433640    0.103114    10.50000   -1.50000
H8BC  2    0.174199    0.381968    0.136311    10.50000   -1.50000
AFIX   0

PART -2
O1A   4    0.283937    0.218949    0.870981    30.50000    0.10483    0.06741 =
         0.11977   -0.02255    0.03510   -0.02289
C26A  1    0.255296    0.257026    1.055396    30.50000    0.07003    0.08560 =
         0.07162    0.01458   -0.01764   -0.03714
AFIX  33
H26A  2    0.253894    0.242735    1.137585    30.50000   -1.50000
H26B  2    0.288767    0.300893    1.045255    30.50000   -1.50000
H26C  2    0.204037    0.270097    1.029317    30.50000   -1.50000
AFIX   0
C25A  1    0.283448    0.194464    0.987958    30.50000    0.06891    0.06264 =
         0.12448    0.03175   -0.01328   -0.01285
AFIX  23
H25A  2    0.335297    0.180624    1.013206    30.50000   -1.20000
H25B  2    0.250142    0.149673    0.997189    30.50000   -1.20000
AFIX   0
C24A  1    0.344124    0.179969    0.813626    30.50000    0.09783    0.10382 =
         0.10360   -0.02463    0.00075   -0.01730
AFIX  23
H24A  2    0.357232    0.133000    0.856216    30.50000   -1.20000
H24B  2    0.389787    0.212525    0.809615    30.50000   -1.20000
AFIX   0
C23A  1    0.317877    0.162066    0.699053    30.50000    0.10215    0.12892 =
         0.07825   -0.00332    0.00224   -0.05398
AFIX  33
H23A  2    0.357821    0.135116    0.656667    30.50000   -1.50000
H23B  2    0.272729    0.129840    0.704286    30.50000   -1.50000
H23C  2    0.305138    0.209007    0.657894    30.50000   -1.50000
AFIX   0

PART -1
O1B   4    0.291327    0.200117    0.863106   -30.50000    0.07123    0.06415 =
         0.10424   -0.01673    0.01968   -0.00198
C26B  1    0.342956    0.172016    1.043426   -30.50000    0.09359    0.08658 =
         0.12117    0.01404   -0.00342   -0.04097
AFIX  33
H26D  2    0.381380    0.142674    1.085385   -30.50000   -1.50000
H26E  2    0.351370    0.226255    1.056758   -30.50000   -1.50000
H26F  2    0.292390    0.157947    1.071387   -30.50000   -1.50000
AFIX   0
C25B  1    0.348658    0.155463    0.916151   -30.50000    0.07471    0.07148 =
         0.11666    0.02205   -0.00695   -0.02545
AFIX  23
H25C  2    0.399335    0.169606    0.886164   -30.50000   -1.20000
H25D  2    0.340008    0.100896    0.900879   -30.50000   -1.20000
AFIX   0
C24B  1    0.293991    0.185354    0.741405   -30.50000    0.06390    0.05547 =
         0.09335   -0.00679    0.00198    0.01270
AFIX  23
H24C  2    0.281523    0.231600    0.696569   -30.50000   -1.20000
H24D  2    0.257829    0.144738    0.720049   -30.50000   -1.20000
AFIX   0
C23B  1    0.373950    0.160923    0.718694   -30.50000    0.07535    0.07555 =
         0.05071    0.02775    0.01755    0.03653
AFIX  33
H23D  2    0.380156    0.149683    0.635917   -30.50000   -1.50000
H23E  2    0.408784    0.201704    0.740985   -30.50000   -1.50000
H23F  2    0.385240    0.115393    0.764315   -30.50000   -1.50000
AFIX   0
HKLF 4


REM  036jwjw25_manf080_a.res in P-42(1)m
REM wR2 = 0.1647, GooF = S = 1.064, Restrained GooF = 1.111 for all data
REM R1 = 0.0568 for 3788 Fo > 4sig(Fo) and 0.0580 for all 3923 data
REM 326 parameters refined using 267 restraints

END

WGHT      0.1054      1.5832

REM Highest difference peak  0.496,  deepest hole -0.686,  1-sigma level  0.058
Q1    1   0.3813  0.1187  1.0944  10.50000  0.05    0.50
Q2    1   0.0000  0.5000  0.9125  10.25000  0.05    0.42
Q3    1   0.2810  0.2190  1.0559  10.50000  0.05    0.36
Q4    1  -0.1059  0.3940  0.8255  10.50000  0.05    0.34
Q5    1  -0.0788  0.4212  0.8525  10.50000  0.05    0.29
Q6    1   0.1571  0.4234  0.5440  11.00000  0.05    0.27
;
_shelx_res_checksum              41544
_olex2_submission_special_instructions 'No special instructions were received'
_oxdiff_exptl_absorpt_empirical_details 
;
Empirical correction (ABSPACK) includes:
- Absorption correction using spherical harmonics
- Frame scaling
- Detector area scaling
;
####################################################################### 
# 
# This file contains crystal structure data downloaded from the 
# Cambridge Structural Database (CSD) hosted by the Cambridge 
# Crystallographic Data Centre (CCDC).
# 
# Full information about CCDC data access policies and citation 
# guidelines are available at http://www.ccdc.cam.ac.uk/access/V1 
# 
# Audit and citation data items may have been added by the CCDC. 
# Please retain this information to preserve the provenance of 
# this file and to allow appropriate attribution of the data. 
# 
#######################################################################

data_Compound_11
_database_code_depnum_ccdc_archive 'CCDC 2523752'
loop_
_audit_author_name
_audit_author_address
'John Stephen Wenger'
;University of Oxford
United Kingdom
;
_audit_update_record             
;
2026-01-18 deposited with the CCDC.	2026-02-18 downloaded from the CCDC.
;
# start Validation Reply Form
_vrf_PLAT213_Compound_11         
;
PROBLEM: Atom C69             has ADP max/min Ratio .....        3.1 prolat
RESPONSE: The atom is disordered, and similarity and rigid bond restraints have been applied.
;
_vrf_PLAT213_Compound_11_2       
;
PROBLEM: Atom C65A            has ADP max/min Ratio .....        3.4 prolat
RESPONSE: The atom is disordered, and similarity and rigid bond restraints have been applied.
;
_vrf_PLAT329_Compound_11         
;
PROBLEM: Carbon Atom Hybridisation Unclear for ..........       C49A Check
RESPONSE: The atom is disordered.
;
_vrf_PLAT906_Compound_11         
;
PROBLEM: Large K Value in the Analysis of Variance ......      2.654 Check
RESPONSE: A solvent mask was employed, as multiple voids contained severely disordered solvent that could not be reliably modelled.
;
# Added during the CSD deposition process: Sunday 18 January 2026 08:11 AM
# end Validation Reply Form

_audit_creation_date             2026-01-18
_audit_creation_method           
;
Olex2 1.5
(compiled 2024.02.16 svn.r378c4104 for OlexSys, GUI svn.r6928)
;
_shelx_SHELXL_version_number     2018/3
_chemical_name_common            ?
_chemical_name_systematic        ?
_chemical_formula_moiety         'C73 H89 Ag Cl F3 O3 P2 S, [+ solvents]'
_chemical_formula_sum            'C73 H89 Ag Cl F3 O3 P2 S'
_chemical_formula_weight         1308.76
_chemical_melting_point          ?
_chemical_oxdiff_formula         'C73 H89 P2 O3 F3 S1'
loop_
_atom_type_symbol
_atom_type_description
_atom_type_scat_dispersion_real
_atom_type_scat_dispersion_imag
_atom_type_scat_source
C C 0.0181 0.0091 'International Tables Vol C Tables 4.2.6.8 and 6.1.1.4'
H H 0.0000 0.0000 'International Tables Vol C Tables 4.2.6.8 and 6.1.1.4'
Ag Ag 0.1306 4.2820 'International Tables Vol C Tables 4.2.6.8 and 6.1.1.4'
Cl Cl 0.3639 0.7018 'International Tables Vol C Tables 4.2.6.8 and 6.1.1.4'
F F 0.0727 0.0534 'International Tables Vol C Tables 4.2.6.8 and 6.1.1.4'
O O 0.0492 0.0322 'International Tables Vol C Tables 4.2.6.8 and 6.1.1.4'
P P 0.2955 0.4335 'International Tables Vol C Tables 4.2.6.8 and 6.1.1.4'
S S 0.3331 0.5567 'International Tables Vol C Tables 4.2.6.8 and 6.1.1.4'

_shelx_space_group_comment       
;
The symmetry employed for this shelxl refinement is uniquely defined
by the following loop, which should always be used as a source of
symmetry information in preference to the above space-group names.
They are only intended as comments.
;
_space_group_crystal_system      monoclinic
_space_group_IT_number           14
_space_group_name_H-M_alt        'P 1 21/n 1'
_space_group_name_Hall           '-P 2yn'
loop_
_space_group_symop_operation_xyz
'x, y, z'
'-x+1/2, y+1/2, -z+1/2'
'-x, -y, -z'
'x-1/2, -y-1/2, z-1/2'

_cell_length_a                   15.8885(2)
_cell_length_b                   27.6598(3)
_cell_length_c                   18.0802(2)
_cell_angle_alpha                90
_cell_angle_beta                 105.3380(10)
_cell_angle_gamma                90
_cell_volume                     7662.74(16)
_cell_formula_units_Z            4
_cell_measurement_reflns_used    27291
_cell_measurement_temperature    100.00(10)
_cell_measurement_theta_max      73.4100
_cell_measurement_theta_min      2.9790
_shelx_estimated_absorpt_T_max   ?
_shelx_estimated_absorpt_T_min   ?
_exptl_absorpt_coefficient_mu    3.456
_exptl_absorpt_correction_T_max  1.00000
_exptl_absorpt_correction_T_min  0.68734
_exptl_absorpt_correction_type   multi-scan
_exptl_absorpt_process_details   
;
CrysAlisPro 1.171.43.143a (Rigaku Oxford Diffraction, 2024)
Empirical absorption correction using spherical harmonics,
implemented in SCALE3 ABSPACK scaling algorithm.
;
_exptl_absorpt_special_details   ?
_exptl_crystal_colour            ?
_exptl_crystal_density_diffrn    1.134
_exptl_crystal_density_meas      ?
_exptl_crystal_density_method    ?
_exptl_crystal_description       block
_exptl_crystal_F_000             2752
_exptl_crystal_size_max          0.14
_exptl_crystal_size_mid          0.14
_exptl_crystal_size_min          0.08
_exptl_transmission_factor_max   ?
_exptl_transmission_factor_min   ?
_diffrn_reflns_av_R_equivalents  0.0417
_diffrn_reflns_av_unetI/netI     0.0341
_diffrn_reflns_Laue_measured_fraction_full 0.999
_diffrn_reflns_Laue_measured_fraction_max 0.988
_diffrn_reflns_limit_h_max       19
_diffrn_reflns_limit_h_min       -19
_diffrn_reflns_limit_k_max       32
_diffrn_reflns_limit_k_min       -34
_diffrn_reflns_limit_l_max       22
_diffrn_reflns_limit_l_min       -22
_diffrn_reflns_number            90526
_diffrn_reflns_point_group_measured_fraction_full 0.999
_diffrn_reflns_point_group_measured_fraction_max 0.988
_diffrn_reflns_theta_full        67.684
_diffrn_reflns_theta_max         75.967
_diffrn_reflns_theta_min         2.996
_diffrn_ambient_environment      N~2~
_diffrn_ambient_temperature      100.00(10)
_diffrn_detector                 'Hybrid Pixel Array Detector'
_diffrn_detector_area_resol_mean 10.0000
_diffrn_detector_type            'HyPix-Arc 150'
_diffrn_measured_fraction_theta_full 0.999
_diffrn_measured_fraction_theta_max 0.988
_diffrn_measurement_details      
;
List of Runs (angles in degrees, time in seconds):

  # Type    Start    End  Width  t~exp~   \w     \q     \k     \f   Frames
#--------------------------------------------------------------------------
  1  \w     11.00  36.00   0.50    2.16    --   60.20 -30.00 -90.00   50
  2  \w     11.00  36.00   0.50    2.16    --   60.20 -30.00  30.00   50
  3  \w     11.00  37.00   0.50    2.16    --   60.20 -30.00  90.00   52
  4  \w     61.00  86.00   0.50    2.16    --   60.20  30.00 -90.00   50
  5  \w     28.00  61.00   0.50    2.16    --   60.20 -95.00  90.00   66
  6  \w     11.00  36.00   0.50    2.16    --   60.20 -30.00 150.00   50
  7  \w     12.00  37.00   0.50    2.16    --   60.20 -30.00  60.00   50
  8  \w     11.00  36.00   0.50    2.16    --   60.20 -30.00 120.00   50
  9  \w     65.00 106.00   0.50    2.16    --   60.20  30.00-120.00   82
 10  \w     78.00 118.00   0.50    2.16    --   73.68  30.00 -90.00   80
 11  \w     76.00 103.00   0.50    2.16    --   73.68  30.00 -30.00   54
 12  \w     35.00  99.00   0.50    2.16    --   73.68-125.00-180.00  128
 13  \w     36.00  80.00   0.50    2.16    --   73.68 -95.00 -90.00   88
 14  \w     53.00  96.00   0.50    2.16    --   79.80-125.00  60.00   86
 15  \w     62.00  88.00   0.50    2.16    --   79.80 -95.00   0.00   52
 16  \w     86.00 118.00   0.50    2.16    --   79.80  30.00-180.00   64
 17  \w     41.00  66.00   0.50    2.16    --   79.80-125.00 120.00   50
 18  \w     88.00 120.00   0.50    2.16    --   79.80  30.00 -60.00   64
 19  \w     68.00  98.00   0.50    2.16    --   82.00-103.00  65.72   60
 20  \w     93.00 129.00   0.50    2.16    --   83.00  25.00 -30.05   72
 21  \w     44.00  75.00   0.50    2.16    --   83.00-101.00-113.59   62
 22  \w     62.00 127.00   0.50    2.16    --   83.00  19.00 -91.59  130
 23  \w     65.00 113.00   0.50    2.16    --   83.00  23.00  88.83   96
 24  \w     45.00 106.00   0.50    2.16    --   83.00   4.00-168.20  122
 25  \w     49.00 127.00   0.50    2.16    --   83.00   6.00 108.50  156
 26  \w     39.00  65.00   0.50    2.16    --   83.00 -55.00 -29.17   52
 27  \w     59.00  96.00   0.50    2.16    --   83.00-108.00 -64.06   74
 28  \w     47.00  95.00   0.50    2.16    --   83.00 -99.00  46.86   96
 29  \w     93.00 119.00   0.50    2.16    --   83.00  44.00 -92.18   52
 30  \w     55.00  81.00   0.50    2.16    --   83.00  19.00-149.75   52
 31  \w     54.00  99.00   0.50    2.16    --   83.00  14.00  57.52   90
 32  \w     95.00 128.00   0.50    2.16    --   83.00  19.00-149.75   66
 33  \w     75.00 100.00   0.50    2.16    --   83.00-105.00 121.68   50
 34  \w     74.00 119.00   0.50    2.16    --   83.00  25.00 127.70   90
 35  \w     41.00  66.00   0.50    2.16    --   83.00 -64.00-176.57   50
 36  \w    -17.00   9.00   0.50    2.16    --   -3.00 -98.00-117.41   52
 37  \w    -16.00   9.00   0.50    2.16    --   -3.00-100.00 110.50   50
 38  \w    -41.00 -14.00   0.50    2.16    --   -3.00 -48.00-117.09   54
 39  \w    -15.00  11.00   0.50    2.16    --   -3.00-100.00  41.72   52
 40  \w     -6.00  19.00   0.50    2.16    --    6.00  98.00 -35.96   50
;
_diffrn_measurement_device       'four-circle diffractometer'
_diffrn_measurement_device_type  'XtaLAB Synergy R, DW system, HyPix-Arc 150'
_diffrn_measurement_method       '\w scans'
_diffrn_orient_matrix_type       
'CrysAlisPro convention (1999,Acta A55,543-557)'
_diffrn_orient_matrix_UB_11      -0.0503115000
_diffrn_orient_matrix_UB_12      -0.0148413000
_diffrn_orient_matrix_UB_13      -0.0819134000
_diffrn_orient_matrix_UB_21      0.0772249000
_diffrn_orient_matrix_UB_22      -0.0320367000
_diffrn_orient_matrix_UB_23      -0.0059382000
_diffrn_orient_matrix_UB_31      -0.0402200000
_diffrn_orient_matrix_UB_32      -0.0430593000
_diffrn_orient_matrix_UB_33      0.0325964000
_diffrn_radiation_monochromator  mirror
_diffrn_radiation_probe          x-ray
_diffrn_radiation_type           'Cu K\a'
_diffrn_radiation_wavelength     1.54184
_diffrn_source                   'Rotating-anode X-ray tube'
_diffrn_source_type              'Rigaku (Cu) X-ray Source'
_reflns_Friedel_coverage         0.000
_reflns_Friedel_fraction_full    .
_reflns_Friedel_fraction_max     .
_reflns_number_gt                12507
_reflns_number_total             15794
_reflns_special_details          
;
 Reflections were merged by SHELXL according to the crystal
 class for the calculation of statistics and refinement.
 
 Structure factors included contributions from the .fab file.
 
 _reflns_Friedel_fraction is defined as the number of unique
 Friedel pairs measured divided by the number that would be
 possible theoretically, ignoring centric projections and
 systematic absences.
;
_reflns_threshold_expression     'I > 2\s(I)'
_computing_cell_refinement       'CrysAlisPro 1.171.43.143a (Rigaku OD, 2024)'
_computing_data_collection       'CrysAlisPro 1.171.43.143a (Rigaku OD, 2024)'
_computing_data_reduction        'CrysAlisPro 1.171.43.143a (Rigaku OD, 2024)'
_computing_molecular_graphics    'Olex2 1.5 (Dolomanov et al., 2009)'
_computing_publication_material  'Olex2 1.5 (Dolomanov et al., 2009)'
_computing_structure_refinement  'SHELXL 2018/3 (Sheldrick, 2015)'
_computing_structure_solution    'SHELXT 2018/2 (Sheldrick, 2018)'
_refine_diff_density_max         0.599
_refine_diff_density_min         -0.959
_refine_diff_density_rms         0.062
_refine_ls_extinction_coef       .
_refine_ls_extinction_method     none
_refine_ls_goodness_of_fit_ref   1.044
_refine_ls_hydrogen_treatment    constr
_refine_ls_matrix_type           full
_refine_ls_number_parameters     917
_refine_ls_number_reflns         15794
_refine_ls_number_restraints     731
_refine_ls_R_factor_all          0.0680
_refine_ls_R_factor_gt           0.0541
_refine_ls_restrained_S_all      1.040
_refine_ls_shift/su_max          0.001
_refine_ls_shift/su_mean         0.000
_refine_ls_structure_factor_coef Fsqd
_refine_ls_weighting_details     
'w=1/[\s^2^(Fo^2^)+(0.0688P)^2^+6.3556P] where P=(Fo^2^+2Fc^2^)/3'
_refine_ls_weighting_scheme      calc
_refine_ls_wR_factor_gt          0.1355
_refine_ls_wR_factor_ref         0.1425
_refine_special_details          ?
_olex2_refinement_description    
;
1. Fixed Uiso
 At 1.2 times of:
  All C(H) groups, All C(H,H) groups
 At 1.5 times of:
  All C(H,H,H) groups
2. Restrained distances
 P1-P2 \\sim P1-P2A
 with sigma of 0.02
 P2-Cl1 \\sim P2A-Cl1A
 with sigma of 0.02
 P1-Cl1 \\sim P1-Cl1A
 with sigma of 0.04
 C61-C70 \\sim C61-C70A
 with sigma of 0.02
 C61-C69 \\sim C61-C69A
 with sigma of 0.02
 C61-C60 \\sim C61-C60A
 with sigma of 0.02
 C59-C60 \\sim C59-C60A
 with sigma of 0.02
 C58-C71 \\sim C58-C71A
 with sigma of 0.02
 C58-C59 \\sim C58-C59A
 with sigma of 0.02
 C58-C72 \\sim C58-C72A
 with sigma of 0.02
 C59-C60 \\sim C59A-C60
 with sigma of 0.02
 C59-C60A \\sim C59A-C60A
 with sigma of 0.02
 C48-C49 \\sim C48-C49A
 with sigma of 0.02
 C48-C66 \\sim C48-C66A
 with sigma of 0.02
 C48-C65 \\sim C48-C65A
 with sigma of 0.02
 C50-C49 \\sim C50-C49A
 with sigma of 0.02
 C51-C67 \\sim C51-C67A
 with sigma of 0.02
 C51-C50 \\sim C51-C50A
 with sigma of 0.02
 C51-C68 \\sim C51-C68A
 with sigma of 0.02
 C50-C49 \\sim C50A-C49
 with sigma of 0.02
 C50-C49A \\sim C50A-C49A
 with sigma of 0.02
 C23-C22 \\sim C23-C22A
 with sigma of 0.02
 C20-C21 \\sim C20-C21A
 with sigma of 0.02
 C22-C21 \\sim C22A-C21A
 with sigma of 0.02
 C23-C21 \\sim C23-C21A
 with sigma of 0.04
 C20-C22 \\sim C20-C22A
 with sigma of 0.04
3. Uiso/Uaniso restraints and constraints
C23 \\sim C39 \\sim C20 \\sim C51 \\sim C48 \\sim C22 \\sim C37 \\sim C50 \\sim
C21 \\sim C68 \\sim C49 \\sim C66 \\sim C65 \\sim C49A \\sim C66A \\sim C65A
\\sim C50A \\sim C21A \\sim C22A \\sim C38 \\sim C40 \\sim C67 \\sim C68A \\sim
C67A \\sim C33 \\sim C43 \\sim C32 \\sim C41 \\sim C42 \\sim C61 \\sim C59
\\sim C70 \\sim C69 \\sim C60 \\sim C60A \\sim C70A \\sim C69A \\sim C59A \\sim
C30 \\sim C31 \\sim C58 \\sim C71 \\sim C72 \\sim C71A \\sim C72A \\sim C44:
within 2A with sigma of 0.02 and sigma for terminal atoms of 0.04 within 2A
4. Rigid body (RIGU) restrains
 C23, C39, C20, C51, C48, C22, C37, C50, C21, C68, C49, C66, C65, C49A, C66A,
 C65A, C50A, C21A, C22A, C38, C40, C67, C68A, C67A, C33, C43, C32, C41, C42,
 C61, C59, C70, C69, C60, C60A, C70A, C69A, C59A, C30, C31, C58, C71, C72, C71A,
  C72A, C44
 with sigma for 1-2 distances of 0.002 and sigma for 1-3 distances of 0.002
5. Others
 Sof(P2A)=Sof(Cl1A)=1-FVAR(1)
 Sof(P2)=Sof(Cl1)=FVAR(1)
 Sof(C60A)=Sof(H60C)=Sof(H60D)=Sof(C70A)=Sof(H70D)=Sof(H70E)=Sof(H70F)=
 Sof(C69A)=Sof(H69D)=Sof(H69E)=Sof(H69F)=Sof(C59A)=Sof(H59C)=Sof(H59D)=
 Sof(C71A)=Sof(H71D)=Sof(H71E)=Sof(H71F)=Sof(C72A)=Sof(H72D)=Sof(H72E)=
 Sof(H72F)=1-FVAR(2)
 Sof(C71)=Sof(H71A)=Sof(H71B)=Sof(H71C)=Sof(C59)=Sof(H59A)=Sof(H59B)=Sof(C70)=
 Sof(H70A)=Sof(H70B)=Sof(H70C)=Sof(C69)=Sof(H69A)=Sof(H69B)=Sof(H69C)=Sof(C72)=
 Sof(H72A)=Sof(H72B)=Sof(H72C)=Sof(C60)=Sof(H60A)=Sof(H60B)=FVAR(2)
 Sof(C49A)=Sof(H49C)=Sof(H49D)=Sof(C66A)=Sof(H66D)=Sof(H66E)=Sof(H66F)=
 Sof(C65A)=Sof(H65D)=Sof(H65E)=Sof(H65F)=Sof(C50A)=Sof(H50C)=Sof(H50D)=
 Sof(C68A)=Sof(H68D)=Sof(H68E)=Sof(H68F)=Sof(C67A)=Sof(H67D)=Sof(H67E)=
 Sof(H67F)=1-FVAR(3)
 Sof(C67)=Sof(H67A)=Sof(H67B)=Sof(H67C)=Sof(C50)=Sof(H50A)=Sof(H50B)=Sof(C68)=
 Sof(H68A)=Sof(H68B)=Sof(H68C)=Sof(C49)=Sof(H49A)=Sof(H49B)=Sof(C66)=Sof(H66A)=
 Sof(H66B)=Sof(H66C)=Sof(C65)=Sof(H65A)=Sof(H65B)=Sof(H65C)=FVAR(3)
 Sof(C21A)=Sof(H21C)=Sof(H21D)=Sof(C22A)=Sof(H22C)=Sof(H22D)=1-FVAR(4)
 Sof(C22)=Sof(H22A)=Sof(H22B)=Sof(C21)=Sof(H21A)=Sof(H21B)=FVAR(4)
6.a Secondary CH2 refined with riding coordinates:
 C4(H4A,H4B), C31(H31A,H31B), C10(H10A,H10B), C32(H32A,H32B), C22(H22A,H22B),
 C50(H50A,H50B), C21(H21A,H21B), C59(H59A,H59B), C49(H49A,H49B), C60(H60A,H60B),
  C60A(H60C,H60D), C59A(H59C,H59D), C49A(H49C,H49D), C50A(H50C,H50D), C21A(H21C,
 H21D), C22A(H22C,H22D)
6.b Me refined with riding coordinates:
 C71(H71A,H71B,H71C), C67(H67A,H67B,H67C), C68(H68A,H68B,H68C), C70(H70A,H70B,
 H70C), C69(H69A,H69B,H69C), C72(H72A,H72B,H72C), C66(H66A,H66B,H66C), C65(H65A,
 H65B,H65C), C70A(H70D,H70E,H70F), C69A(H69D,H69E,H69F), C71A(H71D,H71E,H71F),
 C72A(H72D,H72E,H72F), C66A(H66D,H66E,H66F), C65A(H65D,H65E,H65F), C68A(H68D,
 H68E,H68F), C67A(H67D,H67E,H67F)
6.c Aromatic/amide H refined with riding coordinates:
 C25(H25), C35(H35), C28(H28), C18(H18), C53(H53), C56(H56), C63(H63), C7(H7),
 C46(H46)
6.d Idealised Me refined as rotating group:
 C14(H14A,H14B,H14C), C13(H13A,H13B,H13C), C44(H44A,H44B,H44C), C43(H43A,H43B,
 H43C), C39(H39A,H39B,H39C), C41(H41A,H41B,H41C), C38(H38A,H38B,H38C), C42(H42A,
 H42B,H42C), C40(H40A,H40B,H40C), C16(H16A,H16B,H16C), C15(H15A,H15B,H15C),
 C37(H37A,H37B,H37C)
;
_atom_sites_solution_hydrogens   geom
_atom_sites_solution_primary     dual
_atom_sites_solution_secondary   ?
loop_
_atom_site_label
_atom_site_type_symbol
_atom_site_fract_x
_atom_site_fract_y
_atom_site_fract_z
_atom_site_U_iso_or_equiv
_atom_site_adp_type
_atom_site_occupancy
_atom_site_site_symmetry_order
_atom_site_calc_flag
_atom_site_refinement_flags_posn
_atom_site_refinement_flags_adp
_atom_site_refinement_flags_occupancy
_atom_site_disorder_assembly
_atom_site_disorder_group
Ag1 Ag 0.68317(2) 0.38050(2) 0.67289(2) 0.05059(9) Uani 1 1 d . . . . .
P1 P 0.70760(5) 0.34250(3) 0.56415(4) 0.03264(16) Uani 1 1 d D . . . .
S1 S 0.69409(6) 0.47170(3) 0.78542(5) 0.0572(2) Uani 1 1 d . . . . .
P2 P 0.75728(8) 0.37432(5) 0.48511(8) 0.0345(3) Uani 0.677(2) 1 d D . P A 1
Cl1 Cl 0.73947(8) 0.44537(4) 0.51187(7) 0.0472(4) Uani 0.677(2) 1 d D . P A 1
O1 O 0.63640(15) 0.43737(9) 0.73574(15) 0.0568(6) Uani 1 1 d . . . . .
F1 F 0.61071(16) 0.54316(9) 0.70258(16) 0.0849(8) Uani 1 1 d . . . . .
O3 O 0.78432(16) 0.45736(9) 0.80498(17) 0.0651(7) Uani 1 1 d . . . . .
C17 C 0.60091(16) 0.31267(9) 0.37249(14) 0.0261(5) Uani 1 1 d . . . . .
C27 C 0.51704(16) 0.35596(9) 0.43810(15) 0.0264(5) Uani 1 1 d . . . . .
F2 F 0.74790(19) 0.55647(9) 0.7536(2) 0.1065(11) Uani 1 1 d . . . . .
C26 C 0.56155(16) 0.35771(9) 0.37618(15) 0.0263(5) Uani 1 1 d . . . . .
C25 C 0.57709(17) 0.39561(10) 0.33125(15) 0.0279(5) Uani 1 1 d . . . . .
H25 H 0.549779 0.425949 0.333325 0.033 Uiso 1 1 calc R U . . .
C36 C 0.53030(16) 0.30981(9) 0.47137(15) 0.0274(5) Uani 1 1 d . . . . .
F3 F 0.70772(19) 0.50894(11) 0.65637(17) 0.0937(9) Uani 1 1 d . . . . .
C24 C 0.63243(18) 0.39000(10) 0.28275(15) 0.0311(6) Uani 1 1 d . . . . .
C35 C 0.50305(17) 0.29967(10) 0.53642(15) 0.0308(6) Uani 1 1 d . . . . .
H35 H 0.511795 0.268211 0.558198 0.037 Uiso 1 1 calc R U . . .
C3 C 0.58023(16) 0.27731(9) 0.43029(15) 0.0284(5) Uani 1 1 d . . . . .
C28 C 0.47606(17) 0.39118(9) 0.47036(16) 0.0292(5) Uani 1 1 d . . . . .
H28 H 0.465764 0.422199 0.447157 0.035 Uiso 1 1 calc R U . . .
C54 C 0.88352(17) 0.34720(10) 0.71361(15) 0.0319(6) Uani 1 1 d . . . . .
C34 C 0.46280(17) 0.33512(10) 0.57049(15) 0.0313(6) Uani 1 1 d . . . . .
C18 C 0.65495(17) 0.30682(10) 0.32518(16) 0.0317(6) Uani 1 1 d . . . . .
H18 H 0.680891 0.276148 0.322526 0.038 Uiso 1 1 calc R U . . .
C29 C 0.44951(18) 0.38154(10) 0.53711(16) 0.0322(6) Uani 1 1 d . . . . .
C55 C 0.83000(17) 0.32128(10) 0.75534(15) 0.0323(6) Uani 1 1 d . . . . .
C1 C 0.72294(17) 0.27925(10) 0.54353(15) 0.0312(6) Uani 1 1 d . . . . .
C4 C 0.52905(18) 0.23089(9) 0.39432(16) 0.0320(6) Uani 1 1 d . . . . .
H4A H 0.482232 0.223799 0.419579 0.038 Uiso 1 1 calc R U . . .
H4B H 0.501886 0.236023 0.338952 0.038 Uiso 1 1 calc R U . . .
C5 C 0.59428(19) 0.18786(10) 0.40584(16) 0.0354(6) Uani 1 1 d . . . . .
C19 C 0.67274(18) 0.34495(10) 0.28079(17) 0.0341(6) Uani 1 1 d . . . . .
C23 C 0.6503(2) 0.43373(10) 0.23755(17) 0.0374(6) Uani 1 1 d D U . . .
C2 C 0.66225(17) 0.25570(10) 0.48399(15) 0.0301(6) Uani 1 1 d . . . . .
C14 C 0.6207(2) 0.17489(11) 0.33255(17) 0.0403(7) Uani 1 1 d . . . . .
H14A H 0.569823 0.162335 0.294076 0.060 Uiso 1 1 calc R U . . .
H14B H 0.666564 0.150215 0.344297 0.060 Uiso 1 1 calc R U . . .
H14C H 0.642550 0.203849 0.312483 0.060 Uiso 1 1 calc R U . . .
C45 C 0.90298(17) 0.31537(11) 0.66007(16) 0.0357(6) Uani 1 1 d . . . . .
C53 C 0.91354(18) 0.39429(11) 0.71829(17) 0.0365(6) Uani 1 1 d . . . . .
H53 H 0.899033 0.416182 0.753497 0.044 Uiso 1 1 calc R U . . .
C56 C 0.79793(19) 0.33473(12) 0.81657(16) 0.0384(7) Uani 1 1 d . . . . .
H56 H 0.806327 0.366730 0.836251 0.046 Uiso 1 1 calc R U . . .
O2 O 0.6611(2) 0.49033(13) 0.84578(17) 0.0905(11) Uani 1 1 d . . . . .
C12 C 0.79323(19) 0.25171(11) 0.58741(16) 0.0376(7) Uani 1 1 d . . . . .
C64 C 0.81557(19) 0.27423(11) 0.72502(16) 0.0381(7) Uani 1 1 d . . . . .
C6 C 0.67095(19) 0.20694(10) 0.46836(16) 0.0352(6) Uani 1 1 d . . . . .
C30 C 0.40315(19) 0.42180(11) 0.56968(18) 0.0373(6) Uani 1 1 d . U . . .
C57 C 0.7525(2) 0.30031(14) 0.84960(18) 0.0484(8) Uani 1 1 d . . . . .
C52 C 0.96585(19) 0.40982(12) 0.67064(19) 0.0453(8) Uani 1 1 d . . . . .
C63 C 0.7681(2) 0.24201(12) 0.75600(19) 0.0492(8) Uani 1 1 d . . . . .
H63 H 0.755786 0.210835 0.733706 0.059 Uiso 1 1 calc R U . . .
C8 C 0.8040(2) 0.20381(11) 0.56875(18) 0.0444(8) Uani 1 1 d . . . . .
C33 C 0.4407(2) 0.32231(11) 0.64577(17) 0.0381(6) Uani 1 1 d . U . . .
C13 C 0.5539(2) 0.14288(11) 0.43297(19) 0.0452(8) Uani 1 1 d . . . . .
H13A H 0.538180 0.150382 0.480566 0.068 Uiso 1 1 calc R U . . .
H13B H 0.596372 0.116371 0.442177 0.068 Uiso 1 1 calc R U . . .
H13C H 0.501548 0.133210 0.393433 0.068 Uiso 1 1 calc R U . . .
C11 C 0.85961(19) 0.26644(11) 0.66149(17) 0.0397(7) Uani 1 1 d . . . . .
C7 C 0.7430(2) 0.18094(11) 0.50928(18) 0.0454(8) Uani 1 1 d . . . . .
H7 H 0.750701 0.148133 0.496949 0.054 Uiso 1 1 calc R U . . .
C44 C 0.4505(2) 0.47052(11) 0.5716(2) 0.0442(7) Uani 1 1 d . U . . .
H44A H 0.443257 0.482140 0.519100 0.066 Uiso 1 1 calc R U . . .
H44B H 0.512795 0.466264 0.596678 0.066 Uiso 1 1 calc R U . . .
H44C H 0.425739 0.494156 0.600329 0.066 Uiso 1 1 calc R U . . .
C46 C 0.95558(19) 0.32998(13) 0.61556(18) 0.0441(8) Uani 1 1 d . . . . .
H46 H 0.969696 0.307753 0.580609 0.053 Uiso 1 1 calc R U . . .
C47 C 0.9885(2) 0.37621(15) 0.6203(2) 0.0507(9) Uani 1 1 d . . . . .
C43 C 0.3105(2) 0.42696(12) 0.5181(2) 0.0456(7) Uani 1 1 d . U . . .
H43A H 0.279778 0.452386 0.538274 0.068 Uiso 1 1 calc R U . . .
H43B H 0.279302 0.396255 0.516710 0.068 Uiso 1 1 calc R U . . .
H43C H 0.312829 0.435531 0.466050 0.068 Uiso 1 1 calc R U . . .
C39 C 0.7089(2) 0.46904(12) 0.2927(2) 0.0494(8) Uani 1 1 d . U . . .
H39A H 0.678667 0.480565 0.330040 0.074 Uiso 1 1 calc R U . . .
H39B H 0.722616 0.496576 0.263788 0.074 Uiso 1 1 calc R U . . .
H39C H 0.763038 0.452692 0.319594 0.074 Uiso 1 1 calc R U . . .
C31 C 0.4001(2) 0.41006(13) 0.6520(2) 0.0494(8) Uani 1 1 d . U . . .
H31A H 0.458191 0.416549 0.687393 0.059 Uiso 1 1 calc R U . . .
H31B H 0.357547 0.431800 0.666417 0.059 Uiso 1 1 calc R U . . .
C20 C 0.7376(2) 0.33515(13) 0.2327(2) 0.0531(8) Uani 1 1 d D U . . .
C10 C 0.9250(2) 0.22271(13) 0.6763(2) 0.0574(10) Uani 1 1 d . . . . .
H10A H 0.981763 0.233048 0.668676 0.069 Uiso 1 1 calc R U . . .
H10B H 0.934844 0.211236 0.729765 0.069 Uiso 1 1 calc R U . . .
C32 C 0.3752(2) 0.35861(13) 0.6620(2) 0.0497(8) Uani 1 1 d . U . . .
H32A H 0.317003 0.352128 0.626895 0.060 Uiso 1 1 calc R U . . .
H32B H 0.370966 0.353999 0.715144 0.060 Uiso 1 1 calc R U . . .
C9 C 0.8861(2) 0.18117(13) 0.6196(2) 0.0585(11) Uani 1 1 d . . . . .
C41 C 0.4001(2) 0.27199(13) 0.6430(2) 0.0507(8) Uani 1 1 d . U . . .
H41A H 0.384544 0.265790 0.691131 0.076 Uiso 1 1 calc R U . . .
H41B H 0.442145 0.247641 0.636104 0.076 Uiso 1 1 calc R U . . .
H41C H 0.347477 0.270290 0.600051 0.076 Uiso 1 1 calc R U . . .
C62 C 0.7377(2) 0.25399(14) 0.8190(2) 0.0532(9) Uani 1 1 d . . . . .
C51 C 0.9973(2) 0.46228(15) 0.6780(2) 0.0610(9) Uani 1 1 d D U . . .
C38 C 0.6990(3) 0.29753(15) 0.1714(2) 0.0615(10) Uani 1 1 d . U . . .
H38A H 0.742164 0.289035 0.143671 0.092 Uiso 1 1 calc R U . . .
H38B H 0.646831 0.310855 0.135394 0.092 Uiso 1 1 calc R U . . .
H38C H 0.683026 0.268542 0.195802 0.092 Uiso 1 1 calc R U . . .
C42 C 0.5244(2) 0.32344(14) 0.71131(18) 0.0486(8) Uani 1 1 d . U . . .
H42A H 0.548868 0.356173 0.716397 0.073 Uiso 1 1 calc R U . . .
H42B H 0.566884 0.300758 0.700232 0.073 Uiso 1 1 calc R U . . .
H42C H 0.511134 0.314098 0.759285 0.073 Uiso 1 1 calc R U . . .
C40 C 0.5657(2) 0.46047(14) 0.1987(2) 0.0614(10) Uani 1 1 d . U . . .
H40A H 0.523682 0.437649 0.167660 0.092 Uiso 1 1 calc R U . . .
H40B H 0.578153 0.486080 0.165698 0.092 Uiso 1 1 calc R U . . .
H40C H 0.541015 0.474777 0.237966 0.092 Uiso 1 1 calc R U . . .
C73 C 0.6897(3) 0.52188(17) 0.7218(3) 0.0711(12) Uani 1 1 d . . . . .
C16 C 0.9481(3) 0.16736(17) 0.5714(2) 0.0744(14) Uani 1 1 d . . . . .
H16A H 0.919246 0.144193 0.531755 0.112 Uiso 1 1 calc R U . . .
H16B H 1.000851 0.152636 0.604435 0.112 Uiso 1 1 calc R U . . .
H16C H 0.963998 0.196372 0.547061 0.112 Uiso 1 1 calc R U . . .
C58 C 0.7278(2) 0.31563(18) 0.9223(2) 0.0651(10) Uani 1 1 d D U . . .
C15 C 0.8650(3) 0.13640(14) 0.6614(2) 0.0735(14) Uani 1 1 d . . . . .
H15A H 0.822414 0.144985 0.689763 0.110 Uiso 1 1 calc R U . . .
H15B H 0.918509 0.124491 0.697290 0.110 Uiso 1 1 calc R U . . .
H15C H 0.840587 0.111101 0.623914 0.110 Uiso 1 1 calc R U . . .
C71 C 0.8138(6) 0.3178(3) 0.9855(6) 0.053(2) Uani 0.654(10) 1 d D U P B 5
H71A H 0.853636 0.340637 0.970590 0.080 Uiso 0.654(10) 1 calc R U P B 5
H71B H 0.802318 0.328636 1.033534 0.080 Uiso 0.654(10) 1 calc R U P B 5
H71C H 0.840580 0.285660 0.992823 0.080 Uiso 0.654(10) 1 calc R U P B 5
C67 C 0.9238(4) 0.4975(2) 0.6765(4) 0.0596(14) Uani 0.816(6) 1 d D U P C 5
H67A H 0.946702 0.530562 0.681367 0.089 Uiso 0.816(6) 1 calc R U P C 5
H67B H 0.878753 0.494168 0.627908 0.089 Uiso 0.816(6) 1 calc R U P C 5
H67C H 0.898538 0.490473 0.719233 0.089 Uiso 0.816(6) 1 calc R U P C 5
C48 C 1.0506(3) 0.38888(19) 0.5704(3) 0.0754(11) Uani 1 1 d D U . . .
C22 C 0.7251(14) 0.4232(6) 0.1965(13) 0.057(3) Uani 0.230(10) 1 d D U P D 5
H22A H 0.720259 0.446951 0.154625 0.069 Uiso 0.230(10) 1 calc R U P D 5
H22B H 0.782347 0.428272 0.234059 0.069 Uiso 0.230(10) 1 calc R U P D 5
C37 C 0.8245(2) 0.31590(16) 0.2844(3) 0.0709(11) Uani 1 1 d . U . . .
H37A H 0.814505 0.284665 0.306192 0.106 Uiso 1 1 calc R U . . .
H37B H 0.847631 0.338968 0.325938 0.106 Uiso 1 1 calc R U . . .
H37C H 0.866620 0.311842 0.253844 0.106 Uiso 1 1 calc R U . . .
C50 C 1.0367(4) 0.4734(2) 0.6082(3) 0.0697(13) Uani 0.816(6) 1 d D U P C 5
H50A H 0.988064 0.477659 0.561431 0.084 Uiso 0.816(6) 1 calc R U P C 5
H50B H 1.068933 0.504435 0.618093 0.084 Uiso 0.816(6) 1 calc R U P C 5
C61 C 0.6909(3) 0.21442(17) 0.8528(3) 0.0792(12) Uani 1 1 d D U . . .
C21 C 0.7231(15) 0.3738(5) 0.1643(10) 0.061(3) Uani 0.230(10) 1 d D U P D 5
H21A H 0.769551 0.370411 0.137424 0.073 Uiso 0.230(10) 1 calc R U P D 5
H21B H 0.666100 0.368061 0.126737 0.073 Uiso 0.230(10) 1 calc R U P D 5
C68 C 1.0701(3) 0.46657(18) 0.7525(3) 0.0631(14) Uani 0.816(6) 1 d D U P C 5
H68A H 1.116497 0.443391 0.751704 0.095 Uiso 0.816(6) 1 calc R U P C 5
H68B H 1.093928 0.499445 0.757180 0.095 Uiso 0.816(6) 1 calc R U P C 5
H68C H 1.046496 0.459631 0.796242 0.095 Uiso 0.816(6) 1 calc R U P C 5
C59 C 0.6604(6) 0.2817(4) 0.9381(6) 0.085(2) Uani 0.654(10) 1 d D U P B 5
H59A H 0.651514 0.288578 0.989280 0.102 Uiso 0.654(10) 1 calc R U P B 5
H59B H 0.604004 0.286228 0.899197 0.102 Uiso 0.654(10) 1 calc R U P B 5
C49 C 1.0945(4) 0.4367(2) 0.5937(5) 0.0870(18) Uani 0.816(6) 1 d D U P C 5
H49A H 1.142774 0.432113 0.640649 0.104 Uiso 0.816(6) 1 calc R U P C 5
H49B H 1.120278 0.448123 0.552624 0.104 Uiso 0.816(6) 1 calc R U P C 5
C70 C 0.6017(6) 0.2027(7) 0.8041(6) 0.082(3) Uani 0.654(10) 1 d D U P B 5
H70A H 0.575833 0.177395 0.828963 0.123 Uiso 0.654(10) 1 calc R U P B 5
H70B H 0.565181 0.231784 0.797683 0.123 Uiso 0.654(10) 1 calc R U P B 5
H70C H 0.605644 0.191386 0.753806 0.123 Uiso 0.654(10) 1 calc R U P B 5
C69 C 0.7504(9) 0.1689(4) 0.8634(7) 0.085(3) Uani 0.654(10) 1 d D U P B 5
H69A H 0.808682 0.177099 0.895415 0.127 Uiso 0.654(10) 1 calc R U P B 5
H69B H 0.725222 0.143251 0.888273 0.127 Uiso 0.654(10) 1 calc R U P B 5
H69C H 0.754837 0.157603 0.813166 0.127 Uiso 0.654(10) 1 calc R U P B 5
C72 C 0.6893(5) 0.3677(3) 0.9129(6) 0.071(2) Uani 0.654(10) 1 d D U P B 5
H72A H 0.732479 0.390227 0.902589 0.106 Uiso 0.654(10) 1 calc R U P B 5
H72B H 0.636505 0.368411 0.870029 0.106 Uiso 0.654(10) 1 calc R U P B 5
H72C H 0.674608 0.377376 0.960149 0.106 Uiso 0.654(10) 1 calc R U P B 5
C66 C 1.1226(3) 0.3483(2) 0.5825(4) 0.0795(17) Uani 0.816(6) 1 d D U P C 5
H66A H 1.094654 0.316963 0.567430 0.119 Uiso 0.816(6) 1 calc R U P C 5
H66B H 1.162518 0.355526 0.550856 0.119 Uiso 0.816(6) 1 calc R U P C 5
H66C H 1.155369 0.347312 0.636601 0.119 Uiso 0.816(6) 1 calc R U P C 5
C65 C 1.0058(7) 0.3852(5) 0.4853(4) 0.100(3) Uani 0.816(6) 1 d D U P C 5
H65A H 0.978707 0.353275 0.474055 0.150 Uiso 0.816(6) 1 calc R U P C 5
H65B H 0.960874 0.410279 0.471029 0.150 Uiso 0.816(6) 1 calc R U P C 5
H65C H 1.048971 0.389672 0.455917 0.150 Uiso 0.816(6) 1 calc R U P C 5
C60 C 0.6916(6) 0.2305(3) 0.9355(4) 0.090(2) Uani 0.654(10) 1 d D U P B 5
H60A H 0.653792 0.208511 0.955649 0.108 Uiso 0.654(10) 1 calc R U P B 5
H60B H 0.751745 0.227643 0.969062 0.108 Uiso 0.654(10) 1 calc R U P B 5
P2A P 0.7547(2) 0.39700(15) 0.5107(2) 0.0631(11) Uani 0.323(2) 1 d D . P A 2
Cl1A Cl 0.8162(2) 0.36199(14) 0.44144(18) 0.0734(11) Uani 0.323(2) 1 d D . P A
2
C60A C 0.6300(9) 0.2359(6) 0.9005(8) 0.089(3) Uani 0.346(10) 1 d D U P B 6
H60C H 0.579563 0.252863 0.866527 0.107 Uiso 0.346(10) 1 calc R U P B 6
H60D H 0.607997 0.209866 0.928092 0.107 Uiso 0.346(10) 1 calc R U P B 6
C70A C 0.6159(11) 0.1955(11) 0.7820(9) 0.075(4) Uani 0.346(10) 1 d D U P B 6
H70D H 0.580895 0.222980 0.756749 0.112 Uiso 0.346(10) 1 calc R U P B 6
H70E H 0.642148 0.179191 0.745448 0.112 Uiso 0.346(10) 1 calc R U P B 6
H70F H 0.578534 0.172785 0.800175 0.112 Uiso 0.346(10) 1 calc R U P B 6
C69A C 0.7418(19) 0.1703(9) 0.8886(16) 0.097(6) Uani 0.346(10) 1 d D U P B 6
H69D H 0.703467 0.148545 0.907403 0.145 Uiso 0.346(10) 1 calc R U P B 6
H69E H 0.764413 0.153550 0.850098 0.145 Uiso 0.346(10) 1 calc R U P B 6
H69F H 0.790625 0.180328 0.931443 0.145 Uiso 0.346(10) 1 calc R U P B 6
C59A C 0.6878(11) 0.2714(7) 0.9576(12) 0.081(3) Uani 0.346(10) 1 d D U P B 6
H59C H 0.736621 0.252938 0.990963 0.097 Uiso 0.346(10) 1 calc R U P B 6
H59D H 0.652719 0.284603 0.990813 0.097 Uiso 0.346(10) 1 calc R U P B 6
C71A C 0.8010(13) 0.3362(10) 0.9872(13) 0.083(6) Uani 0.346(10) 1 d D U P B 6
H71D H 0.850243 0.313644 0.999183 0.125 Uiso 0.346(10) 1 calc R U P B 6
H71E H 0.819995 0.367322 0.971320 0.125 Uiso 0.346(10) 1 calc R U P B 6
H71F H 0.779579 0.340911 1.032840 0.125 Uiso 0.346(10) 1 calc R U P B 6
C72A C 0.6547(11) 0.3531(7) 0.9081(11) 0.078(4) Uani 0.346(10) 1 d D U P B 6
H72D H 0.605333 0.341939 0.866669 0.117 Uiso 0.346(10) 1 calc R U P B 6
H72E H 0.635666 0.357549 0.954982 0.117 Uiso 0.346(10) 1 calc R U P B 6
H72F H 0.676081 0.383960 0.893462 0.117 Uiso 0.346(10) 1 calc R U P B 6
C49A C 1.066(2) 0.4440(7) 0.575(3) 0.084(4) Uani 0.184(6) 1 d D U P C 6
H49C H 1.018566 0.458303 0.534336 0.100 Uiso 0.184(6) 1 calc R U P C 6
H49D H 1.120654 0.449475 0.559765 0.100 Uiso 0.184(6) 1 calc R U P C 6
C66A C 1.1432(11) 0.3834(13) 0.6365(13) 0.091(7) Uani 0.184(6) 1 d D U P C 6
H66D H 1.191708 0.390402 0.614175 0.137 Uiso 0.184(6) 1 calc R U P C 6
H66E H 1.144365 0.406168 0.678290 0.137 Uiso 0.184(6) 1 calc R U P C 6
H66F H 1.148789 0.350299 0.656616 0.137 Uiso 0.184(6) 1 calc R U P C 6
C65A C 0.986(2) 0.3950(19) 0.4888(13) 0.080(8) Uani 0.184(6) 1 d D U P C 6
H65D H 1.019330 0.403284 0.451830 0.120 Uiso 0.184(6) 1 calc R U P C 6
H65E H 0.954555 0.364712 0.473365 0.120 Uiso 0.184(6) 1 calc R U P C 6
H65F H 0.944615 0.420946 0.490097 0.120 Uiso 0.184(6) 1 calc R U P C 6
C50A C 1.0750(13) 0.4823(10) 0.6615(16) 0.080(3) Uani 0.184(6) 1 d D U P C 6
H50C H 1.128801 0.475949 0.702722 0.096 Uiso 0.184(6) 1 calc R U P C 6
H50D H 1.069595 0.517269 0.649418 0.096 Uiso 0.184(6) 1 calc R U P C 6
C68A C 1.009(2) 0.4827(10) 0.7658(11) 0.085(6) Uani 0.184(6) 1 d D U P C 6
H68D H 0.960471 0.471776 0.785035 0.127 Uiso 0.184(6) 1 calc R U P C 6
H68E H 1.064228 0.470400 0.799248 0.127 Uiso 0.184(6) 1 calc R U P C 6
H68F H 1.010882 0.518137 0.765463 0.127 Uiso 0.184(6) 1 calc R U P C 6
C67A C 0.9179(16) 0.4951(11) 0.6404(18) 0.066(6) Uani 0.184(6) 1 d D U P C 6
H67D H 0.865106 0.481973 0.651164 0.099 Uiso 0.184(6) 1 calc R U P C 6
H67E H 0.928489 0.527870 0.661541 0.099 Uiso 0.184(6) 1 calc R U P C 6
H67F H 0.910175 0.496225 0.584827 0.099 Uiso 0.184(6) 1 calc R U P C 6
C21A C 0.7644(4) 0.38345(18) 0.2022(4) 0.0613(15) Uani 0.770(10) 1 d D U P D 6
H21C H 0.807917 0.399954 0.243952 0.074 Uiso 0.770(10) 1 calc R U P D 6
H21D H 0.792180 0.376655 0.160352 0.074 Uiso 0.770(10) 1 calc R U P D 6
C22A C 0.6876(4) 0.4164(2) 0.1728(3) 0.0569(14) Uani 0.770(10) 1 d D U P D 6
H22C H 0.641789 0.398964 0.134180 0.068 Uiso 0.770(10) 1 calc R U P D 6
H22D H 0.706010 0.444644 0.147290 0.068 Uiso 0.770(10) 1 calc R U P D 6

loop_
_atom_site_aniso_label
_atom_site_aniso_U_11
_atom_site_aniso_U_22
_atom_site_aniso_U_33
_atom_site_aniso_U_23
_atom_site_aniso_U_13
_atom_site_aniso_U_12
Ag1 0.04630(15) 0.04963(15) 0.05736(16) -0.02054(12) 0.01639(11) -0.00357(11)
P1 0.0328(4) 0.0280(3) 0.0309(4) -0.0028(3) -0.0025(3) 0.0032(3)
S1 0.0514(5) 0.0565(5) 0.0558(5) -0.0201(4) 0.0005(4) 0.0129(4)
P2 0.0346(6) 0.0316(7) 0.0348(6) -0.0009(5) 0.0047(5) -0.0006(5)
Cl1 0.0605(8) 0.0277(5) 0.0445(6) 0.0005(4) -0.0018(5) -0.0002(5)
O1 0.0436(13) 0.0636(15) 0.0605(15) -0.0282(13) 0.0087(11) 0.0047(11)
F1 0.0619(14) 0.0759(16) 0.0989(19) -0.0045(14) -0.0103(13) 0.0321(13)
O3 0.0481(14) 0.0555(15) 0.0798(19) -0.0058(13) -0.0037(13) 0.0179(12)
C17 0.0249(12) 0.0257(12) 0.0240(12) -0.0028(10) 0.0001(10) 0.0018(10)
C27 0.0220(12) 0.0276(13) 0.0272(13) 0.0005(10) 0.0021(10) 0.0003(10)
F2 0.0761(17) 0.0554(15) 0.163(3) -0.0024(17) -0.0128(18) 0.0059(13)
C26 0.0213(12) 0.0274(13) 0.0273(13) -0.0002(10) 0.0015(10) 0.0026(10)
C25 0.0257(12) 0.0282(13) 0.0280(13) -0.0017(10) 0.0040(10) 0.0018(10)
C36 0.0235(12) 0.0274(13) 0.0283(13) 0.0000(10) 0.0015(10) -0.0002(10)
F3 0.094(2) 0.103(2) 0.0842(19) 0.0225(16) 0.0238(16) 0.0294(17)
C24 0.0319(14) 0.0323(14) 0.0285(13) -0.0044(11) 0.0068(11) -0.0043(11)
C35 0.0306(13) 0.0307(13) 0.0288(13) 0.0032(11) 0.0035(11) -0.0041(11)
C3 0.0247(12) 0.0300(13) 0.0256(13) -0.0010(10) -0.0022(10) 0.0013(10)
C28 0.0256(13) 0.0273(13) 0.0341(14) 0.0014(11) 0.0066(11) 0.0007(10)
C54 0.0250(13) 0.0370(15) 0.0278(13) -0.0017(11) -0.0033(10) 0.0035(11)
C34 0.0290(13) 0.0369(15) 0.0270(13) 0.0000(11) 0.0053(11) -0.0065(11)
C18 0.0259(13) 0.0323(14) 0.0357(15) -0.0054(11) 0.0060(11) 0.0041(11)
C29 0.0274(13) 0.0355(14) 0.0337(14) -0.0017(12) 0.0083(11) -0.0031(11)
C55 0.0268(13) 0.0344(14) 0.0280(13) 0.0035(11) -0.0061(10) 0.0051(11)
C1 0.0286(13) 0.0315(14) 0.0280(13) -0.0035(11) -0.0022(11) 0.0037(11)
C4 0.0305(14) 0.0267(13) 0.0328(14) -0.0002(11) -0.0021(11) 0.0008(11)
C5 0.0363(15) 0.0295(14) 0.0318(14) -0.0030(11) -0.0060(12) 0.0019(12)
C19 0.0297(14) 0.0349(15) 0.0391(15) -0.0095(12) 0.0116(12) -0.0015(11)
C23 0.0455(16) 0.0335(14) 0.0360(15) -0.0028(12) 0.0157(12) -0.0073(12)
C2 0.0269(13) 0.0301(13) 0.0280(13) -0.0002(11) -0.0023(10) 0.0042(11)
C14 0.0393(16) 0.0382(16) 0.0367(16) -0.0084(13) -0.0019(13) 0.0032(13)
C45 0.0246(13) 0.0455(16) 0.0303(14) -0.0042(12) -0.0046(11) 0.0097(12)
C53 0.0309(14) 0.0381(15) 0.0333(15) 0.0002(12) -0.0042(11) 0.0018(12)
C56 0.0340(15) 0.0479(17) 0.0276(14) 0.0011(12) -0.0018(11) 0.0027(13)
O2 0.093(2) 0.109(3) 0.0615(18) -0.0364(17) 0.0060(16) 0.040(2)
C12 0.0334(15) 0.0377(15) 0.0313(14) -0.0048(12) -0.0100(12) 0.0088(12)
C64 0.0350(15) 0.0355(15) 0.0320(15) 0.0028(12) -0.0115(12) 0.0015(12)
C6 0.0376(15) 0.0319(14) 0.0294(14) -0.0031(11) -0.0030(12) 0.0053(12)
C30 0.0376(15) 0.0364(15) 0.0434(16) -0.0052(12) 0.0201(12) -0.0025(12)
C57 0.0405(17) 0.070(2) 0.0298(15) 0.0141(15) 0.0013(13) 0.0025(16)
C52 0.0269(14) 0.0528(19) 0.0470(18) 0.0129(15) -0.0061(13) -0.0057(13)
C63 0.0473(18) 0.0413(17) 0.0447(19) 0.0086(14) -0.0132(15) -0.0052(14)
C8 0.0425(17) 0.0414(17) 0.0360(16) -0.0084(13) -0.0129(13) 0.0155(14)
C33 0.0390(15) 0.0466(16) 0.0313(14) 0.0020(12) 0.0135(12) -0.0082(12)
C13 0.0526(19) 0.0310(15) 0.0434(17) 0.0005(13) -0.0022(15) -0.0023(14)
C11 0.0335(15) 0.0405(16) 0.0341(15) -0.0065(13) -0.0106(12) 0.0104(12)
C7 0.0481(18) 0.0342(15) 0.0401(17) -0.0072(13) -0.0125(14) 0.0147(14)
C44 0.0465(17) 0.0380(16) 0.056(2) -0.0117(14) 0.0274(15) -0.0073(13)
C46 0.0292(15) 0.065(2) 0.0340(16) -0.0047(15) 0.0020(12) 0.0109(14)
C47 0.0266(15) 0.080(3) 0.0428(18) 0.0122(17) 0.0051(13) 0.0064(16)
C43 0.0381(15) 0.0433(17) 0.058(2) -0.0020(15) 0.0173(14) 0.0028(13)
C39 0.060(2) 0.0402(17) 0.0503(19) -0.0031(14) 0.0179(15) -0.0167(15)
C31 0.057(2) 0.0539(18) 0.0456(17) -0.0014(15) 0.0291(15) 0.0029(16)
C20 0.0572(19) 0.0474(17) 0.067(2) -0.0094(15) 0.0387(17) -0.0018(15)
C10 0.052(2) 0.050(2) 0.049(2) -0.0166(16) -0.0235(16) 0.0217(16)
C32 0.0484(18) 0.0650(19) 0.0426(18) 0.0054(16) 0.0241(15) 0.0002(15)
C9 0.054(2) 0.049(2) 0.051(2) -0.0147(16) -0.0244(16) 0.0225(16)
C41 0.058(2) 0.0558(19) 0.0412(18) 0.0042(15) 0.0179(15) -0.0171(16)
C62 0.0448(18) 0.062(2) 0.0431(19) 0.0208(17) -0.0054(15) -0.0077(16)
C51 0.0442(18) 0.066(2) 0.063(2) 0.0156(18) -0.0037(15) -0.0184(15)
C38 0.068(2) 0.071(2) 0.056(2) -0.0153(18) 0.0343(19) -0.0002(19)
C42 0.0476(18) 0.065(2) 0.0318(16) 0.0049(15) 0.0081(13) -0.0068(16)
C40 0.055(2) 0.058(2) 0.062(2) 0.0273(18) 0.0005(17) -0.0129(16)
C73 0.052(2) 0.071(3) 0.081(3) -0.003(2) -0.001(2) 0.022(2)
C16 0.056(2) 0.083(3) 0.064(2) -0.028(2) -0.0186(19) 0.038(2)
C58 0.0492(19) 0.112(3) 0.0329(17) 0.0059(19) 0.0086(14) -0.0086(18)
C15 0.087(3) 0.047(2) 0.058(2) -0.0044(18) -0.031(2) 0.027(2)
C71 0.056(3) 0.080(5) 0.023(3) 0.002(3) 0.009(2) -0.006(3)
C67 0.068(3) 0.042(3) 0.064(3) -0.004(3) 0.009(3) -0.0161(19)
C48 0.046(2) 0.104(3) 0.084(3) 0.019(2) 0.0313(19) 0.0029(19)
C22 0.078(7) 0.049(4) 0.060(7) -0.005(5) 0.042(6) -0.008(6)
C37 0.0408(18) 0.080(3) 0.099(3) -0.031(2) 0.0314(18) 0.0020(18)
C50 0.064(3) 0.071(3) 0.070(3) 0.014(3) 0.010(2) -0.025(2)
C61 0.074(3) 0.084(3) 0.071(2) 0.041(2) 0.0028(19) -0.020(2)
C21 0.076(8) 0.058(4) 0.068(6) -0.010(4) 0.052(5) -0.008(5)
C68 0.053(3) 0.057(3) 0.067(3) -0.002(2) -0.005(2) -0.017(2)
C59 0.058(5) 0.147(4) 0.052(5) 0.015(4) 0.018(4) -0.023(4)
C49 0.058(4) 0.110(3) 0.098(5) 0.022(3) 0.029(3) -0.010(3)
C70 0.047(4) 0.121(8) 0.077(5) 0.049(6) 0.016(4) -0.015(4)
C69 0.074(4) 0.073(4) 0.090(8) 0.061(4) -0.007(5) -0.023(3)
C72 0.055(4) 0.123(4) 0.037(3) -0.005(4) 0.017(4) 0.007(4)
C66 0.044(3) 0.107(4) 0.099(4) -0.005(3) 0.040(3) 0.003(3)
C65 0.119(7) 0.133(7) 0.067(3) 0.021(3) 0.059(3) 0.030(5)
C60 0.071(5) 0.127(4) 0.066(3) 0.046(3) 0.006(3) -0.031(4)
P2A 0.058(2) 0.044(2) 0.070(2) 0.0079(18) -0.0141(17) -0.0047(16)
Cl1A 0.0502(17) 0.109(3) 0.0519(17) 0.0069(16) -0.0035(13) -0.0134(16)
C60A 0.065(6) 0.122(6) 0.070(6) 0.042(5) 0.002(4) -0.021(4)
C70A 0.042(7) 0.103(12) 0.078(7) 0.054(6) 0.011(5) -0.024(7)
C69A 0.075(9) 0.125(10) 0.082(13) 0.078(9) 0.007(7) -0.003(7)
C59A 0.047(7) 0.137(6) 0.060(7) 0.024(4) 0.016(5) -0.012(5)
C71A 0.067(8) 0.144(16) 0.037(6) -0.013(10) 0.011(6) -0.021(9)
C72A 0.069(8) 0.131(10) 0.043(7) 0.002(8) 0.030(7) 0.009(7)
C49A 0.055(9) 0.109(5) 0.088(8) 0.023(6) 0.019(6) -0.008(6)
C66A 0.045(7) 0.148(16) 0.090(11) 0.047(12) 0.035(6) 0.012(10)
C65A 0.046(9) 0.13(2) 0.073(7) 0.022(10) 0.036(7) -0.030(14)
C50A 0.054(5) 0.096(7) 0.083(7) 0.026(6) 0.004(6) -0.026(6)
C68A 0.083(13) 0.085(13) 0.077(6) -0.005(8) 0.005(7) -0.052(11)
C67A 0.062(7) 0.047(11) 0.084(12) 0.015(13) 0.012(11) -0.013(7)
C21A 0.072(3) 0.058(2) 0.074(4) -0.016(2) 0.056(3) -0.014(2)
C22A 0.090(4) 0.044(2) 0.052(3) -0.0061(19) 0.044(3) -0.018(2)

_geom_special_details            
;
 All esds (except the esd in the dihedral angle between two l.s. planes)
 are estimated using the full covariance matrix.  The cell esds are taken
 into account individually in the estimation of esds in distances, angles
 and torsion angles; correlations between esds in cell parameters are only
 used when they are defined by crystal symmetry.  An approximate (isotropic)
 treatment of cell esds is used for estimating esds involving l.s. planes.
;
loop_
_geom_bond_atom_site_label_1
_geom_bond_atom_site_label_2
_geom_bond_distance
_geom_bond_site_symmetry_2
_geom_bond_publ_flag
Ag1 P1 2.3504(8) . ?
Ag1 O1 2.183(2) . ?
P1 P2 2.0092(15) . ?
P1 C1 1.818(3) . ?
P1 P2A 2.036(4) . ?
S1 O1 1.454(2) . ?
S1 O3 1.439(3) . ?
S1 O2 1.426(3) . ?
S1 C73 1.792(5) . ?
P2 Cl1 2.0612(19) . ?
F1 C73 1.345(4) . ?
C17 C26 1.403(3) . ?
C17 C3 1.529(4) . ?
C17 C18 1.372(4) . ?
C27 C26 1.475(4) . ?
C27 C36 1.403(4) . ?
C27 C28 1.384(4) . ?
F2 C73 1.349(5) . ?
C26 C25 1.388(4) . ?
C25 H25 0.9500 . ?
C25 C24 1.405(4) . ?
C36 C35 1.385(4) . ?
C36 C3 1.517(4) . ?
F3 C73 1.337(5) . ?
C24 C19 1.406(4) . ?
C24 C23 1.528(4) . ?
C35 H35 0.9500 . ?
C35 C34 1.399(4) . ?
C3 C4 1.566(4) . ?
C3 C2 1.526(3) . ?
C28 H28 0.9500 . ?
C28 C29 1.405(4) . ?
C54 C55 1.465(4) . ?
C54 C45 1.402(4) . ?
C54 C53 1.382(4) . ?
C34 C29 1.411(4) . ?
C34 C33 1.535(4) . ?
C18 H18 0.9500 . ?
C18 C19 1.399(4) . ?
C29 C30 1.536(4) . ?
C55 C56 1.387(4) . ?
C55 C64 1.407(4) . ?
C1 C2 1.401(4) . ?
C1 C12 1.410(4) . ?
C4 H4A 0.9900 . ?
C4 H4B 0.9900 . ?
C4 C5 1.556(4) . ?
C5 C14 1.535(4) . ?
C5 C6 1.520(4) . ?
C5 C13 1.538(4) . ?
C19 C20 1.538(4) . ?
C23 C39 1.524(4) . ?
C23 C40 1.533(5) . ?
C23 C22 1.586(14) . ?
C23 C22A 1.524(5) . ?
C2 C6 1.392(4) . ?
C14 H14A 0.9800 . ?
C14 H14B 0.9800 . ?
C14 H14C 0.9800 . ?
C45 C11 1.522(4) . ?
C45 C46 1.366(4) . ?
C53 H53 0.9500 . ?
C53 C52 1.413(4) . ?
C56 H56 0.9500 . ?
C56 C57 1.419(5) . ?
C12 C8 1.389(4) . ?
C12 C11 1.525(4) . ?
C64 C63 1.379(5) . ?
C64 C11 1.510(5) . ?
C6 C7 1.389(4) . ?
C30 C44 1.539(4) . ?
C30 C43 1.527(4) . ?
C30 C31 1.537(4) . ?
C57 C62 1.391(5) . ?
C57 C58 1.528(5) . ?
C52 C47 1.413(5) . ?
C52 C51 1.529(5) . ?
C63 H63 0.9500 . ?
C63 C62 1.389(5) . ?
C8 C7 1.394(4) . ?
C8 C9 1.518(4) . ?
C33 C32 1.528(5) . ?
C33 C41 1.530(4) . ?
C33 C42 1.530(4) . ?
C13 H13A 0.9800 . ?
C13 H13B 0.9800 . ?
C13 H13C 0.9800 . ?
C11 C10 1.571(4) . ?
C7 H7 0.9500 . ?
C44 H44A 0.9800 . ?
C44 H44B 0.9800 . ?
C44 H44C 0.9800 . ?
C46 H46 0.9500 . ?
C46 C47 1.376(5) . ?
C47 C48 1.542(5) . ?
C43 H43A 0.9800 . ?
C43 H43B 0.9800 . ?
C43 H43C 0.9800 . ?
C39 H39A 0.9800 . ?
C39 H39B 0.9800 . ?
C39 H39C 0.9800 . ?
C31 H31A 0.9900 . ?
C31 H31B 0.9900 . ?
C31 C32 1.500(5) . ?
C20 C38 1.526(5) . ?
C20 C37 1.543(6) . ?
C20 C21 1.606(14) . ?
C20 C21A 1.547(6) . ?
C10 H10A 0.9900 . ?
C10 H10B 0.9900 . ?
C10 C9 1.555(4) . ?
C32 H32A 0.9900 . ?
C32 H32B 0.9900 . ?
C9 C16 1.526(6) . ?
C9 C15 1.534(6) . ?
C41 H41A 0.9800 . ?
C41 H41B 0.9800 . ?
C41 H41C 0.9800 . ?
C62 C61 1.538(5) . ?
C51 C67 1.514(7) . ?
C51 C50 1.582(6) . ?
C51 C68 1.530(5) . ?
C51 C50A 1.455(16) . ?
C51 C68A 1.648(17) . ?
C51 C67A 1.557(16) . ?
C38 H38A 0.9800 . ?
C38 H38B 0.9800 . ?
C38 H38C 0.9800 . ?
C42 H42A 0.9800 . ?
C42 H42B 0.9800 . ?
C42 H42C 0.9800 . ?
C40 H40A 0.9800 . ?
C40 H40B 0.9800 . ?
C40 H40C 0.9800 . ?
C16 H16A 0.9800 . ?
C16 H16B 0.9800 . ?
C16 H16C 0.9800 . ?
C58 C71 1.533(7) . ?
C58 C59 1.508(8) . ?
C58 C72 1.558(9) . ?
C58 C59A 1.587(14) . ?
C58 C71A 1.526(14) . ?
C58 C72A 1.528(13) . ?
C15 H15A 0.9800 . ?
C15 H15B 0.9800 . ?
C15 H15C 0.9800 . ?
C71 H71A 0.9800 . ?
C71 H71B 0.9800 . ?
C71 H71C 0.9800 . ?
C67 H67A 0.9800 . ?
C67 H67B 0.9800 . ?
C67 H67C 0.9800 . ?
C48 C49 1.504(8) . ?
C48 C66 1.575(7) . ?
C48 C65 1.519(9) . ?
C48 C49A 1.544(18) . ?
C48 C66A 1.638(17) . ?
C48 C65A 1.567(18) . ?
C22 H22A 0.9900 . ?
C22 H22B 0.9900 . ?
C22 C21 1.482(16) . ?
C37 H37A 0.9800 . ?
C37 H37B 0.9800 . ?
C37 H37C 0.9800 . ?
C50 H50A 0.9900 . ?
C50 H50B 0.9900 . ?
C50 C49 1.438(10) . ?
C61 C70 1.492(9) . ?
C61 C69 1.556(9) . ?
C61 C60 1.557(9) . ?
C61 C60A 1.573(14) . ?
C61 C70A 1.588(13) . ?
C61 C69A 1.511(14) . ?
C21 H21A 0.9900 . ?
C21 H21B 0.9900 . ?
C68 H68A 0.9800 . ?
C68 H68B 0.9800 . ?
C68 H68C 0.9800 . ?
C59 H59A 0.9900 . ?
C59 H59B 0.9900 . ?
C59 C60 1.506(16) . ?
C49 H49A 0.9900 . ?
C49 H49B 0.9900 . ?
C70 H70A 0.9800 . ?
C70 H70B 0.9800 . ?
C70 H70C 0.9800 . ?
C69 H69A 0.9800 . ?
C69 H69B 0.9800 . ?
C69 H69C 0.9800 . ?
C72 H72A 0.9800 . ?
C72 H72B 0.9800 . ?
C72 H72C 0.9800 . ?
C66 H66A 0.9800 . ?
C66 H66B 0.9800 . ?
C66 H66C 0.9800 . ?
C65 H65A 0.9800 . ?
C65 H65B 0.9800 . ?
C65 H65C 0.9800 . ?
C60 H60A 0.9900 . ?
C60 H60B 0.9900 . ?
P2A Cl1A 2.028(6) . ?
C60A H60C 0.9900 . ?
C60A H60D 0.9900 . ?
C60A C59A 1.54(3) . ?
C70A H70D 0.9800 . ?
C70A H70E 0.9800 . ?
C70A H70F 0.9800 . ?
C69A H69D 0.9800 . ?
C69A H69E 0.9800 . ?
C69A H69F 0.9800 . ?
C59A H59C 0.9900 . ?
C59A H59D 0.9900 . ?
C71A H71D 0.9800 . ?
C71A H71E 0.9800 . ?
C71A H71F 0.9800 . ?
C72A H72D 0.9800 . ?
C72A H72E 0.9800 . ?
C72A H72F 0.9800 . ?
C49A H49C 0.9900 . ?
C49A H49D 0.9900 . ?
C49A C50A 1.86(5) . ?
C66A H66D 0.9800 . ?
C66A H66E 0.9800 . ?
C66A H66F 0.9800 . ?
C65A H65D 0.9800 . ?
C65A H65E 0.9800 . ?
C65A H65F 0.9800 . ?
C50A H50C 0.9900 . ?
C50A H50D 0.9900 . ?
C68A H68D 0.9800 . ?
C68A H68E 0.9800 . ?
C68A H68F 0.9800 . ?
C67A H67D 0.9800 . ?
C67A H67E 0.9800 . ?
C67A H67F 0.9800 . ?
C21A H21C 0.9900 . ?
C21A H21D 0.9900 . ?
C21A C22A 1.502(8) . ?
C22A H22C 0.9900 . ?
C22A H22D 0.9900 . ?

loop_
_geom_angle_atom_site_label_1
_geom_angle_atom_site_label_2
_geom_angle_atom_site_label_3
_geom_angle
_geom_angle_site_symmetry_1
_geom_angle_site_symmetry_3
_geom_angle_publ_flag
O1 Ag1 P1 155.78(8) . . ?
P2 P1 Ag1 125.59(6) . . ?
C1 P1 Ag1 131.48(10) . . ?
C1 P1 P2 100.17(11) . . ?
C1 P1 P2A 121.93(18) . . ?
P2A P1 Ag1 103.20(15) . . ?
O1 S1 C73 101.42(19) . . ?
O3 S1 O1 113.34(15) . . ?
O3 S1 C73 103.81(19) . . ?
O2 S1 O1 114.18(19) . . ?
O2 S1 O3 117.10(18) . . ?
O2 S1 C73 104.6(2) . . ?
P1 P2 Cl1 98.43(7) . . ?
S1 O1 Ag1 123.14(14) . . ?
C26 C17 C3 110.9(2) . . ?
C18 C17 C26 119.6(2) . . ?
C18 C17 C3 129.3(2) . . ?
C36 C27 C26 107.9(2) . . ?
C28 C27 C26 132.1(2) . . ?
C28 C27 C36 119.6(2) . . ?
C17 C26 C27 108.4(2) . . ?
C25 C26 C17 119.5(2) . . ?
C25 C26 C27 131.6(2) . . ?
C26 C25 H25 119.4 . . ?
C26 C25 C24 121.3(2) . . ?
C24 C25 H25 119.4 . . ?
C27 C36 C3 111.6(2) . . ?
C35 C36 C27 120.2(2) . . ?
C35 C36 C3 128.1(2) . . ?
C25 C24 C19 118.6(3) . . ?
C25 C24 C23 118.8(2) . . ?
C19 C24 C23 122.5(3) . . ?
C36 C35 H35 119.5 . . ?
C36 C35 C34 120.9(2) . . ?
C34 C35 H35 119.5 . . ?
C17 C3 C4 115.0(2) . . ?
C36 C3 C17 101.0(2) . . ?
C36 C3 C4 114.1(2) . . ?
C36 C3 C2 112.9(2) . . ?
C2 C3 C17 112.6(2) . . ?
C2 C3 C4 101.8(2) . . ?
C27 C28 H28 119.7 . . ?
C27 C28 C29 120.7(2) . . ?
C29 C28 H28 119.7 . . ?
C45 C54 C55 108.2(3) . . ?
C53 C54 C55 131.9(3) . . ?
C53 C54 C45 119.9(3) . . ?
C35 C34 C29 118.9(2) . . ?
C35 C34 C33 117.9(3) . . ?
C29 C34 C33 123.1(3) . . ?
C17 C18 H18 119.2 . . ?
C17 C18 C19 121.6(2) . . ?
C19 C18 H18 119.2 . . ?
C28 C29 C34 119.7(2) . . ?
C28 C29 C30 118.4(2) . . ?
C34 C29 C30 121.9(2) . . ?
C56 C55 C54 131.8(3) . . ?
C56 C55 C64 120.2(3) . . ?
C64 C55 C54 108.0(3) . . ?
C2 C1 P1 120.2(2) . . ?
C2 C1 C12 117.6(2) . . ?
C12 C1 P1 122.3(2) . . ?
C3 C4 H4A 110.0 . . ?
C3 C4 H4B 110.0 . . ?
H4A C4 H4B 108.4 . . ?
C5 C4 C3 108.5(2) . . ?
C5 C4 H4A 110.0 . . ?
C5 C4 H4B 110.0 . . ?
C14 C5 C4 112.8(2) . . ?
C14 C5 C13 108.6(2) . . ?
C6 C5 C4 102.0(2) . . ?
C6 C5 C14 112.0(2) . . ?
C6 C5 C13 111.3(2) . . ?
C13 C5 C4 110.0(3) . . ?
C24 C19 C20 123.3(3) . . ?
C18 C19 C24 119.4(3) . . ?
C18 C19 C20 117.3(3) . . ?
C24 C23 C40 111.3(2) . . ?
C24 C23 C22 111.9(7) . . ?
C39 C23 C24 109.0(2) . . ?
C39 C23 C40 107.5(3) . . ?
C39 C23 C22 91.1(8) . . ?
C40 C23 C22 123.4(9) . . ?
C22A C23 C24 109.1(3) . . ?
C22A C23 C39 114.2(3) . . ?
C22A C23 C40 105.8(3) . . ?
C1 C2 C3 127.2(2) . . ?
C6 C2 C3 111.4(2) . . ?
C6 C2 C1 121.4(2) . . ?
C5 C14 H14A 109.5 . . ?
C5 C14 H14B 109.5 . . ?
C5 C14 H14C 109.5 . . ?
H14A C14 H14B 109.5 . . ?
H14A C14 H14C 109.5 . . ?
H14B C14 H14C 109.5 . . ?
C54 C45 C11 111.3(3) . . ?
C46 C45 C54 120.1(3) . . ?
C46 C45 C11 128.6(3) . . ?
C54 C53 H53 120.1 . . ?
C54 C53 C52 119.9(3) . . ?
C52 C53 H53 120.1 . . ?
C55 C56 H56 120.3 . . ?
C55 C56 C57 119.4(3) . . ?
C57 C56 H56 120.3 . . ?
C1 C12 C11 127.6(3) . . ?
C8 C12 C1 120.6(3) . . ?
C8 C12 C11 111.6(2) . . ?
C55 C64 C11 111.6(3) . . ?
C63 C64 C55 119.3(3) . . ?
C63 C64 C11 129.1(3) . . ?
C2 C6 C5 112.6(2) . . ?
C7 C6 C5 127.0(3) . . ?
C7 C6 C2 120.4(3) . . ?
C29 C30 C44 111.2(2) . . ?
C29 C30 C31 111.0(3) . . ?
C43 C30 C29 108.4(2) . . ?
C43 C30 C44 108.6(3) . . ?
C43 C30 C31 109.9(3) . . ?
C31 C30 C44 107.7(3) . . ?
C56 C57 C58 116.8(3) . . ?
C62 C57 C56 120.1(3) . . ?
C62 C57 C58 122.9(3) . . ?
C53 C52 C47 119.0(3) . . ?
C53 C52 C51 117.8(3) . . ?
C47 C52 C51 123.2(3) . . ?
C64 C63 H63 119.2 . . ?
C64 C63 C62 121.7(3) . . ?
C62 C63 H63 119.2 . . ?
C12 C8 C7 121.0(3) . . ?
C12 C8 C9 112.8(3) . . ?
C7 C8 C9 126.2(3) . . ?
C32 C33 C34 110.2(3) . . ?
C32 C33 C41 107.6(3) . . ?
C32 C33 C42 109.5(3) . . ?
C41 C33 C34 112.0(2) . . ?
C41 C33 C42 108.5(3) . . ?
C42 C33 C34 109.0(2) . . ?
C5 C13 H13A 109.5 . . ?
C5 C13 H13B 109.5 . . ?
C5 C13 H13C 109.5 . . ?
H13A C13 H13B 109.5 . . ?
H13A C13 H13C 109.5 . . ?
H13B C13 H13C 109.5 . . ?
C45 C11 C12 115.7(3) . . ?
C45 C11 C10 113.9(3) . . ?
C12 C11 C10 102.5(2) . . ?
C64 C11 C45 100.9(2) . . ?
C64 C11 C12 110.7(2) . . ?
C64 C11 C10 113.5(3) . . ?
C6 C7 C8 118.9(3) . . ?
C6 C7 H7 120.6 . . ?
C8 C7 H7 120.6 . . ?
C30 C44 H44A 109.5 . . ?
C30 C44 H44B 109.5 . . ?
C30 C44 H44C 109.5 . . ?
H44A C44 H44B 109.5 . . ?
H44A C44 H44C 109.5 . . ?
H44B C44 H44C 109.5 . . ?
C45 C46 H46 119.3 . . ?
C45 C46 C47 121.4(3) . . ?
C47 C46 H46 119.3 . . ?
C52 C47 C48 122.6(4) . . ?
C46 C47 C52 119.6(3) . . ?
C46 C47 C48 117.8(4) . . ?
C30 C43 H43A 109.5 . . ?
C30 C43 H43B 109.5 . . ?
C30 C43 H43C 109.5 . . ?
H43A C43 H43B 109.5 . . ?
H43A C43 H43C 109.5 . . ?
H43B C43 H43C 109.5 . . ?
C23 C39 H39A 109.5 . . ?
C23 C39 H39B 109.5 . . ?
C23 C39 H39C 109.5 . . ?
H39A C39 H39B 109.5 . . ?
H39A C39 H39C 109.5 . . ?
H39B C39 H39C 109.5 . . ?
C30 C31 H31A 108.9 . . ?
C30 C31 H31B 108.9 . . ?
H31A C31 H31B 107.8 . . ?
C32 C31 C30 113.1(3) . . ?
C32 C31 H31A 108.9 . . ?
C32 C31 H31B 108.9 . . ?
C19 C20 C37 110.2(3) . . ?
C19 C20 C21 109.7(6) . . ?
C19 C20 C21A 109.7(3) . . ?
C38 C20 C19 109.2(3) . . ?
C38 C20 C37 109.2(3) . . ?
C38 C20 C21 86.9(7) . . ?
C38 C20 C21A 115.2(4) . . ?
C37 C20 C21 128.3(9) . . ?
C37 C20 C21A 103.2(4) . . ?
C11 C10 H10A 109.9 . . ?
C11 C10 H10B 109.9 . . ?
H10A C10 H10B 108.3 . . ?
C9 C10 C11 109.1(2) . . ?
C9 C10 H10A 109.9 . . ?
C9 C10 H10B 109.9 . . ?
C33 C32 H32A 109.0 . . ?
C33 C32 H32B 109.0 . . ?
C31 C32 C33 112.7(3) . . ?
C31 C32 H32A 109.0 . . ?
C31 C32 H32B 109.0 . . ?
H32A C32 H32B 107.8 . . ?
C8 C9 C10 102.8(2) . . ?
C8 C9 C16 109.8(3) . . ?
C8 C9 C15 111.5(3) . . ?
C16 C9 C10 110.9(3) . . ?
C16 C9 C15 109.7(3) . . ?
C15 C9 C10 111.8(3) . . ?
C33 C41 H41A 109.5 . . ?
C33 C41 H41B 109.5 . . ?
C33 C41 H41C 109.5 . . ?
H41A C41 H41B 109.5 . . ?
H41A C41 H41C 109.5 . . ?
H41B C41 H41C 109.5 . . ?
C57 C62 C61 123.1(4) . . ?
C63 C62 C57 119.2(3) . . ?
C63 C62 C61 117.7(4) . . ?
C52 C51 C50 107.8(4) . . ?
C52 C51 C68 107.7(3) . . ?
C52 C51 C68A 111.2(9) . . ?
C52 C51 C67A 107.9(13) . . ?
C67 C51 C52 112.1(4) . . ?
C67 C51 C50 109.0(4) . . ?
C67 C51 C68 111.5(4) . . ?
C68 C51 C50 108.7(4) . . ?
C50A C51 C52 128.2(13) . . ?
C50A C51 C68A 100.2(15) . . ?
C50A C51 C67A 108.7(17) . . ?
C67A C51 C68A 95.5(17) . . ?
C20 C38 H38A 109.5 . . ?
C20 C38 H38B 109.5 . . ?
C20 C38 H38C 109.5 . . ?
H38A C38 H38B 109.5 . . ?
H38A C38 H38C 109.5 . . ?
H38B C38 H38C 109.5 . . ?
C33 C42 H42A 109.5 . . ?
C33 C42 H42B 109.5 . . ?
C33 C42 H42C 109.5 . . ?
H42A C42 H42B 109.5 . . ?
H42A C42 H42C 109.5 . . ?
H42B C42 H42C 109.5 . . ?
C23 C40 H40A 109.5 . . ?
C23 C40 H40B 109.5 . . ?
C23 C40 H40C 109.5 . . ?
H40A C40 H40B 109.5 . . ?
H40A C40 H40C 109.5 . . ?
H40B C40 H40C 109.5 . . ?
F1 C73 S1 112.3(3) . . ?
F1 C73 F2 106.7(3) . . ?
F2 C73 S1 111.7(3) . . ?
F3 C73 S1 112.3(3) . . ?
F3 C73 F1 107.0(4) . . ?
F3 C73 F2 106.5(4) . . ?
C9 C16 H16A 109.5 . . ?
C9 C16 H16B 109.5 . . ?
C9 C16 H16C 109.5 . . ?
H16A C16 H16B 109.5 . . ?
H16A C16 H16C 109.5 . . ?
H16B C16 H16C 109.5 . . ?
C57 C58 C71 105.7(5) . . ?
C57 C58 C72 110.2(5) . . ?
C57 C58 C59A 110.7(10) . . ?
C71 C58 C72 107.0(5) . . ?
C59 C58 C57 110.3(5) . . ?
C59 C58 C71 115.0(6) . . ?
C59 C58 C72 108.6(6) . . ?
C71A C58 C57 116.6(11) . . ?
C71A C58 C59A 106.4(13) . . ?
C71A C58 C72A 105.5(12) . . ?
C72A C58 C57 113.6(8) . . ?
C72A C58 C59A 102.9(10) . . ?
C9 C15 H15A 109.5 . . ?
C9 C15 H15B 109.5 . . ?
C9 C15 H15C 109.5 . . ?
H15A C15 H15B 109.5 . . ?
H15A C15 H15C 109.5 . . ?
H15B C15 H15C 109.5 . . ?
C58 C71 H71A 109.5 . . ?
C58 C71 H71B 109.5 . . ?
C58 C71 H71C 109.5 . . ?
H71A C71 H71B 109.5 . . ?
H71A C71 H71C 109.5 . . ?
H71B C71 H71C 109.5 . . ?
C51 C67 H67A 109.5 . . ?
C51 C67 H67B 109.5 . . ?
C51 C67 H67C 109.5 . . ?
H67A C67 H67B 109.5 . . ?
H67A C67 H67C 109.5 . . ?
H67B C67 H67C 109.5 . . ?
C47 C48 C66 108.1(4) . . ?
C47 C48 C49A 108.0(17) . . ?
C47 C48 C66A 98.2(8) . . ?
C47 C48 C65A 102.5(13) . . ?
C49 C48 C47 110.9(5) . . ?
C49 C48 C66 108.8(4) . . ?
C49 C48 C65 113.7(7) . . ?
C65 C48 C47 112.1(5) . . ?
C65 C48 C66 102.8(6) . . ?
C49A C48 C66A 87.2(17) . . ?
C49A C48 C65A 90(2) . . ?
C65A C48 C66A 159.0(17) . . ?
C23 C22 H22A 108.7 . . ?
C23 C22 H22B 108.7 . . ?
H22A C22 H22B 107.6 . . ?
C21 C22 C23 114.3(13) . . ?
C21 C22 H22A 108.7 . . ?
C21 C22 H22B 108.7 . . ?
C20 C37 H37A 109.5 . . ?
C20 C37 H37B 109.5 . . ?
C20 C37 H37C 109.5 . . ?
H37A C37 H37B 109.5 . . ?
H37A C37 H37C 109.5 . . ?
H37B C37 H37C 109.5 . . ?
C51 C50 H50A 108.6 . . ?
C51 C50 H50B 108.6 . . ?
H50A C50 H50B 107.6 . . ?
C49 C50 C51 114.5(5) . . ?
C49 C50 H50A 108.6 . . ?
C49 C50 H50B 108.6 . . ?
C62 C61 C69 106.4(6) . . ?
C62 C61 C60 107.3(4) . . ?
C62 C61 C60A 112.5(7) . . ?
C62 C61 C70A 104.6(9) . . ?
C70 C61 C62 113.8(6) . . ?
C70 C61 C69 110.4(10) . . ?
C70 C61 C60 113.1(6) . . ?
C69 C61 C60 105.2(6) . . ?
C60A C61 C70A 97.3(10) . . ?
C69A C61 C62 118.9(12) . . ?
C69A C61 C60A 114.0(10) . . ?
C69A C61 C70A 106.4(19) . . ?
C20 C21 H21A 109.9 . . ?
C20 C21 H21B 109.9 . . ?
C22 C21 C20 109.1(14) . . ?
C22 C21 H21A 109.9 . . ?
C22 C21 H21B 109.9 . . ?
H21A C21 H21B 108.3 . . ?
C51 C68 H68A 109.5 . . ?
C51 C68 H68B 109.5 . . ?
C51 C68 H68C 109.5 . . ?
H68A C68 H68B 109.5 . . ?
H68A C68 H68C 109.5 . . ?
H68B C68 H68C 109.5 . . ?
C58 C59 H59A 109.9 . . ?
C58 C59 H59B 109.9 . . ?
H59A C59 H59B 108.3 . . ?
C60 C59 C58 108.8(8) . . ?
C60 C59 H59A 109.9 . . ?
C60 C59 H59B 109.9 . . ?
C48 C49 H49A 108.8 . . ?
C48 C49 H49B 108.8 . . ?
C50 C49 C48 113.7(5) . . ?
C50 C49 H49A 108.8 . . ?
C50 C49 H49B 108.8 . . ?
H49A C49 H49B 107.7 . . ?
C61 C70 H70A 109.5 . . ?
C61 C70 H70B 109.5 . . ?
C61 C70 H70C 109.5 . . ?
H70A C70 H70B 109.5 . . ?
H70A C70 H70C 109.5 . . ?
H70B C70 H70C 109.5 . . ?
C61 C69 H69A 109.5 . . ?
C61 C69 H69B 109.5 . . ?
C61 C69 H69C 109.5 . . ?
H69A C69 H69B 109.5 . . ?
H69A C69 H69C 109.5 . . ?
H69B C69 H69C 109.5 . . ?
C58 C72 H72A 109.5 . . ?
C58 C72 H72B 109.5 . . ?
C58 C72 H72C 109.5 . . ?
H72A C72 H72B 109.5 . . ?
H72A C72 H72C 109.5 . . ?
H72B C72 H72C 109.5 . . ?
C48 C66 H66A 109.5 . . ?
C48 C66 H66B 109.5 . . ?
C48 C66 H66C 109.5 . . ?
H66A C66 H66B 109.5 . . ?
H66A C66 H66C 109.5 . . ?
H66B C66 H66C 109.5 . . ?
C48 C65 H65A 109.5 . . ?
C48 C65 H65B 109.5 . . ?
C48 C65 H65C 109.5 . . ?
H65A C65 H65B 109.5 . . ?
H65A C65 H65C 109.5 . . ?
H65B C65 H65C 109.5 . . ?
C61 C60 H60A 109.1 . . ?
C61 C60 H60B 109.1 . . ?
C59 C60 C61 112.4(6) . . ?
C59 C60 H60A 109.1 . . ?
C59 C60 H60B 109.1 . . ?
H60A C60 H60B 107.9 . . ?
Cl1A P2A P1 103.7(2) . . ?
C61 C60A H60C 110.7 . . ?
C61 C60A H60D 110.7 . . ?
H60C C60A H60D 108.8 . . ?
C59A C60A C61 105.3(11) . . ?
C59A C60A H60C 110.7 . . ?
C59A C60A H60D 110.7 . . ?
C61 C70A H70D 109.5 . . ?
C61 C70A H70E 109.5 . . ?
C61 C70A H70F 109.5 . . ?
H70D C70A H70E 109.5 . . ?
H70D C70A H70F 109.5 . . ?
H70E C70A H70F 109.5 . . ?
C61 C69A H69D 109.5 . . ?
C61 C69A H69E 109.5 . . ?
C61 C69A H69F 109.5 . . ?
H69D C69A H69E 109.5 . . ?
H69D C69A H69F 109.5 . . ?
H69E C69A H69F 109.5 . . ?
C58 C59A H59C 108.1 . . ?
C58 C59A H59D 108.1 . . ?
C60A C59A C58 117.0(13) . . ?
C60A C59A H59C 108.1 . . ?
C60A C59A H59D 108.1 . . ?
H59C C59A H59D 107.3 . . ?
C58 C71A H71D 109.5 . . ?
C58 C71A H71E 109.5 . . ?
C58 C71A H71F 109.5 . . ?
H71D C71A H71E 109.5 . . ?
H71D C71A H71F 109.5 . . ?
H71E C71A H71F 109.5 . . ?
C58 C72A H72D 109.5 . . ?
C58 C72A H72E 109.5 . . ?
C58 C72A H72F 109.5 . . ?
H72D C72A H72E 109.5 . . ?
H72D C72A H72F 109.5 . . ?
H72E C72A H72F 109.5 . . ?
C48 C49A H49C 105.8 . . ?
C48 C49A H49D 105.8 . . ?
C48 C49A C50A 126(3) . . ?
H49C C49A H49D 106.2 . . ?
C50A C49A H49C 105.8 . . ?
C50A C49A H49D 105.8 . . ?
C48 C66A H66D 109.5 . . ?
C48 C66A H66E 109.5 . . ?
C48 C66A H66F 109.5 . . ?
H66D C66A H66E 109.5 . . ?
H66D C66A H66F 109.5 . . ?
H66E C66A H66F 109.5 . . ?
C48 C65A H65D 109.5 . . ?
C48 C65A H65E 109.5 . . ?
C48 C65A H65F 109.5 . . ?
H65D C65A H65E 109.5 . . ?
H65D C65A H65F 109.5 . . ?
H65E C65A H65F 109.5 . . ?
C51 C50A C49A 94.3(18) . . ?
C51 C50A H50C 112.9 . . ?
C51 C50A H50D 112.9 . . ?
C49A C50A H50C 112.9 . . ?
C49A C50A H50D 112.9 . . ?
H50C C50A H50D 110.3 . . ?
C51 C68A H68D 109.5 . . ?
C51 C68A H68E 109.5 . . ?
C51 C68A H68F 109.5 . . ?
H68D C68A H68E 109.5 . . ?
H68D C68A H68F 109.5 . . ?
H68E C68A H68F 109.5 . . ?
C51 C67A H67D 109.5 . . ?
C51 C67A H67E 109.5 . . ?
C51 C67A H67F 109.5 . . ?
H67D C67A H67E 109.5 . . ?
H67D C67A H67F 109.5 . . ?
H67E C67A H67F 109.5 . . ?
C20 C21A H21C 109.2 . . ?
C20 C21A H21D 109.2 . . ?
H21C C21A H21D 107.9 . . ?
C22A C21A C20 112.1(4) . . ?
C22A C21A H21C 109.2 . . ?
C22A C21A H21D 109.2 . . ?
C23 C22A H22C 109.4 . . ?
C23 C22A H22D 109.4 . . ?
C21A C22A C23 111.3(5) . . ?
C21A C22A H22C 109.4 . . ?
C21A C22A H22D 109.4 . . ?
H22C C22A H22D 108.0 . . ?

loop_
_geom_torsion_atom_site_label_1
_geom_torsion_atom_site_label_2
_geom_torsion_atom_site_label_3
_geom_torsion_atom_site_label_4
_geom_torsion
_geom_torsion_site_symmetry_1
_geom_torsion_site_symmetry_2
_geom_torsion_site_symmetry_3
_geom_torsion_site_symmetry_4
_geom_torsion_publ_flag
Ag1 P1 C1 C2 116.1(2) . . . . ?
Ag1 P1 C1 C12 -61.6(3) . . . . ?
P1 C1 C2 C3 0.5(4) . . . . ?
P1 C1 C2 C6 -178.1(2) . . . . ?
P1 C1 C12 C8 -178.4(3) . . . . ?
P1 C1 C12 C11 7.6(5) . . . . ?
P2 P1 C1 C2 -82.5(2) . . . . ?
P2 P1 C1 C12 99.7(3) . . . . ?
O1 S1 C73 F1 67.9(3) . . . . ?
O1 S1 C73 F2 -172.3(3) . . . . ?
O1 S1 C73 F3 -52.8(3) . . . . ?
O3 S1 O1 Ag1 -15.3(3) . . . . ?
O3 S1 C73 F1 -174.4(3) . . . . ?
O3 S1 C73 F2 -54.5(4) . . . . ?
O3 S1 C73 F3 65.0(3) . . . . ?
C17 C26 C25 C24 -0.8(4) . . . . ?
C17 C3 C4 C5 102.8(3) . . . . ?
C17 C3 C2 C1 71.5(4) . . . . ?
C17 C3 C2 C6 -109.7(3) . . . . ?
C17 C18 C19 C24 -1.9(4) . . . . ?
C17 C18 C19 C20 177.1(3) . . . . ?
C27 C26 C25 C24 170.6(3) . . . . ?
C27 C36 C35 C34 -0.6(4) . . . . ?
C27 C36 C3 C17 4.6(3) . . . . ?
C27 C36 C3 C4 -119.3(2) . . . . ?
C27 C36 C3 C2 125.1(2) . . . . ?
C27 C28 C29 C34 -1.6(4) . . . . ?
C27 C28 C29 C30 -179.1(2) . . . . ?
C26 C17 C3 C36 -4.5(3) . . . . ?
C26 C17 C3 C4 118.8(2) . . . . ?
C26 C17 C3 C2 -125.2(2) . . . . ?
C26 C17 C18 C19 0.7(4) . . . . ?
C26 C27 C36 C35 173.4(2) . . . . ?
C26 C27 C36 C3 -3.2(3) . . . . ?
C26 C27 C28 C29 -170.5(3) . . . . ?
C26 C25 C24 C19 -0.4(4) . . . . ?
C26 C25 C24 C23 -177.2(2) . . . . ?
C25 C24 C19 C18 1.8(4) . . . . ?
C25 C24 C19 C20 -177.2(3) . . . . ?
C25 C24 C23 C39 71.7(3) . . . . ?
C25 C24 C23 C40 -46.7(4) . . . . ?
C25 C24 C23 C22 170.9(9) . . . . ?
C25 C24 C23 C22A -163.1(3) . . . . ?
C36 C27 C26 C17 0.2(3) . . . . ?
C36 C27 C26 C25 -171.9(3) . . . . ?
C36 C27 C28 C29 1.5(4) . . . . ?
C36 C35 C34 C29 0.6(4) . . . . ?
C36 C35 C34 C33 -175.5(2) . . . . ?
C36 C3 C4 C5 -141.2(2) . . . . ?
C36 C3 C2 C1 -42.0(4) . . . . ?
C36 C3 C2 C6 136.7(3) . . . . ?
C24 C19 C20 C38 -115.8(3) . . . . ?
C24 C19 C20 C37 124.3(3) . . . . ?
C24 C19 C20 C21 -22.1(9) . . . . ?
C24 C19 C20 C21A 11.4(5) . . . . ?
C24 C23 C22 C21 39(2) . . . . ?
C24 C23 C22A C21A -52.2(6) . . . . ?
C35 C36 C3 C17 -171.6(3) . . . . ?
C35 C36 C3 C4 64.5(3) . . . . ?
C35 C36 C3 C2 -51.2(4) . . . . ?
C35 C34 C29 C28 0.5(4) . . . . ?
C35 C34 C29 C30 178.0(2) . . . . ?
C35 C34 C33 C32 -163.7(3) . . . . ?
C35 C34 C33 C41 -44.0(4) . . . . ?
C35 C34 C33 C42 76.0(3) . . . . ?
C3 C17 C26 C27 2.9(3) . . . . ?
C3 C17 C26 C25 176.1(2) . . . . ?
C3 C17 C18 C19 -173.8(3) . . . . ?
C3 C36 C35 C34 175.3(2) . . . . ?
C3 C4 C5 C14 -103.0(3) . . . . ?
C3 C4 C5 C6 17.4(3) . . . . ?
C3 C4 C5 C13 135.6(2) . . . . ?
C3 C2 C6 C5 -3.4(4) . . . . ?
C3 C2 C6 C7 177.8(3) . . . . ?
C28 C27 C26 C17 172.9(3) . . . . ?
C28 C27 C26 C25 0.8(5) . . . . ?
C28 C27 C36 C35 -0.4(4) . . . . ?
C28 C27 C36 C3 -177.0(2) . . . . ?
C28 C29 C30 C44 -45.5(4) . . . . ?
C28 C29 C30 C43 73.8(3) . . . . ?
C28 C29 C30 C31 -165.4(3) . . . . ?
C54 C55 C56 C57 -175.2(3) . . . . ?
C54 C55 C64 C63 178.6(2) . . . . ?
C54 C55 C64 C11 0.3(3) . . . . ?
C54 C45 C11 C12 117.6(3) . . . . ?
C54 C45 C11 C64 -1.9(3) . . . . ?
C54 C45 C11 C10 -123.9(3) . . . . ?
C54 C45 C46 C47 -1.9(4) . . . . ?
C54 C53 C52 C47 -1.7(4) . . . . ?
C54 C53 C52 C51 179.9(3) . . . . ?
C34 C29 C30 C44 137.0(3) . . . . ?
C34 C29 C30 C43 -103.7(3) . . . . ?
C34 C29 C30 C31 17.1(4) . . . . ?
C34 C33 C32 C31 -47.2(4) . . . . ?
C18 C17 C26 C27 -172.5(2) . . . . ?
C18 C17 C26 C25 0.7(4) . . . . ?
C18 C17 C3 C36 170.4(3) . . . . ?
C18 C17 C3 C4 -66.4(3) . . . . ?
C18 C17 C3 C2 49.7(4) . . . . ?
C18 C19 C20 C38 65.2(4) . . . . ?
C18 C19 C20 C37 -54.7(4) . . . . ?
C18 C19 C20 C21 158.9(9) . . . . ?
C18 C19 C20 C21A -167.6(4) . . . . ?
C29 C34 C33 C32 20.4(4) . . . . ?
C29 C34 C33 C41 140.1(3) . . . . ?
C29 C34 C33 C42 -99.9(3) . . . . ?
C29 C30 C31 C32 -44.2(4) . . . . ?
C55 C54 C45 C11 2.2(3) . . . . ?
C55 C54 C45 C46 -177.2(2) . . . . ?
C55 C54 C53 C52 179.3(3) . . . . ?
C55 C56 C57 C62 -2.2(4) . . . . ?
C55 C56 C57 C58 173.3(3) . . . . ?
C55 C64 C63 C62 -3.3(4) . . . . ?
C55 C64 C11 C45 0.9(3) . . . . ?
C55 C64 C11 C12 -122.1(3) . . . . ?
C55 C64 C11 C10 123.2(3) . . . . ?
C1 C2 C6 C5 175.4(3) . . . . ?
C1 C2 C6 C7 -3.3(5) . . . . ?
C1 C12 C8 C7 -3.8(5) . . . . ?
C1 C12 C8 C9 176.6(3) . . . . ?
C1 C12 C11 C45 -49.8(4) . . . . ?
C1 C12 C11 C64 64.1(4) . . . . ?
C1 C12 C11 C10 -174.5(3) . . . . ?
C4 C3 C2 C1 -164.8(3) . . . . ?
C4 C3 C2 C6 13.9(3) . . . . ?
C4 C5 C6 C2 -8.8(3) . . . . ?
C4 C5 C6 C7 169.8(3) . . . . ?
C5 C6 C7 C8 -175.2(3) . . . . ?
C19 C24 C23 C39 -105.0(3) . . . . ?
C19 C24 C23 C40 136.7(3) . . . . ?
C19 C24 C23 C22 -5.7(10) . . . . ?
C19 C24 C23 C22A 20.3(4) . . . . ?
C19 C20 C21 C22 52.1(18) . . . . ?
C19 C20 C21A C22A -43.2(6) . . . . ?
C23 C24 C19 C18 178.4(3) . . . . ?
C23 C24 C19 C20 -0.6(4) . . . . ?
C23 C22 C21 C20 -62(2) . . . . ?
C2 C3 C4 C5 -19.2(3) . . . . ?
C2 C1 C12 C8 3.7(5) . . . . ?
C2 C1 C12 C11 -170.3(3) . . . . ?
C2 C6 C7 C8 3.3(5) . . . . ?
C14 C5 C6 C2 112.1(3) . . . . ?
C14 C5 C6 C7 -69.3(4) . . . . ?
C45 C54 C55 C56 175.5(3) . . . . ?
C45 C54 C55 C64 -1.6(3) . . . . ?
C45 C54 C53 C52 -1.8(4) . . . . ?
C45 C11 C10 C9 -135.5(3) . . . . ?
C45 C46 C47 C52 -1.7(5) . . . . ?
C45 C46 C47 C48 177.4(3) . . . . ?
C53 C54 C55 C56 -5.5(5) . . . . ?
C53 C54 C55 C64 177.3(3) . . . . ?
C53 C54 C45 C11 -176.8(2) . . . . ?
C53 C54 C45 C46 3.7(4) . . . . ?
C53 C52 C47 C46 3.5(4) . . . . ?
C53 C52 C47 C48 -175.5(3) . . . . ?
C53 C52 C51 C67 -48.4(5) . . . . ?
C53 C52 C51 C50 -168.4(3) . . . . ?
C53 C52 C51 C68 74.5(4) . . . . ?
C53 C52 C51 C50A 153.3(14) . . . . ?
C53 C52 C51 C68A 30.0(13) . . . . ?
C53 C52 C51 C67A -73.5(13) . . . . ?
C56 C55 C64 C63 1.1(4) . . . . ?
C56 C55 C64 C11 -177.2(2) . . . . ?
C56 C57 C62 C63 0.1(5) . . . . ?
C56 C57 C62 C61 178.5(3) . . . . ?
C56 C57 C58 C71 -70.4(6) . . . . ?
C56 C57 C58 C59 164.7(5) . . . . ?
C56 C57 C58 C72 44.9(5) . . . . ?
C56 C57 C58 C59A -173.2(7) . . . . ?
C56 C57 C58 C71A -51.4(13) . . . . ?
C56 C57 C58 C72A 71.6(9) . . . . ?
O2 S1 O1 Ag1 -152.8(2) . . . . ?
O2 S1 C73 F1 -51.1(4) . . . . ?
O2 S1 C73 F2 68.8(4) . . . . ?
O2 S1 C73 F3 -171.7(3) . . . . ?
C12 C1 C2 C3 178.4(3) . . . . ?
C12 C1 C2 C6 -0.2(4) . . . . ?
C12 C8 C7 C6 0.2(6) . . . . ?
C12 C8 C9 C10 1.8(5) . . . . ?
C12 C8 C9 C16 -116.4(4) . . . . ?
C12 C8 C9 C15 121.8(4) . . . . ?
C12 C11 C10 C9 -9.7(4) . . . . ?
C64 C55 C56 C57 1.6(4) . . . . ?
C64 C63 C62 C57 2.7(5) . . . . ?
C64 C63 C62 C61 -175.8(3) . . . . ?
C64 C11 C10 C9 109.8(3) . . . . ?
C30 C31 C32 C33 62.2(4) . . . . ?
C57 C62 C61 C70 108.8(8) . . . . ?
C57 C62 C61 C69 -129.3(7) . . . . ?
C57 C62 C61 C60 -17.1(6) . . . . ?
C57 C62 C61 C60A 23.4(8) . . . . ?
C57 C62 C61 C70A 127.8(11) . . . . ?
C57 C62 C61 C69A -113.6(15) . . . . ?
C57 C58 C59 C60 50.7(8) . . . . ?
C57 C58 C59A C60A -36.4(17) . . . . ?
C52 C47 C48 C49 10.5(6) . . . . ?
C52 C47 C48 C66 129.7(4) . . . . ?
C52 C47 C48 C65 -117.7(6) . . . . ?
C52 C47 C48 C49A -10.3(15) . . . . ?
C52 C47 C48 C66A 79.4(14) . . . . ?
C52 C47 C48 C65A -104(2) . . . . ?
C52 C51 C50 C49 -46.0(6) . . . . ?
C52 C51 C50A C49A 39(2) . . . . ?
C63 C64 C11 C45 -177.1(3) . . . . ?
C63 C64 C11 C12 59.8(4) . . . . ?
C63 C64 C11 C10 -54.8(4) . . . . ?
C63 C62 C61 C70 -72.7(8) . . . . ?
C63 C62 C61 C69 49.2(7) . . . . ?
C63 C62 C61 C60 161.4(5) . . . . ?
C63 C62 C61 C60A -158.1(7) . . . . ?
C63 C62 C61 C70A -53.7(12) . . . . ?
C63 C62 C61 C69A 64.9(15) . . . . ?
C8 C12 C11 C45 135.7(3) . . . . ?
C8 C12 C11 C64 -110.3(3) . . . . ?
C8 C12 C11 C10 11.1(4) . . . . ?
C33 C34 C29 C28 176.4(2) . . . . ?
C33 C34 C29 C30 -6.2(4) . . . . ?
C13 C5 C6 C2 -126.1(3) . . . . ?
C13 C5 C6 C7 52.5(4) . . . . ?
C11 C45 C46 C47 178.7(3) . . . . ?
C11 C12 C8 C7 171.1(3) . . . . ?
C11 C12 C8 C9 -8.5(4) . . . . ?
C11 C64 C63 C62 174.6(3) . . . . ?
C11 C10 C9 C8 5.3(4) . . . . ?
C11 C10 C9 C16 122.7(3) . . . . ?
C11 C10 C9 C15 -114.5(4) . . . . ?
C7 C8 C9 C10 -177.8(4) . . . . ?
C7 C8 C9 C16 64.0(5) . . . . ?
C7 C8 C9 C15 -57.8(5) . . . . ?
C44 C30 C31 C32 -166.2(3) . . . . ?
C46 C45 C11 C12 -63.0(4) . . . . ?
C46 C45 C11 C64 177.5(3) . . . . ?
C46 C45 C11 C10 55.5(4) . . . . ?
C46 C47 C48 C49 -168.6(4) . . . . ?
C46 C47 C48 C66 -49.3(5) . . . . ?
C46 C47 C48 C65 63.2(7) . . . . ?
C46 C47 C48 C49A 170.7(15) . . . . ?
C46 C47 C48 C66A -99.6(14) . . . . ?
C46 C47 C48 C65A 77(2) . . . . ?
C47 C52 C51 C67 133.3(4) . . . . ?
C47 C52 C51 C50 13.3(5) . . . . ?
C47 C52 C51 C68 -103.7(4) . . . . ?
C47 C52 C51 C50A -25.0(15) . . . . ?
C47 C52 C51 C68A -148.3(13) . . . . ?
C47 C52 C51 C67A 108.2(13) . . . . ?
C47 C48 C49 C50 -42.9(8) . . . . ?
C47 C48 C49A C50A 36(3) . . . . ?
C43 C30 C31 C32 75.7(3) . . . . ?
C39 C23 C22 C21 149.6(18) . . . . ?
C39 C23 C22A C21A 70.0(5) . . . . ?
C20 C21A C22A C23 66.9(7) . . . . ?
C9 C8 C7 C6 179.8(4) . . . . ?
C41 C33 C32 C31 -169.6(3) . . . . ?
C62 C57 C58 C71 105.0(5) . . . . ?
C62 C57 C58 C59 -19.9(6) . . . . ?
C62 C57 C58 C72 -139.8(5) . . . . ?
C62 C57 C58 C59A 2.1(8) . . . . ?
C62 C57 C58 C71A 124.0(12) . . . . ?
C62 C57 C58 C72A -113.0(10) . . . . ?
C62 C61 C60 C59 49.7(7) . . . . ?
C62 C61 C60A C59A -51.5(11) . . . . ?
C51 C52 C47 C46 -178.3(3) . . . . ?
C51 C52 C47 C48 2.7(5) . . . . ?
C51 C50 C49 C48 63.9(8) . . . . ?
C38 C20 C21 C22 161.4(16) . . . . ?
C38 C20 C21A C22A 80.6(5) . . . . ?
C42 C33 C32 C31 72.7(3) . . . . ?
C40 C23 C22 C21 -98.5(18) . . . . ?
C40 C23 C22A C21A -172.0(4) . . . . ?
C73 S1 O1 Ag1 95.4(2) . . . . ?
C58 C57 C62 C63 -175.2(3) . . . . ?
C58 C57 C62 C61 3.3(5) . . . . ?
C58 C59 C60 C61 -69.8(8) . . . . ?
C71 C58 C59 C60 -68.7(9) . . . . ?
C67 C51 C50 C49 -167.9(5) . . . . ?
C48 C49A C50A C51 -48(3) . . . . ?
C37 C20 C21 C22 -86.4(15) . . . . ?
C37 C20 C21A C22A -160.6(5) . . . . ?
C61 C60A C59A C58 60.8(17) . . . . ?
C68 C51 C50 C49 70.5(6) . . . . ?
C70 C61 C60 C59 -76.6(10) . . . . ?
C69 C61 C60 C59 162.8(7) . . . . ?
C72 C58 C59 C60 171.5(7) . . . . ?
C66 C48 C49 C50 -161.7(6) . . . . ?
C65 C48 C49 C50 84.5(8) . . . . ?
P2A P1 C1 C2 -88.3(3) . . . . ?
P2A P1 C1 C12 93.9(3) . . . . ?
C70A C61 C60A C59A -160.7(14) . . . . ?
C69A C61 C60A C59A 87.7(19) . . . . ?
C71A C58 C59A C60A -164.1(17) . . . . ?
C72A C58 C59A C60A 85.2(18) . . . . ?
C66A C48 C49A C50A -62(3) . . . . ?
C65A C48 C49A C50A 139(3) . . . . ?
C68A C51 C50A C49A 166.4(18) . . . . ?
C67A C51 C50A C49A -94(2) . . . . ?

_smtbx_masks_special_details     ?
loop_
_smtbx_masks_void_nr
_smtbx_masks_void_average_x
_smtbx_masks_void_average_y
_smtbx_masks_void_average_z
_smtbx_masks_void_volume
_smtbx_masks_void_count_electrons
_smtbx_masks_void_content
1 -0.336 0.000 0.500 836.1 150.3 '2 ?'
2 -0.253 0.500 0.000 836.1 150.3 '2 ?'

_smtbx_masks_void_probe_radius   1.2
_smtbx_masks_void_truncation_radius 1.2
_shelx_res_file                  
;
TITL 040jwjw25_auto_a.res in P2(1)/n
    040jwjw25_auto.res
    created by SHELXL-2018/3 at 08:00:12 on 18-Jan-2026
REM Old TITL 040JWJW25_auto in P2(1)/n
REM SHELXT solution in P2(1)/n: R1 0.216, Rweak 0.046, Alpha 0.074
REM <I/s> 0.630 for 349 systematic absences, Orientation as input
REM Formula found by SHELXT: C79 O4 F3 P S3 Br
CELL 1.54184 15.8885 27.6598 18.0802 90 105.338 90
ZERR 4 0.0002 0.0003 0.0002 0 0.001 0
LATT 1
SYMM 0.5-X,0.5+Y,0.5-Z
SFAC C H Ag Cl F O P S
UNIT 292 356 4 4 12 12 8 4
SADI P1 P2 P1 P2A
SADI P2 Cl1 P2A Cl1A
SADI 0.04 P1 Cl1 P1 Cl1A
SADI C61 C70 C61 C70A
SADI C61 C69 C61 C69A
SADI C61 C60 C61 C60A
SADI C59 C60 C59 C60A
SADI C58 C71 C58 C71A
SADI C58 C59 C58 C59A
SADI C58 C72 C58 C72A
SADI C59 C60 C59A C60
SADI C59 C60A C59A C60A
SADI C48 C49 C48 C49A
SADI C48 C66 C48 C66A
SADI C48 C65 C48 C65A
SADI C50 C49 C50 C49A
SADI C51 C67 C51 C67A
SADI C51 C50 C51 C50A
SADI C51 C68 C51 C68A
SADI C50 C49 C50A C49
SADI C50 C49A C50A C49A
SADI C23 C22 C23 C22A
SADI C20 C21 C20 C21A
SADI C22 C21 C22A C21A
SADI 0.04 C23 C21 C23 C21A
SADI 0.04 C20 C22 C20 C22A
SIMU 0.02 0.04 2 C23 C39 C20 C51 C48 C22 C37 C50 C21 C68 C49 C66 C65 C49A =
 C66A C65A C50A C21A C22A C38 C40 C67 C68A C67A C33 C43 C32 C41 C42 C61 C59 =
 C70 C69 C60 C60A C70A C69A C59A C30 C31 C58 C71 C72 C71A C72A C44
RIGU 0.002 0.002 C23 C39 C20 C51 C48 C22 C37 C50 C21 C68 C49 C66 C65 C49A =
 C66A C65A C50A C21A C22A C38 C40 C67 C68A C67A C33 C43 C32 C41 C42 C61 C59 =
 C70 C69 C60 C60A C70A C69A C59A C30 C31 C58 C71 C72 C71A C72A C44

L.S. 30
PLAN  36
TEMP -173
CONF
list 4
MORE -1
ABIN
BOND $H
fmap 2 53
acta
REM <olex2.extras>
REM <HklSrc "%.\\040JWJW25_auto.hkl">
REM </olex2.extras>

WGHT    0.068800    6.355600
FVAR       0.17891   0.67671   0.65370   0.81624   0.22992
AG1   3    0.683166    0.380498    0.672885    11.00000    0.04630    0.04963 =
         0.05736   -0.02054    0.01639   -0.00357
P1    7    0.707596    0.342501    0.564147    11.00000    0.03281    0.02802 =
         0.03091   -0.00282   -0.00246    0.00317
S1    8    0.694092    0.471702    0.785417    11.00000    0.05138    0.05649 =
         0.05579   -0.02007    0.00046    0.01288
PART 1
P2    7    0.757279    0.374325    0.485107    21.00000    0.03462    0.03165 =
         0.03475   -0.00085    0.00468   -0.00059
CL1   4    0.739466    0.445371    0.511872    21.00000    0.06047    0.02769 =
         0.04451    0.00046   -0.00178   -0.00017
PART 0
O1    6    0.636404    0.437373    0.735740    11.00000    0.04364    0.06357 =
         0.06047   -0.02822    0.00871    0.00473
F1    5    0.610714    0.543155    0.702580    11.00000    0.06192    0.07588 =
         0.09886   -0.00451   -0.01034    0.03211
O3    6    0.784316    0.457357    0.804980    11.00000    0.04810    0.05553 =
         0.07985   -0.00584   -0.00371    0.01794
C17   1    0.600905    0.312674    0.372488    11.00000    0.02487    0.02574 =
         0.02400   -0.00277    0.00015    0.00179
C27   1    0.517044    0.355962    0.438102    11.00000    0.02202    0.02760 =
         0.02715    0.00054    0.00206    0.00029
F2    5    0.747905    0.556474    0.753597    11.00000    0.07606    0.05540 =
         0.16290   -0.00238   -0.01277    0.00587
C26   1    0.561552    0.357711    0.376178    11.00000    0.02134    0.02738 =
         0.02735   -0.00025    0.00154    0.00262
C25   1    0.577094    0.395612    0.331247    11.00000    0.02573    0.02816 =
         0.02798   -0.00171    0.00398    0.00176
AFIX  43
H25   2    0.549779    0.425949    0.333325    11.00000   -1.20000
AFIX   0
C36   1    0.530300    0.309814    0.471372    11.00000    0.02350    0.02740 =
         0.02833    0.00001    0.00152   -0.00021
F3    5    0.707722    0.508937    0.656370    11.00000    0.09420    0.10283 =
         0.08423    0.02246    0.02383    0.02936
C24   1    0.632426    0.389996    0.282754    11.00000    0.03195    0.03229 =
         0.02852   -0.00443    0.00681   -0.00428
C35   1    0.503046    0.299668    0.536418    11.00000    0.03060    0.03071 =
         0.02878    0.00323    0.00352   -0.00408
AFIX  43
H35   2    0.511795    0.268211    0.558198    11.00000   -1.20000
AFIX   0
C3    1    0.580229    0.277313    0.430288    11.00000    0.02471    0.02995 =
         0.02561   -0.00100   -0.00216    0.00131
C28   1    0.476060    0.391182    0.470362    11.00000    0.02557    0.02730 =
         0.03412    0.00138    0.00665    0.00066
AFIX  43
H28   2    0.465764    0.422199    0.447157    11.00000   -1.20000
AFIX   0
C54   1    0.883520    0.347197    0.713613    11.00000    0.02502    0.03704 =
         0.02782   -0.00175   -0.00331    0.00346
C34   1    0.462802    0.335120    0.570487    11.00000    0.02899    0.03685 =
         0.02698   -0.00003    0.00533   -0.00651
C18   1    0.654949    0.306822    0.325180    11.00000    0.02593    0.03226 =
         0.03574   -0.00543    0.00601    0.00409
AFIX  43
H18   2    0.680891    0.276148    0.322526    11.00000   -1.20000
AFIX   0
C29   1    0.449512    0.381536    0.537106    11.00000    0.02737    0.03553 =
         0.03374   -0.00171    0.00830   -0.00308
C55   1    0.830004    0.321278    0.755336    11.00000    0.02682    0.03437 =
         0.02804    0.00349   -0.00609    0.00514
C1    1    0.722937    0.279255    0.543532    11.00000    0.02857    0.03153 =
         0.02795   -0.00346   -0.00223    0.00370
C4    1    0.529051    0.230892    0.394323    11.00000    0.03051    0.02669 =
         0.03278   -0.00018   -0.00209    0.00077
AFIX  23
H4A   2    0.482232    0.223799    0.419579    11.00000   -1.20000
H4B   2    0.501886    0.236023    0.338952    11.00000   -1.20000
AFIX   0
C5    1    0.594281    0.187865    0.405844    11.00000    0.03628    0.02953 =
         0.03178   -0.00302   -0.00601    0.00188
C19   1    0.672737    0.344947    0.280787    11.00000    0.02974    0.03492 =
         0.03909   -0.00954    0.01164   -0.00147
C23   1    0.650287    0.433731    0.237551    11.00000    0.04547    0.03349 =
         0.03598   -0.00279    0.01566   -0.00729
C2    1    0.662248    0.255702    0.483988    11.00000    0.02686    0.03007 =
         0.02796   -0.00015   -0.00232    0.00420
C14   1    0.620690    0.174894    0.332553    11.00000    0.03930    0.03824 =
         0.03666   -0.00839   -0.00189    0.00318
AFIX 137
H14A  2    0.569823    0.162335    0.294076    11.00000   -1.50000
H14B  2    0.666564    0.150215    0.344297    11.00000   -1.50000
H14C  2    0.642550    0.203849    0.312483    11.00000   -1.50000
AFIX   0
C45   1    0.902977    0.315370    0.660075    11.00000    0.02460    0.04551 =
         0.03028   -0.00417   -0.00455    0.00969
C53   1    0.913542    0.394290    0.718295    11.00000    0.03088    0.03811 =
         0.03328    0.00022   -0.00424    0.00177
AFIX  43
H53   2    0.899033    0.416182    0.753497    11.00000   -1.20000
AFIX   0
C56   1    0.797934    0.334734    0.816572    11.00000    0.03403    0.04785 =
         0.02757    0.00114   -0.00179    0.00273
AFIX  43
H56   2    0.806327    0.366730    0.836251    11.00000   -1.20000
AFIX   0
O2    6    0.661099    0.490335    0.845785    11.00000    0.09335    0.10852 =
         0.06153   -0.03641    0.00603    0.04045
C12   1    0.793229    0.251710    0.587406    11.00000    0.03336    0.03769 =
         0.03128   -0.00482   -0.00995    0.00879
C64   1    0.815570    0.274226    0.725022    11.00000    0.03502    0.03552 =
         0.03205    0.00280   -0.01150    0.00149
C6    1    0.670952    0.206943    0.468362    11.00000    0.03763    0.03194 =
         0.02937   -0.00315   -0.00304    0.00527
C30   1    0.403146    0.421802    0.569675    11.00000    0.03761    0.03637 =
         0.04337   -0.00517    0.02007   -0.00247
C57   1    0.752471    0.300305    0.849596    11.00000    0.04054    0.07014 =
         0.02985    0.01407    0.00133    0.00247
C52   1    0.965848    0.409824    0.670642    11.00000    0.02689    0.05283 =
         0.04704    0.01291   -0.00607   -0.00574
C63   1    0.768071    0.242010    0.755998    11.00000    0.04727    0.04128 =
         0.04475    0.00858   -0.01322   -0.00518
AFIX  43
H63   2    0.755786    0.210835    0.733706    11.00000   -1.20000
AFIX   0
C8    1    0.803957    0.203810    0.568746    11.00000    0.04250    0.04138 =
         0.03602   -0.00844   -0.01294    0.01550
C33   1    0.440677    0.322312    0.645773    11.00000    0.03898    0.04659 =
         0.03130    0.00199    0.01354   -0.00824
C13   1    0.553935    0.142875    0.432966    11.00000    0.05261    0.03099 =
         0.04343    0.00045   -0.00224   -0.00227
AFIX 137
H13A  2    0.538180    0.150382    0.480566    11.00000   -1.50000
H13B  2    0.596372    0.116371    0.442177    11.00000   -1.50000
H13C  2    0.501548    0.133210    0.393433    11.00000   -1.50000
AFIX   0
C11   1    0.859609    0.266439    0.661494    11.00000    0.03349    0.04052 =
         0.03413   -0.00652   -0.01056    0.01039
C7    1    0.743038    0.180943    0.509278    11.00000    0.04811    0.03420 =
         0.04015   -0.00725   -0.01246    0.01468
AFIX  43
H7    2    0.750701    0.148133    0.496949    11.00000   -1.20000
AFIX   0
C44   1    0.450540    0.470516    0.571622    11.00000    0.04650    0.03798 =
         0.05599   -0.01173    0.02737   -0.00728
AFIX 137
H44A  2    0.443257    0.482140    0.519100    11.00000   -1.50000
H44B  2    0.512795    0.466264    0.596678    11.00000   -1.50000
H44C  2    0.425739    0.494156    0.600329    11.00000   -1.50000
AFIX   0
C46   1    0.955575    0.329977    0.615559    11.00000    0.02925    0.06534 =
         0.03396   -0.00472    0.00200    0.01094
AFIX  43
H46   2    0.969696    0.307753    0.580609    11.00000   -1.20000
AFIX   0
C47   1    0.988540    0.376207    0.620272    11.00000    0.02660    0.08047 =
         0.04284    0.01221    0.00509    0.00641
C43   1    0.310459    0.426955    0.518052    11.00000    0.03808    0.04331 =
         0.05792   -0.00204    0.01726    0.00275
AFIX 137
H43A  2    0.279778    0.452386    0.538274    11.00000   -1.50000
H43B  2    0.279302    0.396255    0.516710    11.00000   -1.50000
H43C  2    0.312829    0.435531    0.466050    11.00000   -1.50000
AFIX   0
C39   1    0.708881    0.469042    0.292662    11.00000    0.05954    0.04021 =
         0.05031   -0.00309    0.01789   -0.01674
AFIX 137
H39A  2    0.678667    0.480565    0.330040    11.00000   -1.50000
H39B  2    0.722616    0.496576    0.263788    11.00000   -1.50000
H39C  2    0.763038    0.452692    0.319594    11.00000   -1.50000
AFIX   0
C31   1    0.400126    0.410058    0.652031    11.00000    0.05749    0.05386 =
         0.04562   -0.00138    0.02908    0.00293
AFIX  23
H31A  2    0.458191    0.416549    0.687393    11.00000   -1.20000
H31B  2    0.357547    0.431800    0.666417    11.00000   -1.20000
AFIX   0
C20   1    0.737619    0.335151    0.232722    11.00000    0.05717    0.04743 =
         0.06741   -0.00939    0.03874   -0.00181
C10   1    0.924987    0.222708    0.676283    11.00000    0.05211    0.05002 =
         0.04913   -0.01659   -0.02346    0.02171
AFIX  23
H10A  2    0.981763    0.233048    0.668676    11.00000   -1.20000
H10B  2    0.934844    0.211236    0.729765    11.00000   -1.20000
AFIX   0
C32   1    0.375247    0.358610    0.661961    11.00000    0.04836    0.06496 =
         0.04265    0.00536    0.02412    0.00018
AFIX  23
H32A  2    0.317003    0.352128    0.626895    11.00000   -1.20000
H32B  2    0.370966    0.353999    0.715144    11.00000   -1.20000
AFIX   0
C9    1    0.886078    0.181165    0.619571    11.00000    0.05384    0.04853 =
         0.05144   -0.01471   -0.02441    0.02254
C41   1    0.400063    0.271989    0.643017    11.00000    0.05784    0.05579 =
         0.04122    0.00421    0.01787   -0.01712
AFIX 137
H41A  2    0.384544    0.265790    0.691131    11.00000   -1.50000
H41B  2    0.442145    0.247641    0.636104    11.00000   -1.50000
H41C  2    0.347477    0.270290    0.600051    11.00000   -1.50000
AFIX   0
C62   1    0.737727    0.253991    0.818978    11.00000    0.04477    0.06213 =
         0.04310    0.02077   -0.00537   -0.00767
C51   1    0.997267    0.462275    0.678027    11.00000    0.04416    0.06592 =
         0.06278    0.01564   -0.00371   -0.01845
C38   1    0.698951    0.297531    0.171413    11.00000    0.06809    0.07060 =
         0.05592   -0.01525    0.03433   -0.00017
AFIX 137
H38A  2    0.742164    0.289035    0.143671    11.00000   -1.50000
H38B  2    0.646831    0.310855    0.135394    11.00000   -1.50000
H38C  2    0.683026    0.268542    0.195802    11.00000   -1.50000
AFIX   0
C42   1    0.524418    0.323436    0.711313    11.00000    0.04758    0.06518 =
         0.03177    0.00488    0.00806   -0.00677
AFIX 137
H42A  2    0.548868    0.356173    0.716397    11.00000   -1.50000
H42B  2    0.566884    0.300758    0.700232    11.00000   -1.50000
H42C  2    0.511134    0.314098    0.759285    11.00000   -1.50000
AFIX   0
C40   1    0.565656    0.460469    0.198719    11.00000    0.05525    0.05833 =
         0.06221    0.02725    0.00050   -0.01288
AFIX 137
H40A  2    0.523682    0.437649    0.167660    11.00000   -1.50000
H40B  2    0.578153    0.486080    0.165698    11.00000   -1.50000
H40C  2    0.541015    0.474777    0.237966    11.00000   -1.50000
AFIX   0
C73   1    0.689665    0.521882    0.721783    11.00000    0.05167    0.07071 =
         0.08071   -0.00272   -0.00071    0.02201
C16   1    0.948092    0.167356    0.571395    11.00000    0.05645    0.08346 =
         0.06360   -0.02755   -0.01856    0.03761
AFIX 137
H16A  2    0.919246    0.144193    0.531755    11.00000   -1.50000
H16B  2    1.000851    0.152636    0.604435    11.00000   -1.50000
H16C  2    0.963998    0.196372    0.547061    11.00000   -1.50000
AFIX   0
C58   1    0.727808    0.315630    0.922338    11.00000    0.04920    0.11203 =
         0.03287    0.00591    0.00859   -0.00863
C15   1    0.864994    0.136395    0.661410    11.00000    0.08699    0.04691 =
         0.05825   -0.00445   -0.03087    0.02652
AFIX 137
H15A  2    0.822414    0.144985    0.689763    11.00000   -1.50000
H15B  2    0.918509    0.124491    0.697290    11.00000   -1.50000
H15C  2    0.840587    0.111101    0.623914    11.00000   -1.50000
AFIX   0
PART 5
C71   1    0.813849    0.317840    0.985522    31.00000    0.05601    0.08022 =
         0.02345    0.00188    0.00911   -0.00627
AFIX  33
H71A  2    0.853636    0.340637    0.970590    31.00000   -1.50000
H71B  2    0.802318    0.328636    1.033534    31.00000   -1.50000
H71C  2    0.840580    0.285660    0.992823    31.00000   -1.50000
AFIX   0
C67   1    0.923839    0.497474    0.676499    41.00000    0.06829    0.04230 =
         0.06358   -0.00376    0.00943   -0.01611
AFIX  33
H67A  2    0.946702    0.530562    0.681367    41.00000   -1.50000
H67B  2    0.878753    0.494168    0.627908    41.00000   -1.50000
H67C  2    0.898538    0.490473    0.719233    41.00000   -1.50000
AFIX   0
PART 0
C48   1    1.050645    0.388876    0.570431    11.00000    0.04563    0.10447 =
         0.08408    0.01853    0.03126    0.00291
PART 5
C22   1    0.725116    0.423226    0.196545    51.00000    0.07753    0.04853 =
         0.05957   -0.00550    0.04218   -0.00822
AFIX  23
H22A  2    0.720259    0.446951    0.154625    51.00000   -1.20000
H22B  2    0.782347    0.428272    0.234059    51.00000   -1.20000
AFIX   0
PART 0
C37   1    0.824518    0.315901    0.284385    11.00000    0.04080    0.07996 =
         0.09940   -0.03058    0.03141    0.00199
AFIX 137
H37A  2    0.814505    0.284665    0.306192    11.00000   -1.50000
H37B  2    0.847631    0.338968    0.325938    11.00000   -1.50000
H37C  2    0.866620    0.311842    0.253844    11.00000   -1.50000
AFIX   0
PART 5
C50   1    1.036724    0.473448    0.608184    41.00000    0.06425    0.07092 =
         0.06988    0.01364    0.01042   -0.02495
AFIX  23
H50A  2    0.988064    0.477659    0.561431    41.00000   -1.20000
H50B  2    1.068933    0.504435    0.618093    41.00000   -1.20000
AFIX   0
PART 0
C61   1    0.690889    0.214418    0.852765    11.00000    0.07380    0.08353 =
         0.07109    0.04127    0.00284   -0.02035
PART 5
C21   1    0.723054    0.373846    0.164270    51.00000    0.07640    0.05755 =
         0.06839   -0.01047    0.05230   -0.00846
AFIX  23
H21A  2    0.769551    0.370411    0.137424    51.00000   -1.20000
H21B  2    0.666100    0.368061    0.126737    51.00000   -1.20000
AFIX   0
C68   1    1.070092    0.466572    0.752479    41.00000    0.05269    0.05742 =
         0.06707   -0.00241   -0.00541   -0.01679
AFIX  33
H68A  2    1.116497    0.443391    0.751704    41.00000   -1.50000
H68B  2    1.093928    0.499445    0.757180    41.00000   -1.50000
H68C  2    1.046496    0.459631    0.796242    41.00000   -1.50000
AFIX   0
C59   1    0.660375    0.281683    0.938137    31.00000    0.05834    0.14708 =
         0.05196    0.01499    0.01848   -0.02252
AFIX  23
H59A  2    0.651514    0.288578    0.989280    31.00000   -1.20000
H59B  2    0.604004    0.286228    0.899197    31.00000   -1.20000
AFIX   0
C49   1    1.094503    0.436745    0.593729    41.00000    0.05786    0.11032 =
         0.09752    0.02177    0.02905   -0.00986
AFIX  23
H49A  2    1.142774    0.432113    0.640649    41.00000   -1.20000
H49B  2    1.120278    0.448123    0.552624    41.00000   -1.20000
AFIX   0
C70   1    0.601744    0.202745    0.804135    31.00000    0.04726    0.12094 =
         0.07747    0.04866    0.01589   -0.01468
AFIX  33
H70A  2    0.575833    0.177395    0.828963    31.00000   -1.50000
H70B  2    0.565181    0.231784    0.797683    31.00000   -1.50000
H70C  2    0.605644    0.191386    0.753806    31.00000   -1.50000
AFIX   0
C69   1    0.750419    0.168876    0.863388    31.00000    0.07360    0.07330 =
         0.09034    0.06064   -0.00721   -0.02315
AFIX  33
H69A  2    0.808682    0.177099    0.895415    31.00000   -1.50000
H69B  2    0.725222    0.143251    0.888273    31.00000   -1.50000
H69C  2    0.754837    0.157603    0.813166    31.00000   -1.50000
AFIX   0
C72   1    0.689277    0.367743    0.912901    31.00000    0.05504    0.12343 =
         0.03707   -0.00535    0.01708    0.00691
AFIX  33
H72A  2    0.732479    0.390227    0.902589    31.00000   -1.50000
H72B  2    0.636505    0.368411    0.870029    31.00000   -1.50000
H72C  2    0.674608    0.377376    0.960149    31.00000   -1.50000
AFIX   0
C66   1    1.122588    0.348343    0.582466    41.00000    0.04408    0.10718 =
         0.09942   -0.00482    0.04031    0.00293
AFIX  33
H66A  2    1.094654    0.316963    0.567430    41.00000   -1.50000
H66B  2    1.162518    0.355526    0.550856    41.00000   -1.50000
H66C  2    1.155369    0.347312    0.636601    41.00000   -1.50000
AFIX   0
C65   1    1.005825    0.385200    0.485311    41.00000    0.11888    0.13313 =
         0.06694    0.02121    0.05870    0.03044
AFIX  33
H65A  2    0.978707    0.353275    0.474055    41.00000   -1.50000
H65B  2    0.960874    0.410279    0.471029    41.00000   -1.50000
H65C  2    1.048971    0.389672    0.455917    41.00000   -1.50000
AFIX   0
C60   1    0.691643    0.230479    0.935470    31.00000    0.07125    0.12674 =
         0.06589    0.04614    0.00587   -0.03111
AFIX  23
H60A  2    0.653792    0.208511    0.955649    31.00000   -1.20000
H60B  2    0.751745    0.227643    0.969062    31.00000   -1.20000
AFIX   0
PART 2
P2A   7    0.754665    0.397000    0.510719   -21.00000    0.05772    0.04389 =
         0.06993    0.00789   -0.01408   -0.00472
CL1A  4    0.816249    0.361989    0.441437   -21.00000    0.05015    0.10856 =
         0.05194    0.00689   -0.00347   -0.01343
PART 6
C60A  1    0.629991    0.235856    0.900496   -31.00000    0.06486    0.12185 =
         0.07035    0.04189    0.00164   -0.02139
AFIX  23
H60C  2    0.579563    0.252863    0.866527   -31.00000   -1.20000
H60D  2    0.607997    0.209866    0.928092   -31.00000   -1.20000
AFIX   0
C70A  1    0.615944    0.195536    0.782013   -31.00000    0.04189    0.10259 =
         0.07766    0.05445    0.01134   -0.02416
AFIX  33
H70D  2    0.580895    0.222980    0.756749   -31.00000   -1.50000
H70E  2    0.642148    0.179191    0.745448   -31.00000   -1.50000
H70F  2    0.578534    0.172785    0.800175   -31.00000   -1.50000
AFIX   0
C69A  1    0.741824    0.170337    0.888574   -31.00000    0.07520    0.12494 =
         0.08153    0.07798    0.00687   -0.00302
AFIX  33
H69D  2    0.703467    0.148545    0.907403   -31.00000   -1.50000
H69E  2    0.764413    0.153550    0.850098   -31.00000   -1.50000
H69F  2    0.790625    0.180328    0.931443   -31.00000   -1.50000
AFIX   0
C59A  1    0.687782    0.271441    0.957614   -31.00000    0.04679    0.13749 =
         0.05954    0.02375    0.01645   -0.01217
AFIX  23
H59C  2    0.736621    0.252938    0.990963   -31.00000   -1.20000
H59D  2    0.652719    0.284603    0.990813   -31.00000   -1.20000
AFIX   0
C71A  1    0.800953    0.336220    0.987228   -31.00000    0.06742    0.14418 =
         0.03689   -0.01320    0.01065   -0.02099
AFIX  33
H71D  2    0.850243    0.313644    0.999183   -31.00000   -1.50000
H71E  2    0.819995    0.367322    0.971320   -31.00000   -1.50000
H71F  2    0.779579    0.340911    1.032840   -31.00000   -1.50000
AFIX   0
C72A  1    0.654665    0.353132    0.908085   -31.00000    0.06853    0.13071 =
         0.04307    0.00205    0.02996    0.00902
AFIX  33
H72D  2    0.605333    0.341939    0.866669   -31.00000   -1.50000
H72E  2    0.635666    0.357549    0.954982   -31.00000   -1.50000
H72F  2    0.676081    0.383960    0.893462   -31.00000   -1.50000
AFIX   0
C49A  1    1.066154    0.444013    0.575294   -41.00000    0.05463    0.10887 =
         0.08797    0.02343    0.01923   -0.00839
AFIX  23
H49C  2    1.018566    0.458303    0.534336   -41.00000   -1.20000
H49D  2    1.120654    0.449475    0.559765   -41.00000   -1.20000
AFIX   0
C66A  1    1.143167    0.383385    0.636513   -41.00000    0.04493    0.14846 =
         0.09005    0.04681    0.03477    0.01214
AFIX  33
H66D  2    1.191708    0.390402    0.614175   -41.00000   -1.50000
H66E  2    1.144365    0.406168    0.678290   -41.00000   -1.50000
H66F  2    1.148789    0.350299    0.656616   -41.00000   -1.50000
AFIX   0
C65A  1    0.986255    0.395031    0.488784   -41.00000    0.04596    0.13301 =
         0.07261    0.02197    0.03595   -0.02952
AFIX  33
H65D  2    1.019330    0.403284    0.451830   -41.00000   -1.50000
H65E  2    0.954555    0.364712    0.473365   -41.00000   -1.50000
H65F  2    0.944615    0.420946    0.490097   -41.00000   -1.50000
AFIX   0
C50A  1    1.074998    0.482312    0.661504   -41.00000    0.05415    0.09607 =
         0.08275    0.02616    0.00366   -0.02623
AFIX  23
H50C  2    1.128801    0.475949    0.702722   -41.00000   -1.20000
H50D  2    1.069595    0.517269    0.649418   -41.00000   -1.20000
AFIX   0
C68A  1    1.009446    0.482718    0.765841   -41.00000    0.08337    0.08508 =
         0.07651   -0.00484    0.00521   -0.05228
AFIX  33
H68D  2    0.960471    0.471776    0.785035   -41.00000   -1.50000
H68E  2    1.064228    0.470400    0.799248   -41.00000   -1.50000
H68F  2    1.010882    0.518137    0.765463   -41.00000   -1.50000
AFIX   0
C67A  1    0.917905    0.495130    0.640404   -41.00000    0.06220    0.04669 =
         0.08430    0.01480    0.01165   -0.01254
AFIX  33
H67D  2    0.865106    0.481973    0.651164   -41.00000   -1.50000
H67E  2    0.928489    0.527870    0.661541   -41.00000   -1.50000
H67F  2    0.910175    0.496225    0.584827   -41.00000   -1.50000
AFIX   0
C21A  1    0.764382    0.383454    0.202213   -51.00000    0.07241    0.05828 =
         0.07407   -0.01558    0.05581   -0.01407
AFIX  23
H21C  2    0.807917    0.399954    0.243952   -51.00000   -1.20000
H21D  2    0.792180    0.376655    0.160352   -51.00000   -1.20000
AFIX   0
C22A  1    0.687616    0.416376    0.172765   -51.00000    0.08951    0.04408 =
         0.05151   -0.00606    0.04389   -0.01753
AFIX  23
H22C  2    0.641789    0.398964    0.134180   -51.00000   -1.20000
H22D  2    0.706010    0.444644    0.147290   -51.00000   -1.20000
AFIX   0
HKLF 4


REM  040jwjw25_auto_a.res in P2(1)/n
REM wR2 = 0.1425, GooF = S = 1.044, Restrained GooF = 1.040 for all data
REM R1 = 0.0541 for 12507 Fo > 4sig(Fo) and 0.0680 for all 15794 data
REM 917 parameters refined using 731 restraints

END

WGHT      0.0689      6.3348

REM Highest difference peak  0.599,  deepest hole -0.959,  1-sigma level  0.062
Q1    1   0.6582  0.4798  0.7152  11.00000  0.05    0.60
Q2    1   0.6436  0.3832  0.6318  11.00000  0.05    0.52
Q3    1   1.0570  0.3923  0.5167  11.00000  0.05    0.48
Q4    1   0.5839  0.4408  0.1598  11.00000  0.05    0.46
Q5    1   0.7396  0.3563  0.5399  11.00000  0.05    0.42
Q6    1   1.0823  0.4590  0.6411  11.00000  0.05    0.40
Q7    1   0.3595  0.2991  0.6232  11.00000  0.05    0.36
Q8    1   0.7605  0.3991  0.6596  11.00000  0.05    0.36
Q9    1   1.0587  0.4167  0.6036  11.00000  0.05    0.36
Q10   1   0.6718  0.4228  0.7199  11.00000  0.05    0.34
Q11   1   0.7037  0.3952  0.6141  11.00000  0.05    0.32
Q12   1   0.7294  0.5368  0.8398  11.00000  0.05    0.32
Q13   1   0.6578  0.3948  0.8830  11.00000  0.05    0.32
Q14   1   0.8057  0.3244  0.2368  11.00000  0.05    0.31
Q15   1   0.6658  0.3585  0.7113  11.00000  0.05    0.31
Q16   1   0.5825  0.3394  0.3725  11.00000  0.05    0.31
Q17   1   1.0071  0.4846  0.8000  11.00000  0.05    0.31
Q18   1   0.7451  0.2599  0.7799  11.00000  0.05    0.30
Q19   1   0.9835  0.4971  0.7812  11.00000  0.05    0.29
Q20   1   1.0762  0.4773  0.6020  11.00000  0.05    0.28
Q21   1   1.0547  0.4830  0.6774  11.00000  0.05    0.27
Q22   1   0.7013  0.3408  0.6414  11.00000  0.05    0.27
Q23   1   0.5170  0.3010  0.5002  11.00000  0.05    0.27
Q24   1   0.4006  0.3400  0.6366  11.00000  0.05    0.27
Q25   1   0.9016  0.1613  0.6340  11.00000  0.05    0.26
Q26   1   0.9678  0.3631  0.6202  11.00000  0.05    0.25
Q27   1   0.5371  0.3632  0.4204  11.00000  0.05    0.25
Q28   1   0.5782  0.3775  0.3581  11.00000  0.05    0.25
Q29   1   0.9862  0.3989  0.6365  11.00000  0.05    0.24
Q30   1   0.8478  0.1220  0.8079  11.00000  0.05    0.24
Q31   1   0.9656  0.4384  0.6771  11.00000  0.05    0.24
Q32   1   0.6011  0.3602  0.6653  11.00000  0.05    0.24
Q33   1   0.8411  0.2775  0.6994  11.00000  0.05    0.23
Q34   1   0.9978  0.3802  0.5987  11.00000  0.05    0.23
Q35   1   0.7296  0.2001  0.8954  11.00000  0.05    0.23
Q36   1   0.5224  0.3386  0.4557  11.00000  0.05    0.23
;
_shelx_res_checksum              66244
_shelx_fab_file                  
;
-19 0 -1 -0.1174 0.8751
-19 0 1 1.0120 -0.5004
-19 0 3 -0.0738 -0.6880
-19 0 5 0.4963 1.1064
-19 0 7 1.8916 -0.2413
-19 0 9 2.5973 -0.4880
-19 0 11 -0.3069 0.8864
-19 1 -1 0.0498 0.2847
-19 1 0 -0.8090 0.1798
-19 1 1 0.1230 -0.8849
-19 1 2 -0.3788 -0.0676
-19 1 3 1.1722 0.8948
-19 1 4 -0.1032 0.1410
-19 1 5 -0.3250 -0.0764
-19 1 6 -0.9855 -0.0113
-19 1 7 0.2205 -0.8749
-19 1 8 -2.0990 -0.1257
-19 1 9 0.4361 0.7510
-19 1 10 -1.1039 -0.0065
-19 1 11 0.7212 0.1029
-19 1 12 0.4107 0.1513
-19 2 0 -0.1422 0.3200
-19 2 1 0.5703 0.2400
-19 2 2 -0.4978 -0.0755
-19 2 3 0.0029 0.3509
-19 2 4 -0.6862 -0.3586
-19 2 5 0.1273 -0.6258
-19 2 6 0.0198 0.1754
-19 2 7 0.5866 0.2672
-19 2 8 -0.5814 -0.0450
-19 2 9 1.7928 0.3232
-19 2 10 0.1524 -0.0916
-19 2 11 0.0292 -0.4401
-19 2 12 -0.4381 -0.6385
-19 3 0 -0.4098 0.1495
-19 3 1 0.2069 0.1245
-19 3 2 -0.2162 -0.1307
-19 3 3 0.2948 0.0277
-19 3 4 0.5863 -0.0746
-19 3 5 0.5361 -0.0528
-19 3 6 0.5557 0.2657
-19 3 7 0.6291 0.2782
-19 3 8 -0.8722 -0.2239
-19 3 9 -0.5295 -0.2096
-19 3 10 -1.4513 -0.0172
-19 3 11 0.0896 0.0997
-19 3 12 0.0208 0.2108
-19 4 0 -0.9260 0.2343
-19 4 1 0.5913 -0.4114
-19 4 2 -0.4011 -0.3336
-19 4 3 0.0407 0.0412
-19 4 4 0.2083 0.1023
-19 4 5 -1.1065 0.1502
-19 4 6 -1.1077 0.1806
-19 4 7 -0.3239 -0.2574
-19 4 8 0.2233 -0.2583
-19 4 9 1.2019 0.0839
-19 4 10 -0.5627 0.1144
-19 4 11 1.1277 -0.3351
-19 4 12 -0.1135 -0.2044
-19 5 0 -0.2804 -0.5052
-19 5 1 -0.1090 -0.0078
-19 5 2 -1.6542 0.0272
-19 5 3 -0.2478 0.4898
-19 5 4 0.6928 0.0713
-19 5 5 0.0690 -0.4635
-19 5 6 0.7525 -0.1838
-19 5 7 0.4532 0.0631
-19 5 8 0.4356 0.2122
-19 5 9 0.9210 0.3617
-19 5 10 -1.4019 0.0775
-19 5 11 1.2065 0.2108
-19 6 1 1.1127 0.5666
-19 6 2 1.2198 -0.0306
-19 6 3 1.3012 0.0552
-19 6 4 0.1589 -0.1004
-19 6 5 -1.7713 -0.1910
-19 6 6 -0.4206 0.1958
-19 6 7 -0.3999 0.2192
-19 6 8 -0.4767 -0.1570
-19 6 9 -0.7275 -0.0596
-19 6 10 -1.5305 -0.5155
-19 6 11 1.5454 -0.4977
-19 7 1 -1.8369 0.2282
-19 7 2 -0.9370 -0.2948
-19 7 3 -0.4909 -0.1605
-19 7 4 0.5163 0.1678
-19 7 5 0.9272 0.0130
-19 7 6 1.3261 -0.0149
-19 7 7 0.1564 0.0399
-19 7 8 0.4395 -0.2038
-19 7 9 0.6679 -0.0086
-19 7 10 0.0237 0.5520
-19 8 2 0.8934 -0.1536
-19 8 3 -0.2310 0.0197
-19 8 4 -0.7553 0.2330
-19 8 5 -0.0770 0.1589
-19 8 6 -0.2487 -0.0308
-19 8 7 -1.1411 0.0782
-19 8 8 -0.3740 -0.0255
-19 8 9 -0.0354 -0.2911
-19 8 10 0.5763 -0.3911
-19 9 2 -0.3139 -0.1751
-19 9 3 -0.2809 -0.1330
-19 9 4 -1.3086 -0.2957
-19 9 5 0.1272 -0.1225
-19 9 6 1.4481 -0.0141
-19 9 7 -0.4732 -0.0163
-19 9 8 0.9693 -0.1366
-19 9 9 0.7037 0.6135
-19 10 4 0.5164 0.3056
-19 10 5 0.0111 -0.1590
-19 10 6 0.3891 -0.0063
-19 10 7 -2.4384 0.1279
-19 10 8 -0.2921 -0.4147
-18 0 -4 -1.2814 -0.6183
-18 0 -2 -1.4801 1.1884
-18 0 0 -0.3129 -0.2421
-18 0 2 -0.4621 -0.4121
-18 0 4 2.6538 1.1053
-18 0 6 1.0805 -0.4385
-18 0 8 0.4340 -0.5030
-18 0 10 -0.7934 0.6282
-18 0 12 0.2524 -0.4859
-18 0 14 -0.1786 -0.5533
-18 1 -4 0.0411 0.7671
-18 1 -3 2.3678 0.0690
-18 1 -2 -0.6538 0.0902
-18 1 -1 0.8542 -0.0177
-18 1 0 0.1021 -1.0517
-18 1 1 0.3854 -0.2745
-18 1 2 -0.4648 1.0469
-18 1 3 -0.8912 -0.0635
-18 1 4 0.6033 0.2962
-18 1 5 -1.3887 -0.0632
-18 1 6 0.2223 -1.2967
-18 1 7 -1.1327 -0.3639
-18 1 8 0.6810 0.6886
-18 1 9 0.0243 0.1583
-18 1 10 -0.3907 0.2932
-18 1 11 0.8121 0.1149
-18 1 12 -0.1584 -0.8200
-18 1 13 -0.0364 -0.0856
-18 1 14 -0.5004 1.3252
-18 2 -4 -1.2445 0.1457
-18 2 -3 0.2601 0.0911
-18 2 -2 -2.9568 -0.5880
-18 2 -1 -0.2783 -0.0334
-18 2 0 0.4739 -0.0073
-18 2 1 -0.1048 0.2121
-18 2 2 0.4154 0.5671
-18 2 3 -0.7484 -0.5610
-18 2 4 0.0091 -0.6046
-18 2 5 -1.0041 0.2410
-18 2 6 1.2792 0.2499
-18 2 7 -1.0497 0.3162
-18 2 8 0.6091 0.6058
-18 2 9 -0.8427 -0.4215
-18 2 10 -0.3400 -0.7664
-18 2 11 -0.0087 0.4560
-18 2 12 -1.0048 0.1699
-18 2 13 0.6282 -0.3401
-18 2 14 0.3521 -0.0538
-18 3 -3 2.1627 -0.0059
-18 3 -2 -0.0881 -0.0005
-18 3 -1 0.8689 0.5639
-18 3 0 0.4178 0.5607
-18 3 1 -1.2764 -0.2444
-18 3 2 1.0526 -0.1568
-18 3 3 -0.3185 -0.2010
-18 3 4 1.5525 0.0431
-18 3 5 -0.1102 0.5402
-18 3 6 1.4989 0.3133
-18 3 7 -0.3466 -0.3776
-18 3 8 2.0319 -0.2895
-18 3 9 0.2455 0.0723
-18 3 10 0.2916 0.0787
-18 3 11 0.0056 0.1714
-18 3 12 -0.1414 -0.0535
-18 3 13 0.8171 0.3598
-18 3 14 -0.2945 0.3938
-18 4 -3 -0.3658 0.0438
-18 4 -2 -0.7131 -0.0605
-18 4 -1 0.1590 0.1661
-18 4 0 -0.1410 -0.1323
-18 4 1 0.0151 -0.5567
-18 4 2 1.0849 0.1472
-18 4 3 -2.1838 0.1295
-18 4 4 -0.0572 0.1701
-18 4 5 -1.0449 0.0357
-18 4 6 -0.2562 -0.2725
-18 4 7 -2.6430 -0.2750
-18 4 8 -1.4610 0.0201
-18 4 9 -0.7195 0.1429
-18 4 10 1.1090 0.3485
-18 4 11 0.1743 -0.0068
-18 4 12 -0.5669 -0.2880
-18 4 13 0.3416 -0.0889
-18 4 14 -0.0730 -0.0511
-18 5 -3 0.9803 0.4625
-18 5 -2 -0.0652 -0.4739
-18 5 -1 0.4026 -0.0407
-18 5 0 -0.0613 -0.3038
-18 5 1 0.3455 -0.0993
-18 5 2 0.8869 0.5512
-18 5 3 -0.3608 0.0472
-18 5 4 1.5018 -0.2563
-18 5 5 0.3408 0.0211
-18 5 6 1.2250 -0.1822
-18 5 7 1.3241 -0.1318
-18 5 8 1.8156 0.4062
-18 5 9 0.3874 0.1459
-18 5 10 -0.6394 -0.3451
-18 5 11 -0.6549 -0.4927
-18 5 12 0.6285 0.2586
-18 5 13 1.0486 0.2928
-18 5 14 -0.0738 -0.4202
-18 6 -3 -0.8097 -0.4804
-18 6 -2 -0.6025 -0.6206
-18 6 -1 -1.2464 0.6736
-18 6 0 -0.4655 0.4867
-18 6 1 -0.8725 -0.1461
-18 6 2 -0.0387 -0.0522
-18 6 3 -0.5820 -0.0555
-18 6 4 0.4145 -0.4546
-18 6 5 -1.0198 0.2184
-18 6 6 -0.5725 0.4780
-18 6 7 -0.8187 -0.0603
-18 6 8 -0.4696 -0.1551
-18 6 9 -0.8869 -0.0110
-18 6 10 -0.4324 -0.1008
-18 6 11 -0.3224 0.1177
-18 6 12 -1.5613 0.1935
-18 6 13 -1.3193 -0.2732
-18 6 14 -0.3013 0.2294
-18 7 -3 0.3190 0.1817
-18 7 -2 1.8711 -0.0210
-18 7 -1 0.7888 0.1107
-18 7 0 2.0770 0.0394
-18 7 1 -0.9910 -0.3816
-18 7 2 -0.0566 -0.2552
-18 7 3 -0.3355 0.2420
-18 7 4 0.3183 0.1148
-18 7 5 -0.4566 -0.0454
-18 7 6 0.6919 -0.0882
-18 7 7 0.9623 -0.0581
-18 7 8 0.2713 0.0708
-18 7 9 0.1014 0.0372
-18 7 10 1.5042 -0.2548
-18 7 11 2.6689 0.1602
-18 7 12 0.9710 0.4129
-18 7 13 0.5160 -0.2394
-18 8 -2 -0.0159 0.0382
-18 8 -1 -1.2614 -0.2221
-18 8 0 -0.2607 -0.1541
-18 8 1 -0.7674 0.2031
-18 8 2 1.4808 0.1417
-18 8 3 0.9519 0.0955
-18 8 4 -0.1671 -0.0530
-18 8 5 -1.4480 -0.1179
-18 8 6 -1.2651 -0.1175
-18 8 7 1.0879 0.1828
-18 8 8 -0.7562 0.0152
-18 8 9 -0.9882 -0.0190
-18 8 10 -2.2364 0.2077
-18 8 11 -0.9471 -0.0955
-18 8 12 -0.7097 -0.2189
-18 8 13 0.3360 0.0467
-18 9 -2 -0.2126 0.0208
-18 9 -1 0.5907 0.0736
-18 9 0 0.0577 -0.1517
-18 9 1 -0.6370 0.1500
-18 9 2 0.0865 0.1170
-18 9 3 0.1967 0.0815
-18 9 4 -0.0552 -0.1176
-18 9 5 1.0422 0.1386
-18 9 6 0.2532 -0.2279
-18 9 7 1.2534 0.0913
-18 9 8 -1.1008 -0.0302
-18 9 9 1.6966 -0.3048
-18 9 10 0.9424 0.2625
-18 9 11 1.3231 0.1687
-18 9 12 0.0490 -0.0029
-18 9 13 -0.7748 -0.5101
-18 10 -1 1.2376 0.2449
-18 10 0 0.3398 0.1258
-18 10 1 -0.8409 -0.0915
-18 10 2 -0.0905 -0.0706
-18 10 3 0.2452 -0.0776
-18 10 4 -0.5946 -0.1785
-18 10 5 1.0718 0.2961
-18 10 6 -0.6365 0.0664
-18 10 7 -0.1313 -0.0174
-18 10 8 0.0437 0.1345
-18 10 9 -0.2718 0.0588
-18 10 10 -2.3519 -0.1173
-18 10 11 -1.1853 -0.5804
-18 10 12 0.7224 0.0841
-18 11 -1 -0.1908 -0.0877
-18 11 0 0.1037 -0.0968
-18 11 1 -0.5527 -0.1423
-18 11 2 0.5014 0.0883
-18 11 3 0.8163 0.1461
-18 11 4 -1.9869 -0.0580
-18 11 5 0.5131 -0.0999
-18 11 6 -0.8663 0.1670
-18 11 7 -0.8406 -0.2234
-18 11 8 1.8183 -0.0425
-18 11 9 1.3112 0.1870
-18 11 10 1.1252 0.0863
-18 11 11 0.3999 0.2197
-18 12 0 0.8061 -0.2773
-18 12 1 -1.0999 -0.1423
-18 12 2 -0.9774 -0.1642
-18 12 3 0.8963 -0.0390
-18 12 4 -1.3233 0.0700
-18 12 5 2.0767 -0.1971
-18 12 6 -0.3254 0.0109
-18 12 7 -2.0355 -0.3387
-18 12 8 -0.4445 0.0289
-18 12 9 -0.7242 0.0972
-18 12 10 -1.1993 -0.3912
-18 12 11 -0.4565 -0.5148
-18 13 1 0.8641 0.2982
-18 13 2 0.7833 0.2879
-18 13 3 1.2693 0.0848
-18 13 4 -0.7316 0.2191
-18 13 5 0.8295 0.0051
-18 13 6 0.9200 0.3189
-18 13 7 0.7816 0.1763
-18 13 8 1.1463 0.2398
-18 13 9 1.1335 -0.0375
-18 13 10 -0.4597 0.5289
-18 14 2 -0.7712 0.0295
-18 14 3 -0.7217 -0.6098
-18 14 4 -0.3055 -0.0782
-18 14 5 -0.4048 -0.1351
-18 14 6 0.1195 -0.2077
-18 14 7 -1.7576 -0.3648
-18 14 8 -1.4695 0.1690
-18 14 9 0.0049 -0.6454
-18 15 5 0.6920 0.3345
-18 15 6 0.9095 0.4702
-17 0 -5 2.2210 -0.6829
-17 0 -3 2.3837 1.1220
-17 0 -1 -0.4197 -0.1909
-17 0 1 -0.0934 -0.4910
-17 0 3 -1.4033 1.2303
-17 0 5 0.7769 -0.3658
-17 0 7 0.5215 -0.8396
-17 0 9 1.5815 0.7918
-17 0 11 -0.5440 -0.3425
-17 0 13 -0.2554 -0.2624
-17 0 15 0.1719 0.8859
-17 1 -6 -0.4068 -0.1381
-17 1 -5 -0.2919 1.3659
-17 1 -4 -3.1475 0.2652
-17 1 -3 1.1977 0.2949
-17 1 -2 -0.3858 0.0657
-17 1 -1 -0.5172 -1.2506
-17 1 0 -0.4135 -0.2086
-17 1 1 0.7597 0.8285
-17 1 2 1.0492 0.0599
-17 1 3 0.9321 0.1864
-17 1 4 -0.4338 0.0975
-17 1 5 -0.6490 -1.3190
-17 1 6 -0.5787 -0.1790
-17 1 7 -0.6814 1.0954
-17 1 8 -1.2360 0.2020
-17 1 9 0.6388 0.1521
-17 1 10 -0.6184 0.1361
-17 1 11 1.0498 -0.8479
-17 1 12 0.8964 -0.0148
-17 1 13 -0.6676 0.7524
-17 1 14 0.5541 0.0049
-17 1 15 0.0398 0.3776
-17 1 16 -0.4666 -0.0962
-17 2 -6 0.3145 -0.4033
-17 2 -5 0.9814 0.3107
-17 2 -4 -0.3308 -0.8231
-17 2 -3 1.8417 -0.6548
-17 2 -2 -1.3092 0.2509
-17 2 -1 0.1010 0.1530
-17 2 0 0.8309 0.2490
-17 2 1 -0.5013 0.7824
-17 2 2 -1.1406 -0.2863
-17 2 3 0.2862 -0.8065
-17 2 4 0.0773 0.2747
-17 2 5 0.4835 0.2747
-17 2 6 0.6137 0.3130
-17 2 7 1.1411 0.5816
-17 2 8 0.7268 -0.3530
-17 2 9 1.0942 -0.7231
-17 2 10 -0.9787 0.1335
-17 2 11 -0.5966 0.1183
-17 2 12 -0.2581 0.0997
-17 2 13 -1.9354 0.4728
-17 2 14 1.3377 -0.1432
-17 2 15 0.5778 -0.5841
-17 2 16 0.2683 -0.7789
-17 3 -6 -0.0399 0.0097
-17 3 -5 -1.5284 0.1402
-17 3 -4 -0.4849 -0.4013
-17 3 -3 1.4951 -0.0067
-17 3 -2 -0.4064 0.2782
-17 3 -1 1.1321 0.0230
-17 3 0 0.8158 -0.1997
-17 3 1 -1.6395 -0.2239
-17 3 2 0.6230 -0.4010
-17 3 3 0.2136 -0.0060
-17 3 4 -0.1894 0.4568
-17 3 5 -0.0479 0.1012
-17 3 6 -0.4459 -0.3521
-17 3 7 -0.7182 -0.1927
-17 3 8 -1.1534 -0.1937
-17 3 9 -0.4066 -0.1670
-17 3 10 0.2862 0.5821
-17 3 11 1.0321 0.4346
-17 3 12 1.7346 -0.6791
-17 3 13 -1.3411 -0.4592
-17 3 14 0.8714 0.1027
-17 3 15 -0.6345 0.4348
-17 3 16 -0.6177 0.3316
-17 4 -6 -0.4574 -0.4248
-17 4 -5 -0.3037 0.2409
-17 4 -4 0.1682 -0.0611
-17 4 -3 -0.5426 0.6683
-17 4 -2 -2.4840 0.4435
-17 4 -1 0.4044 -0.6094
-17 4 0 0.6451 -0.3587
-17 4 1 -0.9671 0.1299
-17 4 2 1.7638 0.1717
-17 4 3 -0.0945 0.1621
-17 4 4 -0.3090 0.1072
-17 4 5 -0.1878 -0.2497
-17 4 6 0.0875 -0.3582
-17 4 7 0.7426 0.0840
-17 4 8 -0.0872 0.2979
-17 4 9 -0.8406 0.0359
-17 4 10 -0.3488 -0.1074
-17 4 11 -1.1376 -0.2540
-17 4 12 0.0250 -0.1333
-17 4 13 -0.4155 0.4477
-17 4 14 1.1508 0.0398
-17 4 15 -0.7729 -0.4366
-17 4 16 -1.1130 -0.2742
-17 5 -5 0.9137 0.9101
-17 5 -4 1.7013 -0.2005
-17 5 -3 1.6416 -0.2846
-17 5 -2 -0.7709 -0.1215
-17 5 -1 0.7131 -0.1940
-17 5 0 -1.1482 0.1675
-17 5 1 -1.2870 0.6534
-17 5 2 -0.3717 0.1642
-17 5 3 -0.5660 -0.4233
-17 5 4 0.2233 -0.1655
-17 5 5 0.5630 -0.0016
-17 5 6 -0.7095 0.1530
-17 5 7 0.1120 0.3406
-17 5 8 1.1248 -0.1294
-17 5 9 1.8837 -0.1466
-17 5 10 1.1657 0.3034
-17 5 11 -1.5022 -0.1514
-17 5 12 -0.3904 -0.1599
-17 5 13 -0.4980 0.2682
-17 5 14 0.1961 0.0816
-17 5 15 -0.4918 -0.0822
-17 5 16 0.3864 0.1397
-17 6 -5 -2.7577 0.0263
-17 6 -4 -0.9334 -0.3239
-17 6 -3 -1.5245 -0.4653
-17 6 -2 -0.7472 0.0783
-17 6 -1 1.7774 0.4251
-17 6 0 0.7675 -0.0919
-17 6 1 2.1471 -0.1121
-17 6 2 0.1745 -0.2347
-17 6 3 -0.2738 -0.2805
-17 6 4 -0.4692 0.2723
-17 6 5 0.4675 0.3667
-17 6 6 -0.0559 -0.2009
-17 6 7 -0.3679 -0.0373
-17 6 8 -1.3194 0.0423
-17 6 9 -1.5185 -0.1684
-17 6 10 0.4266 0.0429
-17 6 11 1.4120 0.0532
-17 6 12 2.4054 0.3103
-17 6 13 0.3758 0.0645
-17 6 14 0.2171 -0.2499
-17 6 15 -1.0886 0.0685
-17 6 16 1.5203 0.7355
-17 7 -5 -0.0575 -0.0295
-17 7 -4 3.3139 0.5312
-17 7 -3 0.1794 0.2476
-17 7 -2 -0.3150 0.1914
-17 7 -1 -0.2363 0.1057
-17 7 0 -0.6440 -0.2964
-17 7 1 -0.1703 -0.2287
-17 7 2 -2.1083 0.2827
-17 7 3 0.4934 0.0914
-17 7 4 1.2101 0.0186
-17 7 5 0.6421 0.2490
-17 7 6 -0.6938 -0.2847
-17 7 7 -0.3947 -0.3677
-17 7 8 1.4186 0.2511
-17 7 9 0.3132 0.2492
-17 7 10 -0.9450 -0.0574
-17 7 11 -3.1250 -0.2448
-17 7 12 -0.9899 -0.1016
-17 7 13 0.4687 -0.1213
-17 7 14 0.9218 -0.0243
-17 7 15 -0.8898 0.1283
-17 8 -5 -1.3099 -0.3263
-17 8 -4 0.3295 0.0804
-17 8 -3 -0.1869 -0.1032
-17 8 -2 -0.4267 -0.2186
-17 8 -1 -0.4897 -0.0040
-17 8 0 -0.3080 0.1272
-17 8 1 1.6931 -0.1174
-17 8 2 -0.3812 0.1199
-17 8 3 1.3890 0.2132
-17 8 4 -0.2121 -0.1477
-17 8 5 -0.5689 -0.1521
-17 8 6 -0.3193 0.0575
-17 8 7 -0.2184 0.0401
-17 8 8 -0.1006 0.0384
-17 8 9 0.4067 -0.1754
-17 8 10 2.3075 -0.2042
-17 8 11 0.2466 0.1886
-17 8 12 0.1735 0.2478
-17 8 13 -0.7615 -0.1873
-17 8 14 -0.6145 -0.2516
-17 8 15 0.5785 0.5799
-17 9 -4 -0.3245 0.0247
-17 9 -3 0.4220 -0.1269
-17 9 -2 -0.6585 -0.1721
-17 9 -1 0.6416 -0.0519
-17 9 0 -0.6769 0.1734
-17 9 1 0.4964 0.0960
-17 9 2 -3.3489 -0.2852
-17 9 3 0.2889 -0.0977
-17 9 4 -0.9747 -0.0581
-17 9 5 -0.3952 -0.1130
-17 9 6 1.6208 0.0986
-17 9 7 1.4175 0.2109
-17 9 8 -1.5286 0.0377
-17 9 9 -0.9056 0.0114
-17 9 10 0.4189 0.1743
-17 9 11 -0.6348 -0.0589
-17 9 12 0.5439 -0.1551
-17 9 13 0.3028 0.1680
-17 9 14 -0.4271 -0.0306
-17 9 15 -0.5236 -0.4037
-17 10 -4 -0.9768 0.1727
-17 10 -3 0.4653 -0.0721
-17 10 -2 0.0462 0.0999
-17 10 -1 1.0152 -0.0078
-17 10 0 -0.4044 -0.0133
-17 10 1 2.5575 0.0731
-17 10 2 -0.3706 -0.0952
-17 10 3 2.3664 -0.0562
-17 10 4 -0.0078 0.2194
-17 10 5 -0.9299 0.0491
-17 10 6 0.0484 -0.0556
-17 10 7 -0.6338 0.1975
-17 10 8 -0.9536 -0.2772
-17 10 9 1.3398 -0.3911
-17 10 10 0.7509 0.3066
-17 10 11 -1.1577 0.0569
-17 10 12 -0.4214 -0.2817
-17 10 13 0.1897 0.1765
-17 10 14 1.2118 0.3098
-17 11 -4 0.7515 0.2369
-17 11 -3 0.1497 -0.0556
-17 11 -2 0.4233 0.2383
-17 11 -1 -0.3872 0.0891
-17 11 0 -2.1173 -0.1138
-17 11 1 0.4526 -0.0577
-17 11 2 -1.2561 0.1945
-17 11 3 0.4801 -0.1507
-17 11 4 -1.4242 0.0312
-17 11 5 -0.2360 0.0964
-17 11 6 1.3376 -0.2241
-17 11 7 0.3583 -0.0846
-17 11 8 -1.5624 0.0671
-17 11 9 -1.0197 0.1915
-17 11 10 0.5200 0.0517
-17 11 11 0.9440 -0.0973
-17 11 12 1.2184 0.0421
-17 11 13 -0.9623 0.2216
-17 11 14 -0.7449 -0.1989
-17 12 -3 -1.1735 -0.2350
-17 12 -2 -0.0628 -0.1178
-17 12 -1 1.0262 0.2006
-17 12 0 0.1041 0.0273
-17 12 1 1.1529 -0.0528
-17 12 2 -0.0177 0.1557
-17 12 3 1.1517 0.0295
-17 12 4 -0.9730 -0.1045
-17 12 5 1.6034 0.0935
-17 12 6 -0.4027 0.1162
-17 12 7 1.6442 -0.0329
-17 12 8 0.9689 0.0288
-17 12 9 0.9851 0.2331
-17 12 10 -0.3315 -0.1677
-17 12 11 -1.5159 -0.0056
-17 12 12 0.2493 -0.0531
-17 12 13 -0.3297 -0.2690
-17 13 -3 0.5438 -0.0412
-17 13 -2 0.0437 -0.2782
-17 13 -1 0.3929 -0.1717
-17 13 0 -2.1428 -0.0729
-17 13 1 -1.0352 0.1667
-17 13 2 -0.1928 0.0153
-17 13 3 0.9214 0.0999
-17 13 4 -1.0802 -0.0732
-17 13 5 0.9446 -0.1804
-17 13 6 -3.4468 0.0372
-17 13 7 0.6830 -0.0425
-17 13 8 -1.3684 0.0315
-17 13 9 -0.8060 -0.0448
-17 13 10 -0.5621 -0.4737
-17 13 11 0.9799 0.1506
-17 13 12 1.2554 0.5165
-17 13 13 -1.0382 0.0305
-17 14 -2 0.1965 0.2311
-17 14 -1 1.5814 0.0411
-17 14 0 1.0778 -0.2627
-17 14 1 0.2683 -0.0167
-17 14 2 0.2317 -0.1084
-17 14 3 -0.4432 -0.2583
-17 14 4 -1.3391 0.0414
-17 14 5 1.2929 -0.0357
-17 14 6 -0.7941 0.0869
-17 14 7 2.3549 -0.0238
-17 14 8 0.3943 0.0752
-17 14 9 0.3878 0.1023
-17 14 10 -0.9008 -0.0066
-17 14 11 0.3012 -0.0093
-17 14 12 0.1969 -0.3372
-17 15 -1 -1.2305 0.3838
-17 15 0 -0.3865 -0.2002
-17 15 1 -1.6417 0.0760
-17 15 2 1.6669 0.1532
-17 15 3 0.6372 -0.0143
-17 15 4 -0.0642 0.3923
-17 15 5 1.0420 -0.0349
-17 15 6 -2.0751 -0.1333
-17 15 7 0.2678 0.1848
-17 15 8 -0.4922 -0.0403
-17 15 9 0.4512 -0.1738
-17 15 10 -0.4706 0.0725
-17 15 11 0.1384 0.3424
-17 16 0 1.9246 -0.3791
-17 16 1 -1.3563 0.1884
-17 16 2 0.9483 0.0764
-17 16 3 -0.8973 -0.1076
-17 16 4 -0.1535 -0.0523
-17 16 5 1.4521 -0.0280
-17 16 6 -1.7242 -0.3025
-17 16 7 2.2534 -0.1309
-17 16 8 -1.3998 -0.1176
-17 16 9 0.9254 0.2105
-17 16 10 -0.4009 0.0599
-17 17 1 -0.6987 0.1628
-17 17 2 0.6932 -0.0755
-17 17 3 -1.2581 0.0868
-17 17 4 0.5865 -0.1099
-17 17 5 2.2861 0.2319
-17 17 6 -2.0276 0.1404
-17 17 7 1.4738 0.4226
-17 17 8 -1.9103 0.2779
-17 17 9 2.4526 -0.1050
-17 18 3 -1.1062 0.1136
-17 18 4 -1.0793 -0.0649
-17 18 5 -0.1681 0.0768
-17 18 6 -1.6272 -0.2681
-17 18 7 1.0755 -0.3579
-16 0 -8 1.3465 -0.4760
-16 0 -6 2.1712 -0.7882
-16 0 -4 -1.0739 0.9859
-16 0 -2 1.7015 -0.5343
-16 0 0 -0.9352 -0.8694
-16 0 2 0.1385 1.0355
-16 0 4 1.9221 -0.7319
-16 0 6 -0.7569 -0.8759
-16 0 8 -5.9486 1.1652
-16 0 10 -2.4345 -0.3488
-16 0 12 1.7024 -0.4125
-16 0 14 1.6288 0.7871
-16 0 16 1.5844 -0.3337
-16 1 -8 -1.7739 -0.9953
-16 1 -7 -2.2731 0.0824
-16 1 -6 0.7846 1.2769
-16 1 -5 0.8305 0.2712
-16 1 -4 -1.6114 0.3527
-16 1 -3 -0.0718 -0.0302
-16 1 -2 -0.0776 -1.4431
-16 1 -1 -0.7729 -0.1931
-16 1 0 -0.5166 0.8380
-16 1 1 0.9719 0.2161
-16 1 2 -0.8953 0.0853
-16 1 3 -0.5255 0.2322
-16 1 4 0.4741 -1.5582
-16 1 5 -1.0092 0.0927
-16 1 6 0.6285 1.1986
-16 1 7 3.3650 0.2321
-16 1 8 0.7016 0.2514
-16 1 9 4.4601 0.1936
-16 1 10 0.4388 -1.0277
-16 1 11 0.1583 -0.3984
-16 1 12 0.4317 1.0265
-16 1 13 -1.9919 0.0799
-16 1 14 -0.5175 -0.0369
-16 1 15 -1.2340 0.0331
-16 1 16 -0.5910 -1.0461
-16 1 17 -1.4352 -0.5272
-16 2 -8 0.3223 0.2648
-16 2 -7 0.5822 0.4763
-16 2 -6 0.8353 0.1045
-16 2 -5 0.9288 -0.3978
-16 2 -4 -1.8395 -0.7571
-16 2 -3 2.1674 0.1138
-16 2 -2 0.5763 0.1769
-16 2 -1 -0.7743 0.4349
-16 2 0 0.9509 0.4009
-16 2 1 1.9663 -0.5325
-16 2 2 -1.2785 -0.9893
-16 2 3 -0.0088 0.3418
-16 2 4 0.6073 0.1054
-16 2 5 -0.4981 0.1573
-16 2 6 -0.7033 0.4644
-16 2 7 -1.2823 -0.5138
-16 2 8 -3.1004 -1.0608
-16 2 9 -1.0373 0.2012
-16 2 10 -1.9944 0.3689
-16 2 11 -0.4790 0.1297
-16 2 12 1.1407 0.4873
-16 2 13 -1.1306 -0.5219
-16 2 14 0.9321 -0.6159
-16 2 15 -0.4161 0.3852
-16 2 16 2.0185 0.4829
-16 2 17 0.6901 0.3748
-16 3 -8 -2.5586 -0.3850
-16 3 -7 0.1046 0.2015
-16 3 -6 -0.1551 -0.2475
-16 3 -5 0.0644 -0.1663
-16 3 -4 -2.5977 0.1744
-16 3 -3 0.7606 0.5899
-16 3 -2 -0.5764 0.2419
-16 3 -1 -1.7550 -0.1205
-16 3 0 0.2446 -0.2441
-16 3 1 -0.5469 -0.0428
-16 3 2 -1.1719 -0.0875
-16 3 3 -0.0546 0.6011
-16 3 4 0.1137 0.3191
-16 3 5 -0.7331 -0.4228
-16 3 6 1.2267 -0.3394
-16 3 7 0.9296 0.0083
-16 3 8 1.4995 0.1086
-16 3 9 0.9569 0.4959
-16 3 10 -0.5737 0.1943
-16 3 11 0.8198 -0.4004
-16 3 12 1.3710 -0.0891
-16 3 13 -1.2172 -0.0038
-16 3 14 2.9986 0.0701
-16 3 15 -1.4896 -0.0237
-16 3 16 -0.9552 -0.1262
-16 3 17 -2.6272 0.1812
-16 4 -8 -0.4621 -0.6060
-16 4 -7 1.3662 -0.1504
-16 4 -6 -1.6100 -0.0667
-16 4 -5 1.5001 -0.0554
-16 4 -4 0.3007 0.3273
-16 4 -3 2.8341 0.1505
-16 4 -2 0.0806 -0.3133
-16 4 -1 -0.8741 -0.4044
-16 4 0 1.5001 0.0129
-16 4 1 -0.0116 0.2474
-16 4 2 0.9086 0.3794
-16 4 3 0.5090 0.1979
-16 4 4 1.8659 -0.4175
-16 4 5 -0.3410 -0.2714
-16 4 6 0.6400 0.2551
-16 4 7 -1.6307 0.3163
-16 4 8 0.5497 0.0298
-16 4 9 0.4713 -0.1145
-16 4 10 0.3613 -0.1430
-16 4 11 0.6083 -0.1806
-16 4 12 -1.1161 0.0152
-16 4 13 -3.6450 0.1991
-16 4 14 2.6109 0.4338
-16 4 15 -0.8767 0.0604
-16 4 16 1.3208 -0.1512
-16 4 17 0.9254 0.0860
-16 5 -7 1.9728 0.1864
-16 5 -6 -0.9037 0.5802
-16 5 -5 1.5583 -0.0483
-16 5 -4 -3.2671 -0.5251
-16 5 -3 0.8090 -0.1643
-16 5 -2 -0.7836 -0.1759
-16 5 -1 0.2295 -0.0344
-16 5 0 -0.2403 0.7405
-16 5 1 -1.1149 -0.0078
-16 5 2 0.5777 -0.5086
-16 5 3 -1.8913 -0.1300
-16 5 4 -1.0442 -0.0439
-16 5 5 -1.9560 0.0155
-16 5 6 0.8750 0.3826
-16 5 7 -1.0182 0.0959
-16 5 8 -0.5664 -0.3597
-16 5 9 -1.5334 -0.1605
-16 5 10 -0.1039 0.0923
-16 5 11 0.8544 0.1531
-16 5 12 2.3757 0.1721
-16 5 13 -0.6729 -0.0845
-16 5 14 2.3975 -0.2948
-16 5 15 -2.0708 -0.2333
-16 5 16 -0.0567 0.1794
-16 5 17 1.0537 0.5722
-16 6 -7 1.1189 0.1214
-16 6 -6 -2.2895 0.0605
-16 6 -5 1.4080 -0.0180
-16 6 -4 -1.5844 -0.4248
-16 6 -3 0.9791 0.4923
-16 6 -2 -1.1588 0.6223
-16 6 -1 1.0679 -0.3805
-16 6 0 0.2071 -0.1283
-16 6 1 0.5487 -0.1113
-16 6 2 1.9654 -0.3297
-16 6 3 -0.3704 0.1366
-16 6 4 1.4089 0.3907
-16 6 5 0.4929 -0.0917
-16 6 6 1.5472 0.0113
-16 6 7 1.3266 -0.1540
-16 6 8 1.7615 -0.2278
-16 6 9 -0.3923 0.2558
-16 6 10 -0.3353 0.2564
-16 6 11 -2.1058 -0.2286
-16 6 12 -0.2311 -0.1729
-16 6 13 -1.9983 0.0989
-16 6 14 1.7485 -0.1182
-16 6 15 -1.2287 -0.0721
-16 6 16 -0.1366 -0.0308
-16 6 17 0.2825 -0.6009
-16 7 -7 0.9072 -0.4364
-16 7 -6 -1.4532 -0.3409
-16 7 -5 1.2903 0.3525
-16 7 -4 0.3124 -0.0662
-16 7 -3 1.4036 -0.1556
-16 7 -2 0.5258 0.1940
-16 7 -1 -0.7193 -0.4205
-16 7 0 -1.5823 -0.1081
-16 7 1 -1.3489 0.3689
-16 7 2 0.7198 0.1534
-16 7 3 -2.1185 -0.1240
-16 7 4 0.5901 0.0700
-16 7 5 0.3225 -0.2111
-16 7 6 -1.2098 -0.1045
-16 7 7 -2.1990 0.0756
-16 7 8 -1.1481 0.0144
-16 7 9 -0.6549 -0.0287
-16 7 10 2.5900 0.0072
-16 7 11 -0.0100 -0.0931
-16 7 12 -0.0450 -0.1017
-16 7 13 -0.8028 0.1156
-16 7 14 0.1797 -0.1433
-16 7 15 -0.7206 0.1699
-16 7 16 0.7372 0.3404
-16 7 17 -0.1093 0.0694
-16 8 -7 2.0217 0.2226
-16 8 -6 -1.0520 -0.0196
-16 8 -5 0.8821 0.2582
-16 8 -4 -1.4973 0.0192
-16 8 -3 -0.9556 -0.2804
-16 8 -2 0.5066 0.0613
-16 8 -1 0.2980 0.0283
-16 8 0 0.6264 0.0640
-16 8 1 -0.2421 0.0825
-16 8 2 1.9019 0.0974
-16 8 3 -1.2061 -0.1914
-16 8 4 -0.3569 -0.0141
-16 8 5 -0.7707 0.0655
-16 8 6 -0.9236 -0.0710
-16 8 7 2.4100 -0.0202
-16 8 8 2.0418 0.2241
-16 8 9 -1.7879 0.1765
-16 8 10 0.4095 -0.1966
-16 8 11 0.7180 0.0675
-16 8 12 1.9929 0.2158
-16 8 13 1.5452 0.1925
-16 8 14 -0.8763 0.0358
-16 8 15 0.0169 0.1155
-16 8 16 -0.0290 -0.6172
-16 9 -7 1.7795 0.1061
-16 9 -6 -2.3216 -0.1574
-16 9 -5 2.2554 0.1623
-16 9 -4 -0.6525 0.0207
-16 9 -3 0.4092 0.1568
-16 9 -2 -1.5485 -0.0836
-16 9 -1 0.6454 0.0504
-16 9 0 1.3743 0.0903
-16 9 1 -0.0973 -0.1524
-16 9 2 -0.4191 -0.0749
-16 9 3 0.0682 0.0514
-16 9 4 1.8669 -0.0995
-16 9 5 1.8021 0.0780
-16 9 6 -1.3560 0.2318
-16 9 7 0.7148 -0.0489
-16 9 8 -0.0800 -0.0561
-16 9 9 -0.8669 -0.0627
-16 9 10 -0.2520 -0.2589
-16 9 11 -2.1841 0.1618
-16 9 12 -1.8902 0.0739
-16 9 13 -0.0164 -0.4032
-16 9 14 -0.2167 -0.0096
-16 9 15 1.5370 0.4301
-16 9 16 0.0220 -0.1457
-16 10 -6 -2.3445 -0.1312
-16 10 -5 0.7763 -0.0973
-16 10 -4 -1.7612 -0.4666
-16 10 -3 1.9549 0.3051
-16 10 -2 -1.1043 0.0326
-16 10 -1 1.0838 -0.0260
-16 10 0 -1.1539 0.1260
-16 10 1 -0.4816 -0.0458
-16 10 2 -0.6328 -0.1501
-16 10 3 0.6488 0.3418
-16 10 4 -0.9998 0.1013
-16 10 5 -0.8962 -0.2003
-16 10 6 -1.3700 0.0538
-16 10 7 0.3254 -0.1113
-16 10 8 -0.4687 -0.1010
-16 10 9 0.5802 0.0951
-16 10 10 0.8363 0.1065
-16 10 11 0.5547 -0.1028
-16 10 12 1.3852 0.0227
-16 10 13 1.0253 -0.0150
-16 10 14 -0.9822 0.0100
-16 10 15 -0.3163 -0.1700
-16 10 16 -1.0599 -0.3303
-16 11 -6 -0.6374 -0.3194
-16 11 -5 2.7859 0.4519
-16 11 -4 0.5919 -0.1908
-16 11 -3 1.3465 0.1088
-16 11 -2 -2.0292 -0.0523
-16 11 -1 1.2504 -0.1551
-16 11 0 -0.7575 -0.0082
-16 11 1 0.3893 0.0201
-16 11 2 -0.7377 -0.0954
-16 11 3 2.0244 0.1382
-16 11 4 0.2399 -0.0489
-16 11 5 -0.0829 -0.2512
-16 11 6 0.9025 0.1516
-16 11 7 0.5063 0.1178
-16 11 8 0.5098 -0.2213
-16 11 9 0.6172 0.0868
-16 11 10 -0.5144 0.3639
-16 11 11 -1.4482 -0.1543
-16 11 12 -0.4628 -0.1582
-16 11 13 0.3946 0.1911
-16 11 14 -0.3760 -0.0030
-16 11 15 -0.1697 0.1727
-16 11 16 -1.2247 0.1729
-16 12 -5 0.3268 0.4379
-16 12 -4 -2.6112 -0.0381
-16 12 -3 0.2475 0.1165
-16 12 -2 -2.1959 -0.2248
-16 12 -1 1.6598 -0.0831
-16 12 0 -0.6063 0.0292
-16 12 1 0.8513 0.0518
-16 12 2 -1.7942 -0.1186
-16 12 3 -0.3077 -0.0387
-16 12 4 -1.8862 0.0461
-16 12 5 0.5040 -0.0158
-16 12 6 0.2036 -0.0862
-16 12 7 -2.3299 0.1240
-16 12 8 -1.1021 -0.0649
-16 12 9 0.9217 -0.0572
-16 12 10 0.6508 -0.1528
-16 12 11 -0.5175 -0.2074
-16 12 12 -0.4371 0.0211
-16 12 13 0.5302 0.2293
-16 12 14 0.1008 -0.3064
-16 12 15 1.0717 -0.1628
-16 13 -5 2.0954 0.3840
-16 13 -4 -0.8770 -0.4025
-16 13 -3 3.0809 0.1476
-16 13 -2 -1.2269 -0.0353
-16 13 -1 2.4326 0.1599
-16 13 0 -1.2791 0.0756
-16 13 1 1.6939 -0.0519
-16 13 2 -0.6062 -0.0109
-16 13 3 1.6098 0.0319
-16 13 4 -0.0425 -0.0813
-16 13 5 2.0692 0.1910
-16 13 6 0.1353 0.0995
-16 13 7 0.2455 -0.1509
-16 13 8 0.4191 -0.0077
-16 13 9 0.6905 0.2647
-16 13 10 -0.8721 0.0482
-16 13 11 0.1000 -0.0184
-16 13 12 1.2698 0.1813
-16 13 13 0.6213 -0.0357
-16 13 14 -0.9401 0.2041
-16 13 15 -0.5033 0.3831
-16 14 -4 -1.8408 -0.4708
-16 14 -3 0.8386 0.2557
-16 14 -2 -2.4675 0.0230
-16 14 -1 0.4277 0.1446
-16 14 0 -1.5201 0.3782
-16 14 1 2.2884 -0.2697
-16 14 2 -1.4095 -0.1730
-16 14 3 0.6886 0.1611
-16 14 4 -2.1132 -0.0348
-16 14 5 0.1236 -0.0184
-16 14 6 -0.2463 0.0741
-16 14 7 -0.4991 -0.1943
-16 14 8 0.0211 0.1036
-16 14 9 1.0139 0.0563
-16 14 10 0.6785 -0.1173
-16 14 11 -0.7789 -0.0316
-16 14 12 -0.9995 0.2399
-16 14 13 -1.4810 -0.4481
-16 14 14 0.7707 -0.2257
-16 15 -4 -0.5938 -0.3864
-16 15 -3 1.3459 0.3229
-16 15 -2 0.7490 -0.2034
-16 15 -1 0.6626 -0.5035
-16 15 0 -1.8275 0.1560
-16 15 1 0.1691 0.0120
-16 15 2 -2.2558 -0.0125
-16 15 3 2.8666 0.1628
-16 15 4 -0.5895 0.1178
-16 15 5 0.9502 -0.1739
-16 15 6 0.5374 0.0482
-16 15 7 -1.1339 0.0069
-16 15 8 0.0175 -0.1274
-16 15 9 -2.7162 -0.1288
-16 15 10 0.7551 0.0324
-16 15 11 0.2359 -0.1132
-16 15 12 1.8833 0.0712
-16 15 13 -0.6889 0.1645
-16 16 -3 -0.0216 0.2745
-16 16 -2 -0.6466 0.1054
-16 16 -1 0.9042 -0.2508
-16 16 0 0.0084 0.0362
-16 16 1 2.4275 0.2312
-16 16 2 -1.9128 -0.1130
-16 16 3 1.4162 -0.0976
-16 16 4 -2.7461 -0.0115
-16 16 5 0.0695 -0.2237
-16 16 6 0.7391 0.0914
-16 16 7 0.5257 0.2841
-16 16 8 2.6011 -0.0280
-16 16 9 -1.3052 0.0786
-16 16 10 2.1578 0.1976
-16 16 11 -1.4131 -0.0313
-16 16 12 0.6050 -0.0507
-16 16 13 -1.8488 -0.3381
-16 17 -2 -1.1268 0.0543
-16 17 -1 0.6743 0.0435
-16 17 0 -3.4861 0.1935
-16 17 1 1.7919 0.2094
-16 17 2 -0.4949 -0.2054
-16 17 3 1.5080 -0.1864
-16 17 4 -1.9197 0.1437
-16 17 5 0.1553 0.0473
-16 17 6 -0.1414 -0.1027
-16 17 7 -1.5417 -0.0287
-16 17 8 -0.7364 -0.0634
-16 17 9 -2.4914 -0.0977
-16 17 10 1.2185 -0.1767
-16 17 11 -1.2481 -0.1605
-16 17 12 1.4198 0.2364
-16 18 -1 3.3035 -0.3460
-16 18 0 -1.6962 -0.1889
-16 18 1 1.6680 -0.3259
-16 18 2 -1.2542 -0.0586
-16 18 3 1.5911 0.1147
-16 18 4 1.0080 0.1653
-16 18 5 0.3111 0.0235
-16 18 6 0.8577 0.0669
-16 18 7 1.7182 0.0844
-16 18 8 2.0523 -0.1511
-16 18 9 -0.5327 0.0568
-16 18 10 1.1397 0.1564
-16 18 11 -0.9134 0.3517
-16 19 0 -1.4665 0.5059
-16 19 1 1.0117 0.2824
-16 19 2 -1.7618 0.3107
-16 19 3 0.0880 0.2370
-16 19 4 -0.7724 -0.0992
-16 19 5 -0.3952 -0.3284
-16 19 6 -1.5676 -0.2022
-16 19 7 -1.8984 0.1153
-16 19 8 -0.3658 -0.0100
-16 19 9 -0.4374 0.3198
-16 19 10 1.1536 -0.4852
-16 20 2 -0.4551 -0.4685
-16 20 3 1.4978 -0.0978
-16 20 4 -0.8253 -0.0134
-16 20 5 2.0173 0.0476
-16 20 6 0.5687 0.2719
-16 20 7 1.1299 0.3325
-16 20 8 0.9410 -0.3813
-15 0 -9 -3.9497 -0.2011
-15 0 -7 -5.0334 -0.5304
-15 0 -5 -1.2119 1.4267
-15 0 -3 -3.4868 -0.2629
-15 0 -1 1.4755 -0.8002
-15 0 1 0.2610 1.1579
-15 0 3 -1.5013 -0.9299
-15 0 5 1.7319 -0.8582
-15 0 7 2.5690 1.3494
-15 0 9 -0.2382 -0.4772
-15 0 11 -1.0996 -0.3822
-15 0 13 0.3698 0.9982
-15 0 15 1.5831 -0.4526
-15 0 17 -2.0465 -0.4461
-15 0 19 -1.4691 0.6716
-15 1 -9 1.6399 -0.8654
-15 1 -8 5.5197 -0.2380
-15 1 -7 -0.4091 0.9936
-15 1 -6 1.1715 0.2739
-15 1 -5 -0.1935 0.1791
-15 1 -4 2.7677 -0.0627
-15 1 -3 -0.3215 -1.4478
-15 1 -2 0.9479 -0.2103
-15 1 -1 0.3115 1.2946
-15 1 0 -1.6950 0.2380
-15 1 1 1.0187 0.2552
-15 1 2 0.9955 0.1614
-15 1 3 0.5596 -1.3644
-15 1 4 0.0539 -0.2834
-15 1 5 -0.6481 1.4636
-15 1 6 -2.8617 0.1800
-15 1 7 -1.4615 0.1882
-15 1 8 -0.8991 -0.0218
-15 1 9 0.1397 -1.4400
-15 1 10 0.8432 -0.3062
-15 1 11 -0.8657 1.1917
-15 1 12 1.3188 0.2672
-15 1 13 -0.4382 -0.0399
-15 1 14 -1.6848 0.0331
-15 1 15 -0.4812 -0.9941
-15 1 16 -0.2322 0.0259
-15 1 17 0.1176 0.8285
-15 1 18 1.8846 0.1163
-15 1 19 -0.0058 -0.2961
-15 2 -9 -2.1079 0.2909
-15 2 -8 -1.1264 0.0945
-15 2 -7 -2.5560 0.1856
-15 2 -6 0.5301 -0.4838
-15 2 -5 -0.7290 -0.5576
-15 2 -4 -0.6823 0.1909
-15 2 -3 -1.8279 0.4016
-15 2 -2 0.2172 0.4061
-15 2 -1 0.4367 0.5990
-15 2 0 -1.3737 -0.4384
-15 2 1 0.2960 -0.9940
-15 2 2 -0.9433 0.2677
-15 2 3 -0.6428 0.3421
-15 2 4 -0.7132 0.2089
-15 2 5 1.2905 0.6707
-15 2 6 1.8840 -0.8193
-15 2 7 2.1134 -1.0615
-15 2 8 0.9832 0.3690
-15 2 9 0.0174 0.5233
-15 2 10 0.5975 0.1316
-15 2 11 -2.5941 0.4238
-15 2 12 2.3386 -0.4470
-15 2 13 0.3086 -0.7567
-15 2 14 1.0377 0.4456
-15 2 15 1.3733 0.3333
-15 2 16 0.5093 -0.0900
-15 2 17 -0.7088 0.2244
-15 2 18 0.4036 0.1371
-15 3 -9 2.6965 0.3190
-15 3 -8 0.4753 0.1225
-15 3 -7 0.5278 -0.2357
-15 3 -6 0.9567 -0.3047
-15 3 -5 -0.5653 0.0984
-15 3 -4 0.6482 0.2099
-15 3 -3 0.5076 0.2371
-15 3 -2 1.0002 -0.3897
-15 3 -1 0.0553 -0.3701
-15 3 0 0.7187 -0.2110
-15 3 1 0.5084 0.0388
-15 3 2 0.6866 0.7557
-15 3 3 1.0784 0.3796
-15 3 4 0.1160 -0.4520
-15 3 5 -0.5435 -0.1964
-15 3 6 -1.0860 0.1038
-15 3 7 -1.6786 0.0870
-15 3 8 -0.8126 0.5022
-15 3 9 -0.2504 0.2679
-15 3 10 1.3647 -0.5710
-15 3 11 -2.4021 -0.3088
-15 3 12 1.6427 0.0936
-15 3 13 -2.9847 -0.0157
-15 3 14 -1.2688 0.2080
-15 3 15 0.7862 0.2418
-15 3 16 0.3917 -0.3053
-15 3 17 -1.3725 -0.2139
-15 3 18 0.0120 -0.2717
-15 4 -9 0.4777 -0.5849
-15 4 -8 -2.2887 -0.1133
-15 4 -7 1.5031 0.0619
-15 4 -6 0.7968 -0.0305
-15 4 -5 -0.0941 0.2953
-15 4 -4 0.7826 0.2313
-15 4 -3 -0.0122 -0.5125
-15 4 -2 0.7023 -0.4585
-15 4 -1 -1.6456 0.3204
-15 4 0 0.9093 0.2929
-15 4 1 -2.3070 0.0710
-15 4 2 -0.3737 -0.0767
-15 4 3 -0.7259 -0.3815
-15 4 4 -0.1175 -0.3890
-15 4 5 -0.1197 0.0750
-15 4 6 1.4547 0.3280
-15 4 7 -0.0829 0.1179
-15 4 8 0.8410 -0.0467
-15 4 9 -1.0696 -0.2369
-15 4 10 1.5416 -0.1570
-15 4 11 0.1739 0.0983
-15 4 12 2.9729 0.2423
-15 4 13 0.3082 0.0627
-15 4 14 0.1535 -0.1597
-15 4 15 -0.3447 -0.2150
-15 4 16 -0.6758 -0.0429
-15 4 17 0.8300 0.2760
-15 4 18 2.2458 0.1678
-15 5 -9 1.4018 -0.2335
-15 5 -8 -2.9020 -0.0704
-15 5 -7 0.6671 0.7776
-15 5 -6 -0.9862 0.3030
-15 5 -5 -1.0545 -0.4604
-15 5 -4 -1.5562 0.0359
-15 5 -3 -1.7502 -0.1517
-15 5 -2 -0.8334 0.0389
-15 5 -1 -0.5415 0.6459
-15 5 0 3.3146 0.0228
-15 5 1 -1.0172 -0.4892
-15 5 2 2.1999 -0.1512
-15 5 3 1.0883 -0.0503
-15 5 4 0.1248 0.0714
-15 5 5 -1.5900 0.3589
-15 5 6 0.1163 -0.0537
-15 5 7 -1.3768 -0.3218
-15 5 8 2.1059 -0.1287
-15 5 9 -1.7059 -0.0064
-15 5 10 -0.9941 0.1241
-15 5 11 -2.8057 0.2022
-15 5 12 -2.0884 -0.0079
-15 5 13 -1.1231 -0.1460
-15 5 14 0.8236 0.0321
-15 5 15 0.3479 -0.0854
-15 5 16 -0.7199 0.0327
-15 5 17 -1.0294 -0.1370
-15 5 18 -1.3313 -0.6593
-15 6 -9 1.9299 0.3132
-15 6 -8 -0.6099 -0.4393
-15 6 -7 2.3559 -0.0484
-15 6 -6 0.3645 -0.1908
-15 6 -5 0.6726 -0.5223
-15 6 -4 2.2262 0.4717
-15 6 -3 2.8223 0.5447
-15 6 -2 0.1120 -0.2803
-15 6 -1 -0.7995 -0.1188
-15 6 0 0.7172 -0.2252
-15 6 1 -3.3336 -0.3441
-15 6 2 -0.8923 0.4522
-15 6 3 -0.9735 0.5326
-15 6 4 0.2444 -0.1398
-15 6 5 0.6432 -0.1889
-15 6 6 1.9036 -0.0123
-15 6 7 -1.8792 -0.1099
-15 6 8 2.0728 0.1641
-15 6 9 0.3267 0.2438
-15 6 10 2.6527 -0.0497
-15 6 11 3.1217 -0.0057
-15 6 12 1.1062 0.0060
-15 6 13 -0.3829 -0.1002
-15 6 14 1.5531 0.0858
-15 6 15 -0.8083 -0.0110
-15 6 16 0.1101 0.2247
-15 6 17 0.7651 0.2271
-15 6 18 0.3378 0.0229
-15 7 -9 -0.0112 0.6097
-15 7 -8 -2.6370 -0.3047
-15 7 -7 -1.1474 -0.1355
-15 7 -6 -0.4157 0.3806
-15 7 -5 -1.8052 -0.0747
-15 7 -4 -1.8123 -0.0858
-15 7 -3 -1.5145 0.0991
-15 7 -2 0.2582 -0.3345
-15 7 -1 -0.0779 -0.1333
-15 7 0 1.1406 0.4222
-15 7 1 -0.7445 0.1797
-15 7 2 2.6461 -0.0656
-15 7 3 0.7798 -0.0342
-15 7 4 -0.0983 -0.1438
-15 7 5 -1.4424 -0.1665
-15 7 6 1.3762 0.2377
-15 7 7 -1.9481 0.0241
-15 7 8 0.2460 -0.1333
-15 7 9 -2.5957 -0.0507
-15 7 10 -2.0498 0.0125
-15 7 11 -0.7567 -0.1418
-15 7 12 -0.7438 -0.0783
-15 7 13 -0.4981 0.1439
-15 7 14 1.9582 0.0949
-15 7 15 -1.2599 0.2118
-15 7 16 0.3701 0.0168
-15 7 17 0.6407 -0.3469
-15 7 18 -0.1271 0.0662
-15 8 -9 2.0683 0.1330
-15 8 -8 -0.1357 -0.2957
-15 8 -7 1.8242 -0.0399
-15 8 -6 1.4445 0.2083
-15 8 -5 1.5373 -0.0339
-15 8 -4 2.2827 -0.0642
-15 8 -3 -0.0408 0.0077
-15 8 -2 0.7699 0.2004
-15 8 -1 -1.3461 -0.0440
-15 8 0 1.5482 0.0557
-15 8 1 -0.5215 0.0948
-15 8 2 0.6604 -0.2135
-15 8 3 -2.1066 -0.1693
-15 8 4 1.1908 0.1612
-15 8 5 -1.0034 -0.0012
-15 8 6 0.2940 0.0153
-15 8 7 -1.6261 0.2137
-15 8 8 2.4874 -0.0173
-15 8 9 1.1190 -0.1092
-15 8 10 1.0705 0.0446
-15 8 11 0.0099 -0.0173
-15 8 12 0.1617 0.0203
-15 8 13 -0.8245 0.1431
-15 8 14 0.3428 -0.4209
-15 8 15 -0.5496 -0.0250
-15 8 16 0.2786 -0.0552
-15 8 17 0.4616 0.0557
-15 8 18 -1.4006 -0.1391
-15 9 -8 -1.9854 -0.2440
-15 9 -7 1.7505 0.3951
-15 9 -6 -2.3873 -0.0781
-15 9 -5 -1.4735 -0.1674
-15 9 -4 -1.6657 0.0253
-15 9 -3 -0.1994 -0.1920
-15 9 -2 0.2263 0.1113
-15 9 -1 -2.1415 0.0227
-15 9 0 0.2062 -0.2501
-15 9 1 -0.0835 0.0544
-15 9 2 0.9584 -0.0006
-15 9 3 -2.8097 -0.2563
-15 9 4 1.5338 0.2036
-15 9 5 0.7770 0.2862
-15 9 6 2.4403 -0.2724
-15 9 7 -0.0818 -0.0842
-15 9 8 -0.3232 0.0669
-15 9 9 -1.6445 -0.0861
-15 9 10 1.6463 -0.0489
-15 9 11 -0.6441 0.1990
-15 9 12 -0.4218 -0.0500
-15 9 13 -1.1651 -0.0730
-15 9 14 0.3433 0.0665
-15 9 15 0.0412 0.1584
-15 9 16 -0.4494 -0.2780
-15 9 17 1.0021 0.3552
-15 10 -8 -2.5909 -0.5579
-15 10 -7 1.6828 0.4050
-15 10 -6 -1.0081 -0.0432
-15 10 -5 1.2880 -0.0945
-15 10 -4 -0.6152 0.1818
-15 10 -3 1.8381 -0.0766
-15 10 -2 0.8415 -0.0964
-15 10 -1 0.4249 0.2232
-15 10 0 0.1261 -0.1831
-15 10 1 -0.8293 -0.0630
-15 10 2 1.1439 0.2731
-15 10 3 -0.7939 0.0304
-15 10 4 1.7427 -0.0688
-15 10 5 -2.1794 0.0161
-15 10 6 -1.7965 -0.1826
-15 10 7 -1.2989 -0.1684
-15 10 8 -0.4823 0.1856
-15 10 9 -1.6726 0.0213
-15 10 10 1.5753 -0.0571
-15 10 11 -1.1059 0.1586
-15 10 12 1.2592 -0.0503
-15 10 13 0.1813 -0.3460
-15 10 14 0.7442 0.1368
-15 10 15 -0.5736 0.0332
-15 10 16 -0.8948 -0.1150
-15 10 17 -0.8874 -0.0134
-15 11 -8 -0.4949 -0.6446
-15 11 -7 2.2210 0.0916
-15 11 -6 -1.3129 -0.2228
-15 11 -5 1.0625 -0.1908
-15 11 -4 0.6672 0.2873
-15 11 -3 0.5818 0.1850
-15 11 -2 -0.7827 -0.1912
-15 11 -1 -0.4581 0.0470
-15 11 0 1.0922 0.0278
-15 11 1 -0.5783 -0.0350
-15 11 2 -0.1158 0.0261
-15 11 3 -1.5445 0.0259
-15 11 4 1.3515 -0.1771
-15 11 5 -0.6676 -0.0359
-15 11 6 2.1960 0.2239
-15 11 7 1.8804 0.0793
-15 11 8 1.2539 0.1396
-15 11 9 -1.0311 -0.0204
-15 11 10 2.6030 -0.1459
-15 11 11 -0.5575 -0.1015
-15 11 12 0.7256 0.1528
-15 11 13 -1.5937 0.1737
-15 11 14 0.8989 0.2177
-15 11 15 0.3935 -0.0406
-15 11 16 2.0248 0.1012
-15 11 17 0.9922 0.3724
-15 12 -7 1.5479 0.6011
-15 12 -6 -1.8258 0.1765
-15 12 -5 -0.1922 -0.0332
-15 12 -4 -2.1002 -0.0732
-15 12 -3 -2.3697 -0.0538
-15 12 -2 -0.0150 0.0111
-15 12 -1 -0.7126 -0.0277
-15 12 0 0.9369 -0.0166
-15 12 1 -0.0481 0.1885
-15 12 2 2.0006 -0.0213
-15 12 3 0.5832 -0.0402
-15 12 4 -0.1092 -0.0432
-15 12 5 -1.7361 0.0447
-15 12 6 0.9811 0.0655
-15 12 7 -0.4472 0.0186
-15 12 8 -0.0375 -0.2033
-15 12 9 -2.2179 -0.0267
-15 12 10 0.3768 0.1975
-15 12 11 -2.0406 -0.0149
-15 12 12 1.0697 -0.1029
-15 12 13 -0.0895 -0.0010
-15 12 14 0.5604 -0.1861
-15 12 15 -1.9225 -0.0552
-15 12 16 0.1278 -0.1874
-15 13 -7 0.9189 0.1662
-15 13 -6 -1.4986 -0.4229
-15 13 -5 2.0808 0.2113
-15 13 -4 2.0690 0.0604
-15 13 -3 1.9631 -0.3012
-15 13 -2 2.2634 0.1681
-15 13 -1 -0.2978 0.2262
-15 13 0 -0.7147 -0.1432
-15 13 1 -0.9080 0.1255
-15 13 2 -0.5873 -0.0245
-15 13 3 -0.7177 -0.1361
-15 13 4 0.2902 0.0621
-15 13 5 -0.6509 0.0913
-15 13 6 -0.4112 -0.0842
-15 13 7 -1.0619 0.0193
-15 13 8 0.5225 -0.0918
-15 13 9 0.1761 -0.0492
-15 13 10 1.4359 0.1132
-15 13 11 -0.4509 -0.0318
-15 13 12 0.9017 0.0325
-15 13 13 0.1277 0.0359
-15 13 14 -0.6292 -0.1071
-15 13 15 -1.0024 0.0380
-15 13 16 0.7643 0.2757
-15 14 -7 0.8891 0.5516
-15 14 -6 -0.5735 -0.6019
-15 14 -5 0.2127 0.0459
-15 14 -4 -1.4035 0.2896
-15 14 -3 -3.0660 -0.1555
-15 14 -2 -0.1791 0.0061
-15 14 -1 -0.4019 -0.0413
-15 14 0 -0.7948 -0.3631
-15 14 1 0.9035 -0.0530
-15 14 2 0.2465 0.2012
-15 14 3 0.0150 -0.1338
-15 14 4 1.4605 0.0451
-15 14 5 -0.3473 0.1463
-15 14 6 1.4758 -0.1893
-15 14 7 1.0687 -0.1815
-15 14 8 0.4904 0.2897
-15 14 9 -0.5243 0.0214
-15 14 10 -0.7303 -0.0486
-15 14 11 -0.3087 -0.0635
-15 14 12 -0.5004 -0.0005
-15 14 13 -0.0381 -0.0915
-15 14 14 -0.4840 0.2331
-15 14 15 1.2643 0.0411
-15 14 16 0.5923 -0.4929
-15 15 -6 -0.8385 -0.3572
-15 15 -5 0.3621 -0.0873
-15 15 -4 1.8952 0.2605
-15 15 -3 -1.2142 -0.1112
-15 15 -2 1.7221 -0.0389
-15 15 -1 0.1550 0.1197
-15 15 0 1.0650 -0.0349
-15 15 1 0.1839 -0.0877
-15 15 2 -1.7613 0.3398
-15 15 3 -1.7652 -0.0196
-15 15 4 1.6126 -0.1471
-15 15 5 -1.4735 0.0411
-15 15 6 -1.6059 -0.0165
-15 15 7 -1.7215 0.0011
-15 15 8 0.3816 0.1963
-15 15 9 0.2597 -0.1706
-15 15 10 -1.4467 -0.2063
-15 15 11 0.1141 0.0926
-15 15 12 0.6774 0.0409
-15 15 13 1.7062 -0.1512
-15 15 14 -0.7434 -0.1772
-15 15 15 -0.6866 0.1275
-15 16 -5 -0.1895 0.0319
-15 16 -4 0.9323 0.0750
-15 16 -3 -1.2856 -0.1111
-15 16 -2 0.8638 -0.0971
-15 16 -1 -1.9946 0.1622
-15 16 0 1.1352 0.1741
-15 16 1 0.6249 -0.1150
-15 16 2 1.6911 -0.0541
-15 16 3 0.7796 -0.0201
-15 16 4 0.5938 -0.1376
-15 16 5 0.2187 0.0986
-15 16 6 0.3400 0.0674
-15 16 7 1.0283 -0.0809
-15 16 8 0.7542 -0.0878
-15 16 9 2.1007 0.2345
-15 16 10 0.8048 0.0198
-15 16 11 0.8610 0.0711
-15 16 12 -0.5950 0.1022
-15 16 13 0.4116 0.3934
-15 16 14 0.5135 0.0007
-15 17 -5 0.2340 -0.2693
-15 17 -4 -0.2191 0.1021
-15 17 -3 -0.8384 0.0485
-15 17 -2 0.8739 0.0604
-15 17 -1 -0.1198 0.0305
-15 17 0 0.0608 -0.0448
-15 17 1 -2.9561 -0.1112
-15 17 2 -0.7617 -0.1768
-15 17 3 0.8436 0.1002
-15 17 4 -0.8413 0.0610
-15 17 5 1.3937 0.0890
-15 17 6 -0.9014 0.0529
-15 17 7 0.8973 0.0342
-15 17 8 -1.7437 -0.1190
-15 17 9 -0.4697 0.0661
-15 17 10 -2.3475 -0.0420
-15 17 11 -1.0909 -0.1055
-15 17 12 -1.8327 -0.2019
-15 17 13 -0.9937 -0.0822
-15 17 14 0.1040 -0.3071
-15 18 -4 1.0779 0.1425
-15 18 -3 0.7657 -0.0144
-15 18 -2 0.4321 0.2665
-15 18 -1 0.2187 -0.0631
-15 18 0 1.5734 -0.0714
-15 18 1 1.3501 0.1381
-15 18 2 -0.8943 0.1137
-15 18 3 -0.0792 0.1309
-15 18 4 -1.2120 0.1308
-15 18 5 1.0264 -0.1254
-15 18 6 -1.8623 -0.2481
-15 18 7 0.3321 0.0335
-15 18 8 -1.3771 0.0018
-15 18 9 1.7665 -0.0814
-15 18 10 0.8156 0.0171
-15 18 11 2.3245 -0.0393
-15 18 12 1.7978 0.0071
-15 18 13 0.5175 0.3092
-15 19 -3 -2.2702 -0.4984
-15 19 -2 -0.6817 -0.2500
-15 19 -1 -2.8299 -0.1108
-15 19 0 -1.6999 0.0296
-15 19 1 1.7408 -0.0015
-15 19 2 -0.2243 0.0007
-15 19 3 0.8459 -0.2915
-15 19 4 -1.6115 -0.1447
-15 19 5 0.3992 0.0690
-15 19 6 1.2059 -0.0272
-15 19 7 1.1893 0.1208
-15 19 8 -1.6810 0.1251
-15 19 9 1.0107 0.0688
-15 19 10 -0.9128 0.1359
-15 19 11 -0.3754 0.1167
-15 19 12 -0.7042 -0.2607
-15 20 -2 3.8626 0.1286
-15 20 -1 0.7964 0.3523
-15 20 0 0.6240 0.1495
-15 20 1 0.4999 -0.2130
-15 20 2 -1.6352 0.0334
-15 20 3 1.2763 0.0486
-15 20 4 0.0742 0.1146
-15 20 5 -0.0841 0.1463
-15 20 6 -0.2291 0.0038
-15 20 7 1.0544 -0.0496
-15 20 8 -0.9474 -0.0285
-15 20 9 0.6295 -0.3249
-15 20 10 -1.2661 -0.1833
-15 20 11 -0.2931 0.1035
-15 21 -1 -1.9675 -0.1032
-15 21 0 -0.1013 0.0455
-15 21 1 0.4196 -0.3010
-15 21 2 0.5371 0.1115
-15 21 3 0.4200 0.0714
-15 21 4 -0.3306 -0.0675
-15 21 5 0.5093 -0.1839
-15 21 6 -0.8588 0.0603
-15 21 7 0.1462 -0.2424
-15 21 8 -1.2098 0.1958
-15 21 9 1.4673 0.0585
-15 21 10 1.1010 0.3849
-15 22 1 -1.0622 -0.1858
-15 22 2 0.7089 0.2360
-15 22 3 -1.2311 0.0175
-15 22 4 -0.7842 0.1990
-15 22 5 1.2145 -0.0186
-15 22 6 -0.1877 0.3487
-15 22 7 1.1371 -0.1117
-15 22 8 -0.0288 0.1772
-15 23 4 0.0846 -0.0473
-15 23 5 -0.5756 -0.4882
-14 0 -10 0.8536 -0.1294
-14 0 -8 3.0892 -0.2860
-14 0 -6 3.1630 1.5123
-14 0 -4 0.0938 -0.5318
-14 0 -2 -3.2395 -0.6619
-14 0 0 -2.0709 1.6345
-14 0 2 -1.2309 -0.3616
-14 0 4 0.4082 -0.4510
-14 0 6 0.2065 1.7033
-14 0 8 -1.2525 -0.6207
-14 0 10 -0.0383 -0.7051
-14 0 12 -2.2389 1.0088
-14 0 14 -1.0429 -0.8313
-14 0 16 0.3131 -0.4098
-14 0 18 0.9108 0.7200
-14 1 -11 0.5492 -0.1013
-14 1 -10 -1.1227 -0.9475
-14 1 -9 -2.1969 -0.7114
-14 1 -8 1.8233 0.8438
-14 1 -7 -2.0940 -0.1266
-14 1 -6 1.0038 -0.0986
-14 1 -5 -2.3054 -0.2791
-14 1 -4 1.2695 -1.4825
-14 1 -3 1.3555 -0.3761
-14 1 -2 1.3600 1.1980
-14 1 -1 2.4725 0.1334
-14 1 0 0.1097 0.1703
-14 1 1 1.5043 0.0040
-14 1 2 -0.5758 -1.4599
-14 1 3 0.5828 -0.4460
-14 1 4 1.9836 1.8988
-14 1 5 -0.1967 0.0430
-14 1 6 1.0091 0.1067
-14 1 7 0.5761 -0.2135
-14 1 8 -0.3873 -1.5503
-14 1 9 0.3730 -0.2864
-14 1 10 -0.1449 1.4320
-14 1 11 0.8803 0.1917
-14 1 12 -0.5052 -0.2092
-14 1 13 1.8855 0.1735
-14 1 14 0.7274 -0.9651
-14 1 15 0.0964 -0.0846
-14 1 16 -1.5676 0.9669
-14 1 17 -0.2782 0.0804
-14 1 18 0.0439 0.2065
-14 1 19 -0.7226 -0.2015
-14 2 -11 3.0872 0.0586
-14 2 -10 -0.1444 0.5316
-14 2 -9 0.1359 0.4767
-14 2 -8 1.1134 0.5637
-14 2 -7 -2.9495 -0.3454
-14 2 -6 2.0151 -0.4743
-14 2 -5 -0.6136 0.3507
-14 2 -4 0.9257 0.4725
-14 2 -3 -2.4305 0.2758
-14 2 -2 -1.0853 0.8638
-14 2 -1 -0.6929 -0.7212
-14 2 0 -1.4115 -1.1046
-14 2 1 1.0305 0.3700
-14 2 2 -1.0139 0.6034
-14 2 3 -0.9401 0.0775
-14 2 4 -0.3597 0.7685
-14 2 5 -3.3116 -0.6207
-14 2 6 -0.6069 -0.9885
-14 2 7 0.4746 0.5576
-14 2 8 -0.3632 0.6689
-14 2 9 0.8519 0.1431
-14 2 10 0.0343 0.4758
-14 2 11 0.6509 -0.4027
-14 2 12 -1.5647 -1.0488
-14 2 13 -1.5480 0.2844
-14 2 14 -0.7108 0.3891
-14 2 15 0.2315 0.0310
-14 2 16 0.7487 0.2756
-14 2 17 0.9655 -0.4371
-14 2 18 -0.1899 -0.5775
-14 2 19 -1.0912 -0.5179
-14 3 -11 -0.3231 -0.2352
-14 3 -10 -3.9530 -0.0670
-14 3 -9 0.9327 0.0160
-14 3 -8 2.0089 -0.1971
-14 3 -7 -1.6530 -0.1850
-14 3 -6 2.1670 0.1002
-14 3 -5 -1.1999 0.3762
-14 3 -4 2.0014 0.0061
-14 3 -3 0.0517 -0.4895
-14 3 -2 1.9861 -0.3275
-14 3 -1 0.1036 -0.3346
-14 3 0 -0.5753 0.1328
-14 3 1 0.8308 0.5823
-14 3 2 -1.0018 0.3146
-14 3 3 -0.0299 -0.7612
-14 3 4 3.4729 -0.3383
-14 3 5 0.2094 -0.0718
-14 3 6 1.5422 0.0406
-14 3 7 0.2328 0.5036
-14 3 8 -2.2272 0.2516
-14 3 9 0.7867 -0.6080
-14 3 10 -2.0033 -0.3907
-14 3 11 0.9092 0.2689
-14 3 12 2.0200 0.0870
-14 3 13 1.0252 0.4147
-14 3 14 0.9931 0.1503
-14 3 15 -0.5532 -0.5585
-14 3 16 -0.6133 -0.3566
-14 3 17 -0.7336 0.2897
-14 3 18 1.0430 0.4381
-14 3 19 0.5316 0.2113
-14 4 -11 3.4941 0.2714
-14 4 -10 -0.8095 -0.0672
-14 4 -9 1.2110 -0.3652
-14 4 -8 -0.3500 -0.0614
-14 4 -7 -3.4168 -0.2355
-14 4 -6 0.6743 0.2207
-14 4 -5 -1.5695 0.4228
-14 4 -4 0.0726 -0.4144
-14 4 -3 -3.0195 -0.2564
-14 4 -2 0.7018 0.2371
-14 4 -1 -1.3727 0.2292
-14 4 0 0.6362 0.2665
-14 4 1 1.2175 0.0872
-14 4 2 0.6644 -0.3915
-14 4 3 -0.8964 -0.4501
-14 4 4 1.2524 0.2413
-14 4 5 -3.2656 0.3397
-14 4 6 0.7390 0.0941
-14 4 7 0.9246 -0.2102
-14 4 8 -0.7196 -0.1996
-14 4 9 3.1818 -0.1836
-14 4 10 -2.4734 0.1403
-14 4 11 -0.0214 0.3538
-14 4 12 -0.7098 -0.0154
-14 4 13 -2.1720 -0.1350
-14 4 14 -0.4081 -0.0006
-14 4 15 0.5474 0.2059
-14 4 16 0.1117 0.1359
-14 4 17 -0.4754 0.0915
-14 4 18 -0.4710 -0.2449
-14 4 19 -0.9955 -0.3727
-14 5 -11 0.0810 -0.5604
-14 5 -10 -2.3647 -0.2011
-14 5 -9 1.6173 -0.1701
-14 5 -8 1.4796 0.8169
-14 5 -7 0.7849 0.0065
-14 5 -6 1.4904 -0.4170
-14 5 -5 0.3693 0.0483
-14 5 -4 1.6244 -0.1325
-14 5 -3 -0.0647 0.1886
-14 5 -2 2.0124 0.8084
-14 5 -1 -2.2413 0.0706
-14 5 0 0.8175 -0.6272
-14 5 1 -1.1966 -0.1243
-14 5 2 -0.7431 -0.0173
-14 5 3 -2.4940 0.2581
-14 5 4 1.4207 0.4753
-14 5 5 -1.3343 0.0726
-14 5 6 1.3550 -0.3926
-14 5 7 -0.8992 -0.1321
-14 5 8 -2.2048 0.0878
-14 5 9 2.7917 0.1681
-14 5 10 -1.0234 0.1733
-14 5 11 1.8910 -0.1516
-14 5 12 1.5651 -0.0619
-14 5 13 -0.0035 0.0754
-14 5 14 -0.3960 -0.1482
-14 5 15 1.5473 -0.0879
-14 5 16 0.6037 0.0575
-14 5 17 0.7308 0.1725
-14 5 18 -0.0533 0.1174
-14 5 19 0.4826 0.1764
-14 6 -10 -0.3206 0.7335
-14 6 -9 0.6875 -0.2193
-14 6 -8 -1.7916 0.1649
-14 6 -7 -0.1828 -0.0314
-14 6 -6 -1.2460 -0.6193
-14 6 -5 -0.5389 0.2723
-14 6 -4 -0.1729 0.3924
-14 6 -3 -0.3960 -0.4568
-14 6 -2 1.7830 -0.2672
-14 6 -1 -0.6840 -0.1104
-14 6 0 2.0521 -0.3557
-14 6 1 -0.9199 0.3656
-14 6 2 2.0270 0.4523
-14 6 3 0.2330 -0.0710
-14 6 4 1.5323 -0.2984
-14 6 5 -0.0875 -0.0165
-14 6 6 1.6126 -0.1407
-14 6 7 0.5647 0.1749
-14 6 8 -0.7901 0.1943
-14 6 9 0.2664 -0.0913
-14 6 10 -2.5333 -0.1552
-14 6 11 0.2746 -0.1335
-14 6 12 -0.2157 -0.1212
-14 6 13 0.0515 -0.0660
-14 6 14 -0.6913 0.1259
-14 6 15 0.4430 0.1047
-14 6 16 -1.3682 0.0439
-14 6 17 -0.7202 -0.2500
-14 6 18 0.1260 -0.1896
-14 6 19 0.3937 0.3931
-14 7 -10 -1.1174 0.4706
-14 7 -9 1.3687 -0.4030
-14 7 -8 -0.0761 -0.0608
-14 7 -7 0.7369 0.3236
-14 7 -6 -0.4133 -0.0679
-14 7 -5 0.6726 0.0416
-14 7 -4 0.3701 0.0385
-14 7 -3 -2.5611 -0.2541
-14 7 -2 0.1436 -0.1117
-14 7 -1 -0.7858 0.5050
-14 7 0 1.5639 0.1431
-14 7 1 -2.7711 -0.1199
-14 7 2 1.7297 -0.0214
-14 7 3 -0.5763 -0.1478
-14 7 4 -0.9960 -0.3122
-14 7 5 -1.3604 0.1549
-14 7 6 -1.2062 0.1220
-14 7 7 -1.1173 -0.0559
-14 7 8 0.6893 0.1344
-14 7 9 0.7774 -0.0378
-14 7 10 -0.6250 -0.1074
-14 7 11 1.1178 0.1039
-14 7 12 -2.0053 0.1653
-14 7 13 0.7968 0.0320
-14 7 14 -0.9899 -0.1038
-14 7 15 -0.0124 -0.1625
-14 7 16 0.0729 0.0293
-14 7 17 0.9002 -0.0105
-14 7 18 1.2177 0.0117
-14 7 19 -0.7892 -0.2780
-14 8 -10 -1.7981 0.0178
-14 8 -9 1.2010 -0.4026
-14 8 -8 -1.0928 -0.0141
-14 8 -7 0.8057 0.0903
-14 8 -6 0.0382 0.1987
-14 8 -5 -0.4064 -0.0822
-14 8 -4 2.1735 0.0087
-14 8 -3 -0.9803 0.2312
-14 8 -2 1.6032 -0.1713
-14 8 -1 -2.3432 -0.0720
-14 8 0 1.4405 0.0393
-14 8 1 -2.7820 -0.2326
-14 8 2 2.3018 -0.1460
-14 8 3 -1.2545 0.2275
-14 8 4 -0.1266 -0.0903
-14 8 5 1.6691 0.0520
-14 8 6 1.6340 0.2217
-14 8 7 -0.6975 -0.1464
-14 8 8 1.5181 -0.1488
-14 8 9 -0.4621 0.0696
-14 8 10 -0.8186 0.0682
-14 8 11 2.5362 -0.1261
-14 8 12 -1.3196 0.0897
-14 8 13 2.3260 0.1555
-14 8 14 -0.7209 -0.1514
-14 8 15 0.1594 0.1276
-14 8 16 -1.0192 -0.1473
-14 8 17 -0.2539 -0.0494
-14 8 18 -0.2816 0.4227
-14 8 19 -1.4740 0.3890
-14 9 -10 -0.5140 0.2526
-14 9 -9 2.1226 0.0787
-14 9 -8 -2.6040 0.3007
-14 9 -7 0.7109 -0.1668
-14 9 -6 0.1404 -0.0104
-14 9 -5 -0.7669 -0.0571
-14 9 -4 -0.8064 -0.2407
-14 9 -3 -2.0741 0.1222
-14 9 -2 3.1529 0.2058
-14 9 -1 -0.6837 -0.1401
-14 9 0 2.1476 0.0956
-14 9 1 -2.8456 0.0376
-14 9 2 3.0759 -0.1476
-14 9 3 -0.3816 0.2518
-14 9 4 -1.0584 0.1323
-14 9 5 -1.1811 -0.0802
-14 9 6 0.5903 -0.0674
-14 9 7 -0.8255 -0.0046
-14 9 8 1.8695 -0.2264
-14 9 9 -1.8669 0.0172
-14 9 10 -1.3912 0.2779
-14 9 11 1.7297 -0.0205
-14 9 12 -2.3590 -0.0094
-14 9 13 1.0163 -0.0575
-14 9 14 -0.6099 -0.2305
-14 9 15 0.9533 0.2740
-14 9 16 -0.7470 0.1226
-14 9 17 1.0360 -0.0421
-14 9 18 -0.0998 -0.4511
-14 10 -10 -0.3405 0.1450
-14 10 -9 2.2414 -0.1359
-14 10 -8 -2.2170 0.1156
-14 10 -7 1.0124 -0.1466
-14 10 -6 -0.2914 -0.2211
-14 10 -5 0.6724 0.2583
-14 10 -4 0.7545 0.1116
-14 10 -3 0.3304 0.0118
-14 10 -2 0.7140 0.1033
-14 10 -1 -1.7132 -0.1865
-14 10 0 1.9221 0.0182
-14 10 1 -1.6408 0.1699
-14 10 2 1.2367 0.0052
-14 10 3 -1.6407 -0.0421
-14 10 4 1.4828 0.0868
-14 10 5 0.7479 -0.1876
-14 10 6 -0.1962 -0.1991
-14 10 7 -2.3650 0.2780
-14 10 8 1.8011 0.1929
-14 10 9 -0.8163 -0.0344
-14 10 10 0.3678 0.0443
-14 10 11 1.1867 -0.2131
-14 10 12 -0.3613 -0.1416
-14 10 13 1.6898 0.1390
-14 10 14 -0.4187 0.2739
-14 10 15 0.9305 -0.1998
-14 10 16 -0.2406 -0.0365
-14 10 17 1.4933 0.2682
-14 10 18 -1.4050 0.3931
-14 11 -9 0.1020 -0.3640
-14 11 -8 -1.6321 -0.0453
-14 11 -7 2.2292 0.2238
-14 11 -6 -0.1375 0.0638
-14 11 -5 -0.3883 -0.0051
-14 11 -4 0.1788 -0.0841
-14 11 -3 -0.8025 -0.2257
-14 11 -2 -1.1610 -0.0237
-14 11 -1 -1.4877 0.0488
-14 11 0 1.2092 -0.0306
-14 11 1 -0.7056 -0.0319
-14 11 2 1.8298 0.0608
-14 11 3 -1.8773 -0.1967
-14 11 4 1.7165 -0.0092
-14 11 5 -1.1482 0.1172
-14 11 6 0.5226 0.0574
-14 11 7 0.1044 -0.0178
-14 11 8 2.8411 0.0446
-14 11 9 -1.0466 -0.2502
-14 11 10 0.5190 -0.0854
-14 11 11 -1.1872 0.2090
-14 11 12 -1.1636 0.0388
-14 11 13 -0.7672 -0.1870
-14 11 14 -1.2631 0.1329
-14 11 15 0.2391 -0.1278
-14 11 16 -1.3423 -0.0716
-14 11 17 0.3658 -0.4316
-14 11 18 -2.0478 -0.4962
-14 12 -9 -0.3477 -0.3061
-14 12 -8 -0.2860 -0.1575
-14 12 -7 1.2792 -0.0709
-14 12 -6 -1.1481 0.1783
-14 12 -5 -0.1800 -0.1657
-14 12 -4 1.0382 0.0838
-14 12 -3 0.0264 0.0050
-14 12 -2 1.0964 -0.0687
-14 12 -1 0.3265 0.1479
-14 12 0 0.5777 0.1135
-14 12 1 -2.3015 -0.1519
-14 12 2 1.9774 0.0736
-14 12 3 -2.3773 0.0916
-14 12 4 1.9766 -0.1197
-14 12 5 -1.7805 0.0395
-14 12 6 -0.2474 0.0295
-14 12 7 -2.7847 -0.1315
-14 12 8 -0.7207 0.0237
-14 12 9 -1.3279 0.0524
-14 12 10 1.9273 -0.1211
-14 12 11 -1.1786 0.0891
-14 12 12 0.2577 0.1251
-14 12 13 1.1268 -0.0157
-14 12 14 1.1988 -0.1351
-14 12 15 0.3592 -0.0063
-14 12 16 -0.9868 0.2588
-14 12 17 0.8437 0.3859
-14 13 -9 -0.7530 0.2857
-14 13 -8 -1.2181 0.1982
-14 13 -7 0.7055 -0.0425
-14 13 -6 -1.4928 0.1607
-14 13 -5 -0.5271 -0.2562
-14 13 -4 -0.3928 -0.0361
-14 13 -3 -0.3756 0.2340
-14 13 -2 0.3970 0.0498
-14 13 -1 0.1541 -0.0777
-14 13 0 0.4528 -0.0125
-14 13 1 -2.2473 -0.2176
-14 13 2 2.4333 -0.1429
-14 13 3 -2.8929 0.1726
-14 13 4 2.6865 0.0129
-14 13 5 0.3893 0.0143
-14 13 6 2.6087 0.0899
-14 13 7 1.5753 -0.0396
-14 13 8 1.1596 -0.1896
-14 13 9 -0.4072 0.2238
-14 13 10 1.6502 0.1022
-14 13 11 -0.4791 -0.0833
-14 13 12 0.4213 -0.0878
-14 13 13 -0.5404 -0.0067
-14 13 14 -0.7109 -0.0869
-14 13 15 -0.1029 0.0289
-14 13 16 0.1512 -0.0549
-14 13 17 0.0907 -0.8473
-14 14 -8 -0.4009 0.1700
-14 14 -7 1.2279 -0.1427
-14 14 -6 -0.4406 0.1044
-14 14 -5 1.8462 0.0398
-14 14 -4 1.4719 -0.1444
-14 14 -3 -0.5598 0.1018
-14 14 -2 -0.6658 0.0090
-14 14 -1 -0.1143 -0.2577
-14 14 0 1.2821 0.0153
-14 14 1 -0.8126 0.2151
-14 14 2 3.2095 0.0996
-14 14 3 -2.9649 0.0505
-14 14 4 0.5950 0.0373
-14 14 5 -2.9072 -0.1836
-14 14 6 -1.1614 -0.0608
-14 14 7 -1.3228 0.1300
-14 14 8 -0.4651 0.0660
-14 14 9 -0.6078 -0.0300
-14 14 10 0.7427 -0.0627
-14 14 11 -1.4250 -0.0799
-14 14 12 0.0717 -0.0213
-14 14 13 0.1417 0.1559
-14 14 14 0.2395 0.1121
-14 14 15 1.1626 -0.0140
-14 14 16 1.1516 0.5511
-14 14 17 1.4266 0.1658
-14 15 -8 0.2230 0.1394
-14 15 -7 1.6517 -0.3788
-14 15 -6 -1.4964 0.0800
-14 15 -5 -2.1412 0.3243
-14 15 -4 0.0144 -0.0740
-14 15 -3 -0.0502 -0.1577
-14 15 -2 1.2777 0.0773
-14 15 -1 -2.5011 0.0880
-14 15 0 0.4429 0.0850
-14 15 1 -0.5823 0.1465
-14 15 2 2.5337 -0.0759
-14 15 3 -2.3341 -0.3102
-14 15 4 3.0279 0.0690
-14 15 5 0.8844 0.0921
-14 15 6 2.8585 -0.0367
-14 15 7 -0.7993 0.0978
-14 15 8 -0.1783 0.0727
-14 15 9 -0.9169 -0.2181
-14 15 10 2.1525 0.0913
-14 15 11 -0.6519 0.1902
-14 15 12 1.1568 -0.1288
-14 15 13 0.4981 0.0270
-14 15 14 -0.1437 0.1152
-14 15 15 -0.6373 -0.2277
-14 15 16 -1.8794 -0.3771
-14 16 -7 0.7723 -0.1778
-14 16 -6 0.0041 -0.0183
-14 16 -5 1.0388 0.0539
-14 16 -4 0.9386 -0.0340
-14 16 -3 -1.4744 -0.0370
-14 16 -2 2.6769 0.0472
-14 16 -1 -1.4411 0.1342
-14 16 0 1.8170 -0.0715
-14 16 1 -2.2546 -0.0861
-14 16 2 0.2318 -0.0299
-14 16 3 -1.5703 -0.0908
-14 16 4 0.6404 0.0014
-14 16 5 -4.2004 0.1795
-14 16 6 0.9818 -0.0860
-14 16 7 -0.2976 -0.0524
-14 16 8 0.9853 -0.0168
-14 16 9 -1.5188 -0.0779
-14 16 10 1.4551 0.0296
-14 16 11 -1.5552 0.1275
-14 16 12 -0.2011 -0.1735
-14 16 13 -2.6005 -0.1388
-14 16 14 -1.3245 0.0653
-14 16 15 0.4025 0.2391
-14 16 16 1.2003 0.1234
-14 17 -7 -1.0010 -0.1048
-14 17 -6 -1.8284 -0.0159
-14 17 -5 0.9070 -0.2694
-14 17 -4 -0.0817 -0.0367
-14 17 -3 -2.4509 0.1145
-14 17 -2 1.0674 -0.1401
-14 17 -1 -1.6731 0.0046
-14 17 0 2.7158 -0.0669
-14 17 1 -1.3286 -0.0999
-14 17 2 -0.1939 0.1503
-14 17 3 -0.5505 0.2218
-14 17 4 2.7198 -0.0356
-14 17 5 -0.4926 0.0858
-14 17 6 1.3846 -0.1349
-14 17 7 -0.7042 -0.1792
-14 17 8 1.1862 0.1059
-14 17 9 -0.9636 0.1155
-14 17 10 0.2387 -0.0505
-14 17 11 -0.9609 0.0122
-14 17 12 1.9819 0.0137
-14 17 13 1.2419 -0.0297
-14 17 14 1.2789 -0.0806
-14 17 15 -0.6212 -0.2083
-14 18 -6 1.1227 0.3391
-14 18 -5 -0.4231 0.0433
-14 18 -4 0.7485 0.1628
-14 18 -3 -0.4835 -0.0126
-14 18 -2 2.4129 -0.2351
-14 18 -1 -2.0022 -0.1503
-14 18 0 -0.0147 0.1068
-14 18 1 -0.0751 0.0399
-14 18 2 2.4467 0.0435
-14 18 3 -0.5080 -0.0266
-14 18 4 0.3853 -0.2412
-14 18 5 -1.7699 -0.0743
-14 18 6 -0.3304 0.1388
-14 18 7 -0.8353 0.0366
-14 18 8 0.0475 0.1612
-14 18 9 -1.0750 -0.0788
-14 18 10 0.6119 -0.1230
-14 18 11 -0.1239 -0.0475
-14 18 12 1.4212 0.0516
-14 18 13 0.8514 0.0013
-14 18 14 0.1880 -0.0394
-14 18 15 -1.2670 0.4295
-14 19 -5 -1.3386 -0.0891
-14 19 -4 3.3651 0.2095
-14 19 -3 -3.2552 0.0549
-14 19 -2 1.7562 0.0610
-14 19 -1 -0.0414 0.0279
-14 19 0 0.1528 0.2495
-14 19 1 -1.7587 0.0096
-14 19 2 0.3487 -0.1755
-14 19 3 0.0184 -0.0475
-14 19 4 0.7281 0.0704
-14 19 5 -1.0441 0.1298
-14 19 6 0.9823 0.0997
-14 19 7 1.1247 -0.1415
-14 19 8 2.0496 -0.1199
-14 19 9 0.5848 -0.0510
-14 19 10 0.1501 0.0565
-14 19 11 -1.3169 0.1179
-14 19 12 -1.6380 0.1856
-14 19 13 -1.6823 0.1815
-14 19 14 -0.3982 -0.3076
-14 20 -5 -3.2726 -0.1410
-14 20 -4 1.9027 -0.1624
-14 20 -3 -3.7451 0.0262
-14 20 -2 2.3421 0.1489
-14 20 -1 0.2083 -0.0380
-14 20 0 1.8098 -0.1326
-14 20 1 -0.1596 0.0312
-14 20 2 -1.5995 -0.0846
-14 20 3 -0.2978 0.0401
-14 20 4 1.0292 0.1193
-14 20 5 0.5506 0.0039
-14 20 6 0.5437 -0.0992
-14 20 7 -1.8373 0.0740
-14 20 8 -0.5293 0.1332
-14 20 9 -0.8475 0.1128
-14 20 10 -0.0110 -0.0170
-14 20 11 1.1186 -0.0441
-14 20 12 0.0836 -0.1770
-14 20 13 0.8913 -0.1406
-14 21 -4 3.0938 -0.0102
-14 21 -3 -1.1455 0.1633
-14 21 -2 0.0013 -0.1519
-14 21 -1 -3.3196 -0.1438
-14 21 0 -0.1340 -0.1168
-14 21 1 0.3233 0.1749
-14 21 2 0.3108 0.0407
-14 21 3 1.1633 -0.0070
-14 21 4 -2.0364 -0.0585
-14 21 5 -1.5723 -0.0465
-14 21 6 0.9126 0.0094
-14 21 7 -1.3475 -0.0638
-14 21 8 -0.3605 -0.0539
-14 21 9 -0.2056 -0.1307
-14 21 10 0.3676 0.0092
-14 21 11 0.3635 -0.0667
-14 21 12 -0.0302 0.1335
-14 22 -3 -0.1697 0.0776
-14 22 -2 1.0804 -0.1001
-14 22 -1 0.5689 0.1298
-14 22 0 1.9606 0.0324
-14 22 1 -0.9197 0.1054
-14 22 2 -0.7094 0.0712
-14 22 3 0.3915 -0.1369
-14 22 4 0.3821 -0.1259
-14 22 5 1.2596 -0.0389
-14 22 6 0.9148 0.0695
-14 22 7 -0.1252 -0.0553
-14 22 8 1.0238 0.1374
-14 22 9 0.4668 0.0355
-14 22 10 0.5296 0.1133
-14 22 11 -1.6185 -0.2779
-14 23 -1 -0.9484 0.0529
-14 23 0 0.2330 -0.2539
-14 23 1 0.3676 0.0100
-14 23 2 1.2629 -0.0267
-14 23 3 -0.8353 0.0546
-14 23 4 0.5113 0.2405
-14 23 5 0.2030 0.0281
-14 23 6 -0.5483 -0.0153
-14 23 7 0.6949 -0.1002
-14 23 8 -1.0585 -0.0782
-14 23 9 0.1422 -0.0509
-14 23 10 1.3194 -0.0671
-14 24 1 0.3376 0.1567
-14 24 2 -0.2567 -0.1492
-14 24 3 -1.6661 -0.0101
-14 24 4 0.3376 -0.0488
-14 24 5 -0.4464 -0.1357
-14 24 6 -0.4076 0.1951
-14 24 7 0.9432 0.0663
-14 24 8 -1.0955 0.0813
-13 0 -11 -3.2514 0.0879
-13 0 -9 -3.3880 -0.0425
-13 0 -7 1.1812 1.0413
-13 0 -5 2.4096 -0.9132
-13 0 -3 4.0335 -1.0337
-13 0 -1 3.3409 1.3450
-13 0 1 2.6554 -0.7581
-13 0 3 -0.0473 -0.4617
-13 0 5 4.5637 1.9445
-13 0 7 4.5957 -0.8579
-13 0 9 0.8273 -0.6620
-13 0 11 0.1613 1.1299
-13 0 13 0.5757 -0.8265
-13 0 15 1.9849 -0.3781
-13 0 17 -1.4923 0.8734
-13 0 19 0.0211 -0.4104
-13 1 -12 0.2673 -0.0550
-13 1 -11 0.9669 -1.3195
-13 1 -10 4.8203 -0.5453
-13 1 -9 -0.3767 0.5226
-13 1 -8 0.4909 0.2340
-13 1 -7 -0.0718 -0.1419
-13 1 -6 -1.6472 0.0842
-13 1 -5 -1.8854 -1.5594
-13 1 -4 -3.1796 -0.0852
-13 1 -3 -0.3944 1.6007
-13 1 -2 -3.4078 0.3201
-13 1 -1 0.8302 0.1439
-13 1 0 -2.6120 -0.0686
-13 1 1 0.6699 -1.8603
-13 1 2 -0.6922 -0.3870
-13 1 3 -0.2866 1.6168
-13 1 4 -2.0783 0.1078
-13 1 5 -0.0787 -0.4230
-13 1 6 -5.2336 0.0878
-13 1 7 -0.1702 -1.7617
-13 1 8 -1.8647 -0.1725
-13 1 9 -0.4356 1.6353
-13 1 10 -0.1081 0.3724
-13 1 11 -0.3366 -0.1778
-13 1 12 0.7529 0.1805
-13 1 13 1.1695 -0.9486
-13 1 14 -1.7008 -0.2383
-13 1 15 1.4597 1.3628
-13 1 16 -0.2502 0.2351
-13 1 17 0.2596 -0.1558
-13 1 18 0.3495 0.1274
-13 1 19 -0.4881 -0.8571
-13 1 20 -0.6782 -0.3541
-13 2 -12 -3.1798 -0.2075
-13 2 -11 -1.0426 0.3704
-13 2 -10 -0.4198 0.4445
-13 2 -9 -3.0136 0.2115
-13 2 -8 -0.3443 -0.0203
-13 2 -7 0.9982 -0.7990
-13 2 -6 0.4570 0.6124
-13 2 -5 2.2053 0.3912
-13 2 -4 2.0856 0.2890
-13 2 -3 3.5703 0.3126
-13 2 -2 -0.0220 -0.7712
-13 2 -1 2.0944 -1.1538
-13 2 0 -0.9628 0.3532
-13 2 1 0.8485 0.5919
-13 2 2 0.2312 0.2195
-13 2 3 0.9238 0.7505
-13 2 4 0.2343 -0.6513
-13 2 5 3.7289 -1.2937
-13 2 6 -1.0202 0.7209
-13 2 7 2.9310 0.6945
-13 2 8 -0.6103 0.2024
-13 2 9 -0.3624 0.4326
-13 2 10 1.2552 -0.4903
-13 2 11 -1.4888 -1.2205
-13 2 12 -0.4103 0.4569
-13 2 13 0.1048 0.6716
-13 2 14 -1.5005 -0.1612
-13 2 15 0.2631 0.2162
-13 2 16 -0.1597 -0.4840
-13 2 17 0.3797 -0.7771
-13 2 18 0.2830 0.3009
-13 2 19 1.0780 0.4428
-13 2 20 0.5489 0.5671
-13 3 -12 -0.8664 -0.1426
-13 3 -11 2.2226 0.3574
-13 3 -10 0.5103 0.0136
-13 3 -9 0.1196 -0.0941
-13 3 -8 0.6751 -0.1716
-13 3 -7 1.1634 -0.0979
-13 3 -6 -2.3907 0.3738
-13 3 -5 -1.9979 -0.1319
-13 3 -4 -3.1195 -0.2794
-13 3 -3 -1.7770 -0.1479
-13 3 -2 -2.6864 0.0836
-13 3 -1 0.0831 0.0907
-13 3 0 -0.9123 0.7509
-13 3 1 -0.0699 0.2630
-13 3 2 -0.9422 -0.7342
-13 3 3 -1.0338 -0.3715
-13 3 4 -1.4300 0.0643
-13 3 5 1.5468 0.0134
-13 3 6 -2.1509 0.4597
-13 3 7 2.7847 0.2292
-13 3 8 -0.7546 -0.7964
-13 3 9 0.4427 -0.4487
-13 3 10 1.7359 0.3449
-13 3 11 -1.6127 0.0979
-13 3 12 0.4775 0.3239
-13 3 13 1.7913 0.2406
-13 3 14 0.9937 -0.4701
-13 3 15 -0.4132 -0.0903
-13 3 16 0.0979 0.3444
-13 3 17 -0.6054 0.2384
-13 3 18 -0.4962 0.0082
-13 3 19 -0.5612 -0.0004
-13 3 20 -0.1733 -0.0280
-13 4 -12 -3.1001 0.3109
-13 4 -11 1.3527 -0.1180
-13 4 -10 -0.1251 -0.4406
-13 4 -9 0.8541 0.0474
-13 4 -8 0.2728 -0.1880
-13 4 -7 1.8565 0.1820
-13 4 -6 1.2578 0.3172
-13 4 -5 2.9096 -0.3344
-13 4 -4 2.8680 -0.4186
-13 4 -3 1.6947 0.2580
-13 4 -2 1.2726 0.3397
-13 4 -1 1.2286 0.1776
-13 4 0 0.3452 0.1489
-13 4 1 1.0045 -0.4187
-13 4 2 1.1722 -0.3386
-13 4 3 1.6647 0.1899
-13 4 4 -0.5790 0.4804
-13 4 5 -0.9902 0.1325
-13 4 6 -2.8640 -0.1883
-13 4 7 0.7337 -0.2152
-13 4 8 -2.3943 -0.1459
-13 4 9 0.0640 0.0769
-13 4 10 0.6521 0.3528
-13 4 11 -0.6737 0.0269
-13 4 12 -0.6863 -0.3343
-13 4 13 -0.8550 -0.0679
-13 4 14 -1.0607 0.0352
-13 4 15 -1.7229 -0.0921
-13 4 16 0.3063 -0.0112
-13 4 17 0.8979 0.1762
-13 4 18 0.7785 -0.1220
-13 4 19 -0.9733 -0.0126
-13 4 20 -0.3913 0.0639
-13 5 -12 -0.0300 -0.3219
-13 5 -11 0.7594 -0.3136
-13 5 -10 -2.8130 -0.3096
-13 5 -9 -0.5767 0.7130
-13 5 -8 -2.1888 0.2591
-13 5 -7 -1.9921 -0.2955
-13 5 -6 -1.9121 0.1731
-13 5 -5 -3.2490 -0.1508
-13 5 -4 -1.3705 -0.1814
-13 5 -3 -1.0602 0.6664
-13 5 -2 0.2688 -0.1256
-13 5 -1 -1.2822 -0.6950
-13 5 0 -0.2796 -0.1029
-13 5 1 -0.3385 0.0260
-13 5 2 -2.1588 0.1416
-13 5 3 0.0175 0.4899
-13 5 4 0.0105 0.0290
-13 5 5 1.0619 -0.3454
-13 5 6 2.5015 -0.0469
-13 5 7 2.3168 0.1581
-13 5 8 -1.1921 0.1404
-13 5 9 1.3633 0.1726
-13 5 10 -0.8227 0.0784
-13 5 11 -0.1083 -0.2132
-13 5 12 1.2204 -0.1730
-13 5 13 1.3638 -0.0660
-13 5 14 2.1065 0.0040
-13 5 15 1.1447 0.0937
-13 5 16 0.2461 -0.0437
-13 5 17 -0.0903 -0.0773
-13 5 18 -0.2376 -0.2090
-13 5 19 0.7197 -0.0613
-13 5 20 1.1094 0.3094
-13 6 -12 0.1014 -0.1063
-13 6 -11 0.4650 0.5855
-13 6 -10 -0.2016 -0.0866
-13 6 -9 2.6525 0.1752
-13 6 -8 1.1957 -0.2380
-13 6 -7 1.4314 -0.5498
-13 6 -6 3.3220 0.2773
-13 6 -5 1.2589 0.5081
-13 6 -4 1.1917 -0.3242
-13 6 -3 -0.3009 -0.2070
-13 6 -2 -0.4176 -0.1649
-13 6 -1 -0.7629 -0.3067
-13 6 0 0.9655 0.4101
-13 6 1 0.8703 0.5043
-13 6 2 -0.9769 -0.2957
-13 6 3 2.6628 -0.2015
-13 6 4 -0.1199 -0.1740
-13 6 5 -2.2824 -0.1970
-13 6 6 -1.1908 0.0139
-13 6 7 -0.7707 0.2625
-13 6 8 -1.9091 -0.1457
-13 6 9 2.3324 -0.0882
-13 6 10 -1.5883 -0.0486
-13 6 11 0.0490 -0.1055
-13 6 12 0.5412 0.2912
-13 6 13 -3.2235 0.1927
-13 6 14 -0.8988 0.0207
-13 6 15 -0.9098 -0.0074
-13 6 16 -1.5107 0.0373
-13 6 17 -0.8964 -0.0643
-13 6 18 -0.2925 0.0645
-13 6 19 0.3963 -0.0865
-13 6 20 -2.0687 -0.2776
-13 7 -12 0.4102 0.2117
-13 7 -11 1.0893 0.4792
-13 7 -10 -1.3390 -0.4728
-13 7 -9 -1.2898 -0.1877
-13 7 -8 -0.4530 0.0845
-13 7 -7 -2.5704 0.1110
-13 7 -6 -1.1233 -0.1029
-13 7 -5 -2.0073 0.3290
-13 7 -4 0.2816 -0.2139
-13 7 -3 1.1151 -0.0282
-13 7 -2 -0.6371 0.5254
-13 7 -1 -0.2912 0.0730
-13 7 0 0.3025 -0.1844
-13 7 1 0.4423 -0.0057
-13 7 2 -1.9257 -0.2338
-13 7 3 0.6281 -0.1955
-13 7 4 -0.5261 0.2503
-13 7 5 1.0533 0.2618
-13 7 6 1.4221 -0.1024
-13 7 7 1.0815 0.0720
-13 7 8 -1.9166 -0.0790
-13 7 9 2.8326 -0.0388
-13 7 10 -1.4364 0.0898
-13 7 11 -0.2077 0.0469
-13 7 12 1.2336 -0.0516
-13 7 13 -1.4443 -0.0267
-13 7 14 2.1944 0.0881
-13 7 15 1.5826 -0.1744
-13 7 16 0.4915 0.0228
-13 7 17 0.4312 -0.1176
-13 7 18 0.9790 0.2992
-13 7 19 1.4365 0.2267
-13 8 -11 0.6723 -0.1987
-13 8 -10 -0.2495 -0.0941
-13 8 -9 0.6053 0.1438
-13 8 -8 2.6146 0.0424
-13 8 -7 -0.7844 0.0653
-13 8 -6 2.6120 -0.2176
-13 8 -5 0.0332 0.0461
-13 8 -4 0.4273 0.0442
-13 8 -3 0.3726 -0.1069
-13 8 -2 -0.5279 -0.0167
-13 8 -1 0.8405 0.1109
-13 8 0 0.1357 -0.1436
-13 8 1 -0.1129 -0.0013
-13 8 2 -0.7766 0.2477
-13 8 3 0.2960 -0.0152
-13 8 4 -0.6677 -0.0311
-13 8 5 -0.3207 0.1701
-13 8 6 -1.3443 -0.0332
-13 8 7 0.6074 -0.1390
-13 8 8 -1.3355 0.0533
-13 8 9 2.6067 -0.0555
-13 8 10 -0.9271 -0.1538
-13 8 11 0.4709 0.1991
-13 8 12 1.9907 0.1100
-13 8 13 -0.8124 -0.1426
-13 8 14 0.5505 -0.1052
-13 8 15 0.4437 0.0894
-13 8 16 -0.7613 0.1438
-13 8 17 -0.3930 0.0339
-13 8 18 -1.4211 -0.0319
-13 8 19 -1.2480 -0.5857
-13 9 -11 -0.8537 -0.1027
-13 9 -10 -1.2021 -0.0306
-13 9 -9 -0.0817 0.2078
-13 9 -8 0.9212 0.0908
-13 9 -7 -3.1555 -0.0664
-13 9 -6 0.6833 -0.0337
-13 9 -5 -0.3312 -0.2641
-13 9 -4 -0.5569 0.0606
-13 9 -3 -0.2542 0.1277
-13 9 -2 0.0963 -0.0706
-13 9 -1 1.7999 0.0563
-13 9 0 0.1313 0.0188
-13 9 1 -0.6346 -0.1812
-13 9 2 1.3369 0.0597
-13 9 3 1.6614 0.2222
-13 9 4 0.6548 -0.1605
-13 9 5 0.6653 -0.0578
-13 9 6 -0.4876 -0.0389
-13 9 7 0.4349 -0.2517
-13 9 8 -1.1671 0.1117
-13 9 9 0.1441 0.3201
-13 9 10 -1.8535 -0.1047
-13 9 11 -0.6635 -0.1771
-13 9 12 -0.8381 -0.0461
-13 9 13 -1.6067 -0.1173
-13 9 14 -0.4140 0.0020
-13 9 15 -0.6376 0.2556
-13 9 16 -0.7239 -0.2469
-13 9 17 1.9056 0.0017
-13 9 18 0.1106 0.2179
-13 9 19 1.3806 0.1843
-13 10 -11 -0.2643 0.1314
-13 10 -10 0.1556 0.0677
-13 10 -9 1.7952 0.1924
-13 10 -8 0.4808 -0.1180
-13 10 -7 -1.1447 -0.2697
-13 10 -6 0.7407 0.2594
-13 10 -5 -0.4106 0.1867
-13 10 -4 -1.0922 0.0890
-13 10 -3 0.7436 0.0896
-13 10 -2 -2.5503 -0.2325
-13 10 -1 -1.1427 -0.3233
-13 10 0 -1.5297 0.2376
-13 10 1 -0.8343 0.0944
-13 10 2 0.2828 -0.1117
-13 10 3 -2.3789 0.0699
-13 10 4 -1.7594 -0.1595
-13 10 5 1.7372 -0.1672
-13 10 6 0.0086 0.2815
-13 10 7 -0.5332 0.2305
-13 10 8 0.5214 -0.1381
-13 10 9 0.7489 -0.0126
-13 10 10 0.6358 -0.0631
-13 10 11 1.4464 -0.1384
-13 10 12 0.5609 0.2117
-13 10 13 0.9398 0.1102
-13 10 14 0.9616 -0.0760
-13 10 15 -0.6655 0.0023
-13 10 16 0.5361 -0.0412
-13 10 17 1.5956 -0.2064
-13 10 18 -2.1884 -0.2515
-13 10 19 -1.6244 -0.3003
-13 11 -11 -1.8138 -0.2463
-13 11 -10 -0.4980 -0.1700
-13 11 -9 -0.1473 -0.1830
-13 11 -8 -2.4478 0.0875
-13 11 -7 0.8595 -0.0825
-13 11 -6 2.0345 -0.0133
-13 11 -5 0.3536 0.0464
-13 11 -4 1.0887 -0.3046
-13 11 -3 3.1885 -0.1202
-13 11 -2 -0.0123 0.1606
-13 11 -1 2.8116 -0.0129
-13 11 0 0.5807 0.1596
-13 11 1 -0.3343 0.0454
-13 11 2 2.3255 -0.1951
-13 11 3 0.2639 -0.0391
-13 11 4 -0.5248 0.2360
-13 11 5 0.6395 -0.0764
-13 11 6 -0.8887 0.0110
-13 11 7 -0.2341 0.0044
-13 11 8 0.3489 -0.1516
-13 11 9 -1.9443 0.0134
-13 11 10 -0.0681 0.1466
-13 11 11 0.2314 -0.0372
-13 11 12 -0.9377 -0.0243
-13 11 13 -1.3530 0.1317
-13 11 14 0.2734 -0.0727
-13 11 15 -1.5188 -0.2167
-13 11 16 -0.3604 0.2429
-13 11 17 -0.0566 0.1779
-13 11 18 -0.5561 0.4412
-13 11 19 0.6963 0.1710
-13 12 -10 1.4914 0.1956
-13 12 -9 1.9777 -0.1263
-13 12 -8 -0.5835 0.3494
-13 12 -7 0.4206 -0.0036
-13 12 -6 -0.3107 -0.1439
-13 12 -5 -3.9077 0.0657
-13 12 -4 -2.1012 0.1009
-13 12 -3 -2.0078 0.0228
-13 12 -2 -2.4412 0.2162
-13 12 -1 0.7514 0.0728
-13 12 0 -0.3449 -0.0835
-13 12 1 -1.9862 -0.0404
-13 12 2 0.8818 -0.0473
-13 12 3 -1.2739 -0.0669
-13 12 4 -0.2043 0.1192
-13 12 5 1.2059 0.0133
-13 12 6 0.6692 -0.0341
-13 12 7 1.2598 -0.0318
-13 12 8 1.0847 0.0285
-13 12 9 -1.0701 -0.0376
-13 12 10 1.2025 0.0968
-13 12 11 0.7284 0.1027
-13 12 12 0.7766 -0.2003
-13 12 13 -0.2670 0.0036
-13 12 14 2.4037 0.0589
-13 12 15 -0.2885 0.0282
-13 12 16 1.3220 -0.0138
-13 12 17 0.6447 -0.1719
-13 12 18 0.3364 -0.3202
-13 13 -10 -0.4752 0.2155
-13 13 -9 0.7835 -0.1603
-13 13 -8 -1.2669 0.0725
-13 13 -7 -0.5785 0.1056
-13 13 -6 2.6172 0.0005
-13 13 -5 1.4048 -0.0746
-13 13 -4 4.5316 0.1451
-13 13 -3 1.2975 -0.0459
-13 13 -2 0.6874 -0.0480
-13 13 -1 1.2555 -0.0703
-13 13 0 1.2842 -0.1452
-13 13 1 -0.1541 -0.0856
-13 13 2 1.0558 0.1261
-13 13 3 -1.2616 0.1578
-13 13 4 0.7174 -0.0511
-13 13 5 -1.2075 -0.0111
-13 13 6 -2.2815 -0.0611
-13 13 7 -0.3027 -0.1068
-13 13 8 0.5447 0.1174
-13 13 9 -0.4470 0.1175
-13 13 10 -0.7060 -0.1663
-13 13 11 -0.3781 -0.0034
-13 13 12 0.5531 0.1073
-13 13 13 -1.0447 -0.0816
-13 13 14 0.5403 0.0158
-13 13 15 -1.8571 0.1445
-13 13 16 1.0677 0.0329
-13 13 17 -0.1814 0.1289
-13 13 18 1.0977 0.2676
-13 14 -10 -1.4912 0.5343
-13 14 -9 0.5658 -0.1244
-13 14 -8 0.2321 -0.3523
-13 14 -7 -0.1837 -0.0830
-13 14 -6 -0.4483 -0.0108
-13 14 -5 -3.8006 -0.0281
-13 14 -4 -0.5502 0.0530
-13 14 -3 -2.8598 0.0055
-13 14 -2 -0.2886 -0.1840
-13 14 -1 -1.7515 -0.1434
-13 14 0 -1.7365 0.2149
-13 14 1 -0.5193 0.1343
-13 14 2 1.5931 0.0761
-13 14 3 0.1529 0.0134
-13 14 4 2.6052 -0.2363
-13 14 5 0.1289 -0.1029
-13 14 6 0.5757 0.1919
-13 14 7 0.1367 -0.0117
-13 14 8 -0.8522 0.0098
-13 14 9 -0.0534 0.1139
-13 14 10 -0.7500 -0.1958
-13 14 11 -0.0456 -0.0906
-13 14 12 -1.0094 0.1864
-13 14 13 -0.6290 -0.1244
-13 14 14 0.7098 -0.0662
-13 14 15 -1.4388 0.0467
-13 14 16 -0.5327 -0.0765
-13 14 17 -2.5587 -0.4612
-13 14 18 0.0160 0.4659
-13 15 -9 0.1834 -0.1454
-13 15 -8 -1.5930 0.0775
-13 15 -7 1.1835 0.1348
-13 15 -6 3.0305 0.0777
-13 15 -5 -0.2374 -0.0106
-13 15 -4 1.7960 -0.2194
-13 15 -3 -1.6911 0.0404
-13 15 -2 4.0058 0.1840
-13 15 -1 0.5696 0.0604
-13 15 0 -0.1847 0.1952
-13 15 1 0.1318 -0.0042
-13 15 2 -0.0656 -0.2690
-13 15 3 -3.5391 -0.0673
-13 15 4 -0.0497 0.1346
-13 15 5 -2.4400 -0.0344
-13 15 6 0.5744 0.1406
-13 15 7 1.6866 -0.0096
-13 15 8 0.9687 -0.1914
-13 15 9 0.2659 -0.0919
-13 15 10 -0.0187 0.0735
-13 15 11 1.3351 0.0837
-13 15 12 0.5355 0.1449
-13 15 13 1.1273 -0.0061
-13 15 14 0.5823 -0.3034
-13 15 15 0.4332 0.1197
-13 15 16 1.1776 0.2623
-13 15 17 0.2763 -0.0875
-13 16 -9 -0.0170 -0.2344
-13 16 -8 -1.1585 0.2987
-13 16 -7 -0.3744 0.1248
-13 16 -6 -2.4101 -0.1017
-13 16 -5 -2.0318 0.0116
-13 16 -4 3.6518 -0.1645
-13 16 -3 -3.1000 0.1240
-13 16 -2 0.4550 0.2164
-13 16 -1 -1.8563 -0.2947
-13 16 0 0.9673 -0.2979
-13 16 1 0.8053 0.0647
-13 16 2 0.5079 -0.1259
-13 16 3 -0.5822 0.1164
-13 16 4 3.9097 0.2391
-13 16 5 -1.1488 -0.0764
-13 16 6 -0.7232 -0.0890
-13 16 7 -1.0405 0.0986
-13 16 8 -0.7950 -0.1034
-13 16 9 0.4356 0.0196
-13 16 10 0.2101 0.2187
-13 16 11 -0.4748 -0.0880
-13 16 12 -0.8303 -0.1895
-13 16 13 -0.7352 0.1260
-13 16 14 -0.7156 0.0631
-13 16 15 -0.0580 -0.0438
-13 16 16 -0.4590 -0.3850
-13 16 17 0.5260 -0.1168
-13 17 -8 1.7417 -0.0167
-13 17 -7 2.4521 -0.1558
-13 17 -6 0.4067 -0.1597
-13 17 -5 -0.3140 0.3362
-13 17 -4 2.2719 -0.0123
-13 17 -3 -1.2869 -0.0179
-13 17 -2 1.4777 0.0950
-13 17 -1 -1.1695 -0.0954
-13 17 0 0.4411 -0.1796
-13 17 1 0.6013 0.2623
-13 17 2 0.2800 0.0977
-13 17 3 -1.8995 0.0578
-13 17 4 0.6878 -0.0603
-13 17 5 0.7421 -0.0909
-13 17 6 2.3180 -0.1225
-13 17 7 0.0107 0.1526
-13 17 8 -0.8603 0.0246
-13 17 9 0.8872 0.0118
-13 17 10 -0.3950 -0.0499
-13 17 11 -0.5175 -0.0473
-13 17 12 0.1147 0.0200
-13 17 13 0.9201 -0.0087
-13 17 14 2.0357 0.1913
-13 17 15 0.9133 -0.0455
-13 17 16 -0.3043 0.3071
-13 18 -8 -0.1057 0.0873
-13 18 -7 -1.9457 0.1538
-13 18 -6 -0.0164 -0.1348
-13 18 -5 -0.7200 0.1735
-13 18 -4 -0.6353 -0.0696
-13 18 -3 -0.1795 -0.1043
-13 18 -2 0.9047 0.0399
-13 18 -1 -0.3578 0.1190
-13 18 0 -0.3496 0.0447
-13 18 1 -1.2133 0.1544
-13 18 2 0.6759 -0.0415
-13 18 3 0.9140 -0.1900
-13 18 4 -0.2494 -0.1624
-13 18 5 -2.0091 0.0252
-13 18 6 -1.1572 0.1375
-13 18 7 -0.7949 0.0846
-13 18 8 -1.3251 0.0259
-13 18 9 0.7833 -0.0007
-13 18 10 0.1294 -0.1300
-13 18 11 0.1175 -0.0253
-13 18 12 -0.2221 0.0884
-13 18 13 -1.3320 0.0079
-13 18 14 -1.1430 0.1140
-13 18 15 -1.3737 -0.2672
-13 18 16 -0.4353 -0.0597
-13 19 -7 -1.2446 0.1771
-13 19 -6 0.5259 -0.2953
-13 19 -5 0.4670 -0.1294
-13 19 -4 0.3386 -0.1886
-13 19 -3 -0.0767 -0.0940
-13 19 -2 -1.0280 0.1976
-13 19 -1 -0.3981 0.1553
-13 19 0 2.5758 -0.0813
-13 19 1 -0.4458 -0.1635
-13 19 2 -1.3737 -0.0779
-13 19 3 -1.3025 0.0622
-13 19 4 0.1448 0.1502
-13 19 5 1.0780 0.0667
-13 19 6 1.1351 0.0741
-13 19 7 1.6754 -0.1677
-13 19 8 0.4651 -0.1397
-13 19 9 1.6286 0.0205
-13 19 10 0.0035 0.1059
-13 19 11 0.0680 0.0984
-13 19 12 0.5483 -0.0040
-13 19 13 -1.2699 -0.0674
-13 19 14 0.0249 -0.1079
-13 19 15 0.6201 0.2101
-13 20 -6 0.9206 -0.1332
-13 20 -5 0.2776 0.4227
-13 20 -4 -1.5511 0.1117
-13 20 -3 -0.5511 -0.1078
-13 20 -2 1.5201 0.1213
-13 20 -1 -2.4254 -0.0745
-13 20 0 -0.3343 -0.2466
-13 20 1 0.2503 0.0468
-13 20 2 1.7718 0.1225
-13 20 3 0.9120 0.1130
-13 20 4 -0.5321 0.0202
-13 20 5 -0.3328 -0.2358
-13 20 6 -1.2761 -0.1585
-13 20 7 -0.0902 0.0013
-13 20 8 -1.9488 0.1148
-13 20 9 -1.7311 0.1001
-13 20 10 -1.8276 -0.0657
-13 20 11 0.5077 -0.1018
-13 20 12 1.7988 -0.0316
-13 20 13 1.1085 -0.1014
-13 20 14 1.0797 -0.0953
-13 21 -6 -2.0673 -0.6622
-13 21 -5 0.7990 0.2186
-13 21 -4 1.5790 -0.0982
-13 21 -3 1.2538 -0.3107
-13 21 -2 3.6899 0.0109
-13 21 -1 -1.0746 0.0035
-13 21 0 0.4903 -0.0403
-13 21 1 -0.9530 0.0764
-13 21 2 -0.5868 -0.0094
-13 21 3 2.1862 -0.0418
-13 21 4 -1.0872 0.0047
-13 21 5 0.6031 -0.0932
-13 21 6 0.2617 0.1404
-13 21 7 1.2309 0.1236
-13 21 8 1.0443 -0.0549
-13 21 9 0.8251 -0.1585
-13 21 10 0.1841 0.0350
-13 21 11 -0.3861 0.0136
-13 21 12 -1.1252 -0.0447
-13 21 13 -0.8330 -0.1047
-13 21 14 -0.6377 0.3765
-13 22 -5 1.1325 0.2892
-13 22 -4 -1.9695 0.1669
-13 22 -3 -4.6131 -0.2171
-13 22 -2 -0.3459 0.1185
-13 22 -1 -1.3047 0.2064
-13 22 0 1.5435 0.0904
-13 22 1 -0.3942 -0.1287
-13 22 2 -0.8483 0.0442
-13 22 3 0.8954 -0.0873
-13 22 4 -3.1356 0.2208
-13 22 5 2.1105 0.1389
-13 22 6 -0.4476 0.0330
-13 22 7 -0.5726 -0.0850
-13 22 8 1.2818 0.0123
-13 22 9 0.1652 -0.0155
-13 22 10 1.5785 0.1325
-13 22 11 0.9880 0.0201
-13 22 12 0.6906 0.1389
-13 22 13 -0.8474 -0.0473
-13 23 -4 0.8961 0.3080
-13 23 -3 1.1953 -0.0803
-13 23 -2 2.5943 0.0678
-13 23 -1 0.3472 0.1358
-13 23 0 -0.1189 0.0589
-13 23 1 -1.3421 -0.1657
-13 23 2 1.1117 0.0358
-13 23 3 1.4971 -0.3051
-13 23 4 -2.1452 0.0324
-13 23 5 1.2960 0.0480
-13 23 6 -2.4353 -0.1655
-13 23 7 -0.2370 0.0444
-13 23 8 -1.3244 -0.0494
-13 23 9 -1.9786 0.1967
-13 23 10 -1.3735 0.0571
-13 23 11 -2.5954 0.0157
-13 23 12 1.1146 -0.0144
-13 24 -3 -0.6799 -0.3634
-13 24 -2 -1.7040 -0.3036
-13 24 -1 0.1324 -0.0466
-13 24 0 -0.4741 -0.0100
-13 24 1 -1.1834 -0.0471
-13 24 2 0.0443 0.1525
-13 24 3 -0.3867 0.0016
-13 24 4 -0.0698 0.0297
-13 24 5 2.8183 0.0402
-13 24 6 -0.8489 -0.2202
-13 24 7 1.8977 0.2698
-13 24 8 -0.0169 -0.2895
-13 24 9 3.1232 0.1597
-13 24 10 0.4542 -0.3693
-13 25 -1 1.9389 -0.0244
-13 25 0 0.3202 0.2661
-13 25 1 1.5312 0.1711
-13 25 2 1.6336 0.0328
-13 25 3 0.5076 -0.1159
-13 25 4 -0.8056 -0.0640
-13 25 5 0.4202 0.2326
-13 25 6 -1.8830 -0.2507
-13 25 7 0.4636 0.1441
-13 25 8 -1.9109 -0.3259
-13 25 9 0.6447 0.2841
-13 26 1 -1.0413 -0.2150
-13 26 2 -2.8131 -0.0670
-13 26 3 -0.6082 -0.1198
-13 26 4 -0.6645 0.0341
-13 26 5 1.7042 0.4385
-13 26 6 -0.4057 -0.2619
-12 0 -10 -0.7144 -1.3506
-12 0 -8 2.6008 0.0984
-12 0 -6 2.3676 -1.1155
-12 0 -4 -1.6779 -1.0223
-12 0 -2 -2.3655 1.5895
-12 0 0 -1.1033 -1.0630
-12 0 2 -0.6085 -0.9165
-12 0 4 -3.5324 1.3592
-12 0 6 -1.0172 -1.6287
-12 0 8 1.9049 -0.8835
-12 0 10 -1.4898 1.4663
-12 0 12 -3.0771 -0.8428
-12 0 14 0.0371 -0.0872
-12 0 16 0.8476 1.1851
-12 0 18 -0.0480 -0.3634
-12 0 20 0.2045 -0.1726
-12 1 -11 -1.5461 -0.6072
-12 1 -10 -0.2104 0.5828
-12 1 -9 0.2178 0.9934
-12 1 -8 -1.2201 -0.3568
-12 1 -7 -3.6354 0.5128
-12 1 -6 0.7425 -1.3367
-12 1 -5 -0.6374 0.3181
-12 1 -4 0.7550 1.9249
-12 1 -3 1.4828 0.4540
-12 1 -2 0.7044 0.0562
-12 1 -1 1.6288 0.0484
-12 1 0 0.5456 -1.6727
-12 1 1 0.5521 -0.3003
-12 1 2 0.0172 1.8418
-12 1 3 2.8596 0.3490
-12 1 4 0.2275 -0.4474
-12 1 5 2.7933 0.2573
-12 1 6 -0.8758 -1.9271
-12 1 7 -1.3729 -0.0210
-12 1 8 -1.0087 1.8860
-12 1 9 -1.0847 0.4821
-12 1 10 -1.0619 -0.3260
-12 1 11 1.9329 0.0672
-12 1 12 -1.2151 -1.1525
-12 1 13 1.1003 -0.3015
-12 1 14 -1.0287 1.6032
-12 1 15 -0.0213 0.0583
-12 1 16 -0.9205 -0.3757
-12 1 17 0.5842 -0.2876
-12 1 18 0.6618 -0.7782
-12 1 19 0.5703 -0.1851
-12 1 20 0.9846 0.8092
-12 1 21 -0.3902 0.3347
-12 2 -11 1.1520 0.1282
-12 2 -10 0.1087 0.4081
-12 2 -9 1.2619 -0.1713
-12 2 -8 1.0129 -0.6706
-12 2 -7 0.9092 0.3490
-12 2 -6 2.3010 0.1686
-12 2 -5 -1.8109 -0.0167
-12 2 -4 0.2516 0.1654
-12 2 -3 -0.9348 -0.7902
-12 2 -2 -0.5708 -1.2685
-12 2 -1 -1.4546 0.6191
-12 2 0 -1.0477 0.6624
-12 2 1 -0.5491 0.3638
-12 2 2 -2.0931 0.5270
-12 2 3 -0.7995 -0.6215
-12 2 4 -3.4619 -1.5415
-12 2 5 1.1172 0.7635
-12 2 6 -0.3748 0.7198
-12 2 7 3.1042 0.0129
-12 2 8 2.1201 0.2958
-12 2 9 1.2888 -0.7045
-12 2 10 0.7336 -1.3234
-12 2 11 2.3462 0.5083
-12 2 12 -0.5061 0.8276
-12 2 13 0.1057 -0.1293
-12 2 14 -0.2451 0.1715
-12 2 15 1.3485 -0.3645
-12 2 16 -1.4376 -0.5810
-12 2 17 -0.3421 0.4762
-12 2 18 -1.6909 0.5736
-12 2 19 -0.6166 -0.3149
-12 2 20 -0.2965 -0.0230
-12 2 21 -0.8417 -0.1515
-12 3 -11 0.3095 0.0653
-12 3 -10 -2.2954 -0.1908
-12 3 -9 -0.0036 -0.2766
-12 3 -8 -1.7223 -0.0112
-12 3 -7 0.4916 0.3172
-12 3 -6 0.7442 0.2021
-12 3 -5 0.2494 -0.3387
-12 3 -4 1.7274 0.0018
-12 3 -3 -0.4611 0.0678
-12 3 -2 0.2993 0.1359
-12 3 -1 0.5100 0.7723
-12 3 0 0.7834 0.2128
-12 3 1 1.8887 -0.6194
-12 3 2 1.1599 -0.4751
-12 3 3 2.0977 0.3487
-12 3 4 0.3882 0.0311
-12 3 5 1.1597 0.7499
-12 3 6 -4.4575 0.2287
-12 3 7 -0.4288 -0.8002
-12 3 8 -3.4437 -0.4221
-12 3 9 -1.2832 0.4795
-12 3 10 -1.4546 0.1779
-12 3 11 -0.1601 0.2098
-12 3 12 -0.8316 0.2679
-12 3 13 -0.5309 -0.6507
-12 3 14 0.1023 -0.3072
-12 3 15 0.7253 0.3918
-12 3 16 -0.5883 -0.0222
-12 3 17 0.4223 -0.0651
-12 3 18 0.9764 0.1590
-12 3 19 1.3369 -0.0968
-12 3 20 -0.4567 -0.0023
-12 3 21 -0.4697 0.1259
-12 4 -11 2.4856 -0.3824
-12 4 -10 -0.2064 0.0073
-12 4 -9 1.3839 -0.1325
-12 4 -8 -1.6486 -0.0125
-12 4 -7 0.7392 0.3873
-12 4 -6 -3.0041 -0.3794
-12 4 -5 -1.3213 -0.3357
-12 4 -4 -0.7483 0.3189
-12 4 -3 0.1056 0.1133
-12 4 -2 0.8215 -0.0178
-12 4 -1 1.2726 -0.1275
-12 4 0 -1.6480 -0.5132
-12 4 1 -0.4909 -0.3981
-12 4 2 -1.2943 0.3095
-12 4 3 -0.6196 0.4845
-12 4 4 1.0585 -0.0481
-12 4 5 2.1733 -0.2210
-12 4 6 -0.7369 -0.1897
-12 4 7 5.2451 0.0119
-12 4 8 -0.6569 0.1545
-12 4 9 1.7942 0.3535
-12 4 10 0.8576 0.0131
-12 4 11 0.7966 -0.2389
-12 4 12 0.0438 -0.0157
-12 4 13 0.1599 0.0170
-12 4 14 -0.0865 0.0032
-12 4 15 0.9293 0.0990
-12 4 16 1.2229 0.1234
-12 4 17 -0.4303 -0.1396
-12 4 18 -0.2907 -0.1052
-12 4 19 0.0218 0.0299
-12 4 20 -0.2238 -0.2709
-12 5 -11 2.4032 -0.3605
-12 5 -10 -1.9719 0.6782
-12 5 -9 0.8121 0.2745
-12 5 -8 -0.6991 -0.3514
-12 5 -7 3.1595 0.0721
-12 5 -6 -0.4090 -0.2160
-12 5 -5 2.5306 -0.1993
-12 5 -4 -0.5378 0.5719
-12 5 -3 -0.4843 0.1035
-12 5 -2 -1.4326 -0.6543
-12 5 -1 -0.0674 -0.1344
-12 5 0 -1.7285 0.0882
-12 5 1 1.4899 0.0045
-12 5 2 -1.1679 0.4559
-12 5 3 -2.1229 -0.0524
-12 5 4 -0.6595 -0.3293
-12 5 5 -0.9937 -0.1868
-12 5 6 -3.3869 0.0907
-12 5 7 1.6587 0.0660
-12 5 8 -3.2334 0.1560
-12 5 9 -0.0740 -0.0748
-12 5 10 -0.6474 -0.1296
-12 5 11 -1.8907 -0.0799
-12 5 12 -0.3797 -0.0784
-12 5 13 1.4295 0.2268
-12 5 14 -1.0282 0.0908
-12 5 15 -0.8321 -0.0901
-12 5 16 0.2990 0.1006
-12 5 17 -0.5655 0.0159
-12 5 18 -0.8265 -0.1163
-12 5 19 0.3534 0.2148
-12 5 20 0.2093 -0.0020
-12 6 -11 0.4267 -0.0209
-12 6 -10 -0.7418 0.3255
-12 6 -9 1.3603 -0.0730
-12 6 -8 -2.4863 -0.4902
-12 6 -7 1.6211 0.2166
-12 6 -6 -2.9778 0.5839
-12 6 -5 2.3950 -0.2809
-12 6 -4 -1.0763 0.0722
-12 6 -3 1.5646 0.1194
-12 6 -2 0.6661 -0.1635
-12 6 -1 1.8392 0.5227
-12 6 0 -0.6177 0.6341
-12 6 1 2.0697 -0.2404
-12 6 2 0.3107 -0.2137
-12 6 3 3.0147 -0.1920
-12 6 4 1.9663 -0.2249
-12 6 5 1.2671 0.1025
-12 6 6 -0.1399 0.4189
-12 6 7 2.3922 -0.1056
-12 6 8 -0.6954 -0.1166
-12 6 9 1.7184 -0.1094
-12 6 10 1.7551 -0.0428
-12 6 11 0.7625 0.0961
-12 6 12 1.0555 0.0914
-12 6 13 -0.0415 0.0401
-12 6 14 -1.8179 0.0414
-12 6 15 -1.0827 -0.0095
-12 6 16 0.4043 -0.1425
-12 6 17 0.3162 -0.0427
-12 6 18 -0.7961 -0.0161
-12 6 19 1.1694 0.2524
-12 6 20 0.7507 0.0291
-12 7 -11 1.5955 -0.3128
-12 7 -10 0.6191 -0.3026
-12 7 -9 1.0868 0.0864
-12 7 -8 -1.4935 0.0332
-12 7 -7 3.8353 0.0473
-12 7 -6 -4.1643 0.0608
-12 7 -5 1.8382 -0.4215
-12 7 -4 -3.3017 -0.2431
-12 7 -3 1.8948 0.2392
-12 7 -2 -1.6935 0.0467
-12 7 -1 -0.3534 -0.3482
-12 7 0 -1.3018 -0.0749
-12 7 1 1.1151 -0.2536
-12 7 2 -2.8565 -0.0261
-12 7 3 -0.7133 0.3553
-12 7 4 -4.0741 0.2301
-12 7 5 -0.5946 -0.1381
-12 7 6 0.3463 -0.0183
-12 7 7 0.0311 -0.0706
-12 7 8 -2.1033 -0.1423
-12 7 9 -0.2003 0.0824
-12 7 10 -1.3970 0.0827
-12 7 11 -1.2188 -0.0356
-12 7 12 -0.1642 0.0067
-12 7 13 0.2697 -0.0830
-12 7 14 1.9938 -0.1561
-12 7 15 1.1560 -0.0957
-12 7 16 1.4016 0.1153
-12 7 17 1.4382 0.0751
-12 7 18 -0.3174 0.0436
-12 7 19 -0.9430 -0.2053
-12 7 20 -1.6638 -0.4140
-12 8 -11 0.0471 -0.2105
-12 8 -10 -1.5172 0.0467
-12 8 -9 -0.9758 0.1383
-12 8 -8 -2.0919 0.0430
-12 8 -7 3.0605 0.0561
-12 8 -6 -2.7240 -0.0728
-12 8 -5 4.8106 0.1059
-12 8 -4 -2.7322 -0.1116
-12 8 -3 2.0037 -0.0418
-12 8 -2 -2.1985 0.1642
-12 8 -1 1.4219 -0.0360
-12 8 0 0.6772 0.0564
-12 8 1 1.5719 0.1528
-12 8 2 -1.0477 0.0128
-12 8 3 3.7612 -0.1732
-12 8 4 0.7542 0.1868
-12 8 5 1.0327 -0.0286
-12 8 6 0.4643 -0.1118
-12 8 7 -0.1619 0.0481
-12 8 8 -0.7502 -0.0418
-12 8 9 1.9528 0.0731
-12 8 10 -0.7815 0.1356
-12 8 11 1.1279 -0.0169
-12 8 12 0.9822 -0.2265
-12 8 13 -1.5978 0.0114
-12 8 14 -0.1640 0.0047
-12 8 15 -1.8044 0.0412
-12 8 16 -2.8638 0.1208
-12 8 17 -0.6885 -0.0944
-12 8 18 0.5967 0.0338
-12 8 19 0.6205 0.1218
-12 8 20 0.7515 0.3790
-12 9 -11 0.6620 -0.0442
-12 9 -10 -0.3033 0.3465
-12 9 -9 1.0991 -0.1247
-12 9 -8 0.5174 -0.1262
-12 9 -7 1.0100 0.1205
-12 9 -6 -4.0650 -0.1115
-12 9 -5 2.6250 0.1031
-12 9 -4 -3.1047 0.2679
-12 9 -3 2.7510 -0.0389
-12 9 -2 -2.0519 0.0220
-12 9 -1 0.3491 0.0050
-12 9 0 -0.9696 -0.3615
-12 9 1 -1.1354 0.0508
-12 9 2 -2.9904 0.2664
-12 9 3 0.3412 -0.1453
-12 9 4 -1.2651 -0.0455
-12 9 5 -0.6940 0.0104
-12 9 6 1.4094 -0.1850
-12 9 7 0.0709 0.0621
-12 9 8 -0.9339 0.3331
-12 9 9 1.9110 -0.1115
-12 9 10 -2.2757 -0.1842
-12 9 11 0.3816 0.1253
-12 9 12 -0.1712 -0.0735
-12 9 13 -1.3330 0.0750
-12 9 14 2.3605 0.2036
-12 9 15 1.5286 0.0675
-12 9 16 -0.5329 -0.1265
-12 9 17 1.6230 0.0910
-12 9 18 0.5361 -0.3046
-12 9 19 -0.6948 -0.3240
-12 9 20 -1.4765 -0.1800
-12 10 -11 1.3328 -0.0090
-12 10 -10 -2.0406 0.0874
-12 10 -9 1.2391 -0.0141
-12 10 -8 0.7893 -0.2702
-12 10 -7 0.3266 0.1260
-12 10 -6 -0.4207 0.0927
-12 10 -5 3.5638 -0.1748
-12 10 -4 -2.9374 0.0942
-12 10 -3 4.2718 -0.2143
-12 10 -2 -1.9088 -0.2758
-12 10 -1 0.5621 0.1988
-12 10 0 0.8765 0.0437
-12 10 1 2.3528 0.0016
-12 10 2 1.2599 0.0692
-12 10 3 1.3964 -0.1404
-12 10 4 -1.4315 -0.2579
-12 10 5 -1.2341 0.3118
-12 10 6 0.4539 0.1413
-12 10 7 -1.1205 -0.1452
-12 10 8 -0.1211 0.0927
-12 10 9 2.0874 -0.0871
-12 10 10 -1.7826 -0.1746
-12 10 11 1.2051 0.1872
-12 10 12 0.1789 0.2145
-12 10 13 -0.3839 -0.1585
-12 10 14 0.3733 0.0343
-12 10 15 -0.9126 -0.1904
-12 10 16 -1.7645 -0.2578
-12 10 17 0.2963 0.2283
-12 10 18 -0.0285 0.2523
-12 10 19 1.4602 0.5718
-12 11 -11 1.2678 -0.2685
-12 11 -10 -1.7198 -0.2316
-12 11 -9 -0.0682 0.0899
-12 11 -8 -1.7847 -0.1453
-12 11 -7 -1.8012 0.2254
-12 11 -6 -0.2265 0.1624
-12 11 -5 1.4062 -0.1916
-12 11 -4 -4.9572 -0.0579
-12 11 -3 3.4199 0.1396
-12 11 -2 -2.7626 0.0917
-12 11 -1 1.7646 0.2740
-12 11 0 -0.5362 0.1463
-12 11 1 -1.9376 -0.1772
-12 11 2 -1.3183 -0.0784
-12 11 3 1.8261 0.1802
-12 11 4 0.7097 -0.0724
-12 11 5 0.7902 0.0371
-12 11 6 0.3686 0.0620
-12 11 7 0.1661 -0.2193
-12 11 8 1.0177 -0.1418
-12 11 9 0.0644 0.1649
-12 11 10 -1.5328 0.0434
-12 11 11 1.4226 0.0055
-12 11 12 0.0213 0.0457
-12 11 13 0.4934 -0.2307
-12 11 14 0.4050 0.0319
-12 11 15 1.1905 0.1211
-12 11 16 0.8209 0.2819
-12 11 17 -0.4577 -0.1230
-12 11 18 -1.8485 -0.2231
-12 11 19 0.4421 -0.2559
-12 12 -11 -0.5696 0.0040
-12 12 -10 0.0159 0.0263
-12 12 -9 1.7208 0.2225
-12 12 -8 3.1762 0.0353
-12 12 -7 0.6755 -0.1808
-12 12 -6 0.9114 -0.1391
-12 12 -5 1.4198 0.0585
-12 12 -4 -1.9477 0.0068
-12 12 -3 3.3207 0.0779
-12 12 -2 -3.9824 -0.0357
-12 12 -1 1.5710 -0.1630
-12 12 0 -0.0511 -0.1490
-12 12 1 0.7300 -0.0629
-12 12 2 1.1218 -0.0663
-12 12 3 -1.5880 0.1209
-12 12 4 -2.2640 0.0902
-12 12 5 0.6283 -0.1329
-12 12 6 -1.7780 0.0106
-12 12 7 -1.0497 0.0711
-12 12 8 0.0419 -0.0518
-12 12 9 0.0471 0.0295
-12 12 10 -0.5869 0.0236
-12 12 11 -0.3505 -0.1528
-12 12 12 -1.6255 -0.0767
-12 12 13 -0.1168 0.2278
-12 12 14 -1.5189 -0.0790
-12 12 15 -0.8230 -0.1667
-12 12 16 0.5960 0.1082
-12 12 17 1.2786 0.0204
-12 12 18 1.0894 0.0286
-12 12 19 2.6274 0.3317
-12 13 -11 0.7914 0.1226
-12 13 -10 0.0492 -0.0078
-12 13 -9 -2.7284 0.0567
-12 13 -8 -1.3839 -0.0039
-12 13 -7 -3.3562 -0.0654
-12 13 -6 -1.0373 -0.0609
-12 13 -5 -1.5097 0.1732
-12 13 -4 0.5975 0.1098
-12 13 -3 3.0630 -0.1477
-12 13 -2 -2.5170 0.0056
-12 13 -1 2.0373 -0.0130
-12 13 0 -2.8073 -0.1302
-12 13 1 -0.8826 0.1936
-12 13 2 1.6964 0.1543
-12 13 3 -0.7092 -0.0298
-12 13 4 1.7200 -0.0067
-12 13 5 3.8392 -0.0374
-12 13 6 -0.2956 -0.0899
-12 13 7 0.9766 0.0899
-12 13 8 -0.7340 0.0980
-12 13 9 0.5778 -0.0338
-12 13 10 0.0508 0.0562
-12 13 11 0.8889 -0.0362
-12 13 12 -0.1122 -0.1389
-12 13 13 1.4604 0.1242
-12 13 14 -0.0318 0.0767
-12 13 15 -0.0325 -0.0792
-12 13 16 -0.1653 -0.0531
-12 13 17 -2.2698 -0.0730
-12 13 18 -3.7712 -0.5092
-12 13 19 -1.4725 0.3227
-12 14 -11 0.4696 0.2142
-12 14 -10 0.1517 0.0126
-12 14 -9 1.0886 0.1104
-12 14 -8 1.5602 -0.1590
-12 14 -7 1.6216 0.1184
-12 14 -6 4.5758 -0.0410
-12 14 -5 -1.0908 0.0661
-12 14 -4 0.1238 0.1022
-12 14 -3 -1.3482 -0.3164
-12 14 -2 -2.1382 -0.1089
-12 14 -1 4.3241 0.2454
-12 14 0 -1.6004 0.1196
-12 14 1 0.0945 0.0051
-12 14 2 0.9427 0.0682
-12 14 3 -2.1530 -0.1738
-12 14 4 -1.7920 -0.1676
-12 14 5 -1.2065 0.1868
-12 14 6 -2.2663 0.0360
-12 14 7 1.0946 -0.0492
-12 14 8 -0.6756 0.1069
-12 14 9 1.2949 -0.1081
-12 14 10 -0.7101 -0.2431
-12 14 11 1.1278 0.1687
-12 14 12 -1.3186 0.1591
-12 14 13 0.5659 -0.0400
-12 14 14 -0.2141 0.0544
-12 14 15 0.4051 -0.2624
-12 14 16 1.8171 0.0802
-12 14 17 1.6429 0.2677
-12 14 18 1.8024 0.2294
-12 15 -11 -0.8006 -0.1333
-12 15 -10 -0.9660 -0.3836
-12 15 -9 3.4346 -0.0211
-12 15 -8 -2.6907 -0.1692
-12 15 -7 -3.5867 0.3078
-12 15 -6 1.1910 0.0118
-12 15 -5 -2.5867 -0.2744
-12 15 -4 2.2156 0.0134
-12 15 -3 -0.0158 0.0420
-12 15 -2 -0.5005 0.0278
-12 15 -1 2.5445 0.2214
-12 15 0 -1.5678 -0.0266
-12 15 1 1.1608 -0.4617
-12 15 2 0.9540 -0.0613
-12 15 3 0.3196 0.0504
-12 15 4 1.9365 0.0349
-12 15 5 1.1188 0.1603
-12 15 6 -1.1114 0.0324
-12 15 7 1.1525 -0.2648
-12 15 8 -0.1145 0.0678
-12 15 9 0.5438 0.1875
-12 15 10 -0.8098 -0.0947
-12 15 11 1.2918 0.1554
-12 15 12 -0.7799 -0.0820
-12 15 13 0.8872 -0.1513
-12 15 14 -1.0437 0.0739
-12 15 15 -0.3529 0.2332
-12 15 16 -0.0424 0.0141
-12 15 17 -0.3419 -0.4573
-12 15 18 0.6375 -0.0864
-12 16 -10 -1.3693 0.0797
-12 16 -9 2.0888 0.4340
-12 16 -8 -1.3965 -0.1661
-12 16 -7 1.9334 -0.0897
-12 16 -6 2.0579 0.0044
-12 16 -5 -4.1382 -0.0838
-12 16 -4 2.1411 0.2778
-12 16 -3 0.2082 0.2809
-12 16 -2 -0.0210 -0.1460
-12 16 -1 -0.9740 -0.0885
-12 16 0 -1.7137 0.0648
-12 16 1 0.8186 -0.0613
-12 16 2 -1.4596 0.1336
-12 16 3 -1.0470 0.2927
-12 16 4 0.5528 -0.0047
-12 16 5 -0.0640 -0.2434
-12 16 6 0.1409 0.0135
-12 16 7 1.1976 0.0124
-12 16 8 -2.2398 0.0443
-12 16 9 -1.1917 0.0696
-12 16 10 -0.2534 -0.0766
-12 16 11 -0.2845 -0.0174
-12 16 12 -0.6060 -0.0560
-12 16 13 0.1235 0.0793
-12 16 14 -0.5562 -0.0901
-12 16 15 0.5285 0.2616
-12 16 16 -1.1018 -0.0196
-12 16 17 -0.4572 0.1825
-12 17 -10 -0.5378 -0.1638
-12 17 -9 0.4993 0.1813
-12 17 -8 -2.6490 -0.1727
-12 17 -7 1.0289 -0.1187
-12 17 -6 1.3614 0.1845
-12 17 -5 -0.8730 -0.0173
-12 17 -4 1.3340 -0.0652
-12 17 -3 -3.5020 -0.0931
-12 17 -2 1.5905 -0.2906
-12 17 -1 -0.0179 -0.0424
-12 17 0 -0.9879 0.2085
-12 17 1 1.5450 0.1162
-12 17 2 -0.3012 -0.1337
-12 17 3 1.7870 -0.0036
-12 17 4 -0.4948 -0.0929
-12 17 5 -2.2403 -0.1121
-12 17 6 0.0530 0.0540
-12 17 7 2.1166 0.0947
-12 17 8 -0.4003 -0.0875
-12 17 9 0.4987 0.0535
-12 17 10 0.7516 0.0901
-12 17 11 -0.3971 -0.1593
-12 17 12 0.6839 -0.0271
-12 17 13 0.1447 0.0511
-12 17 14 0.4408 -0.0737
-12 17 15 0.1000 -0.2753
-12 17 16 -0.7302 -0.0911
-12 17 17 1.0824 -0.1230
-12 18 -9 1.3391 -0.0086
-12 18 -8 -0.5045 0.0316
-12 18 -7 0.9955 -0.0021
-12 18 -6 -2.0049 0.2394
-12 18 -5 -1.3548 -0.2099
-12 18 -4 2.8693 -0.1657
-12 18 -3 -2.5293 0.0658
-12 18 -2 3.0588 -0.0306
-12 18 -1 -0.4294 0.0794
-12 18 0 0.1063 0.1620
-12 18 1 1.7243 0.0167
-12 18 2 -3.9527 -0.1635
-12 18 3 1.2873 -0.0742
-12 18 4 0.7777 0.0820
-12 18 5 -0.6186 0.0996
-12 18 6 0.0205 0.0334
-12 18 7 -0.0223 0.0294
-12 18 8 -0.8153 -0.1591
-12 18 9 0.5156 -0.1506
-12 18 10 1.4337 0.0716
-12 18 11 -0.2305 0.0825
-12 18 12 0.5894 0.0449
-12 18 13 -0.6088 -0.0482
-12 18 14 -0.3021 0.2001
-12 18 15 -0.5710 -0.1773
-12 18 16 0.2762 0.6652
-12 18 17 0.7510 -0.1858
-12 19 -9 0.2365 0.1897
-12 19 -8 -0.4478 0.1220
-12 19 -7 1.9804 -0.1879
-12 19 -6 -0.1607 0.2113
-12 19 -5 0.1027 -0.2106
-12 19 -4 3.6285 0.1497
-12 19 -3 -3.6659 0.2858
-12 19 -2 1.5233 -0.0396
-12 19 -1 -2.7682 0.0010
-12 19 0 -0.1713 -0.0354
-12 19 1 2.6207 -0.1908
-12 19 2 -1.8706 0.0224
-12 19 3 1.0002 0.0273
-12 19 4 -0.7025 0.1338
-12 19 5 -0.5866 0.0668
-12 19 6 1.3135 -0.0925
-12 19 7 -1.1981 -0.1696
-12 19 8 -0.1163 0.1011
-12 19 9 0.2340 0.0726
-12 19 10 -1.1045 0.0602
-12 19 11 -2.0345 0.0227
-12 19 12 0.7743 -0.0551
-12 19 13 0.3972 0.0140
-12 19 14 1.0762 -0.0973
-12 19 15 0.6394 -0.3454
-12 19 16 0.0169 0.0970
-12 20 -8 -1.1945 -0.1039
-12 20 -7 -0.1495 -0.2817
-12 20 -6 -0.3886 0.1862
-12 20 -5 -1.5249 -0.1428
-12 20 -4 0.9955 0.1646
-12 20 -3 -3.0736 0.1479
-12 20 -2 4.2418 -0.3486
-12 20 -1 0.3575 -0.1581
-12 20 0 0.3486 0.0023
-12 20 1 -0.6400 0.0261
-12 20 2 -0.8517 0.1342
-12 20 3 2.2942 -0.0048
-12 20 4 2.3221 -0.0999
-12 20 5 -0.3930 -0.0503
-12 20 6 1.7981 0.0765
-12 20 7 -0.4768 0.0098
-12 20 8 0.9628 0.1368
-12 20 9 1.4205 -0.0342
-12 20 10 0.0570 -0.1244
-12 20 11 -0.1635 -0.0469
-12 20 12 -0.0783 0.0569
-12 20 13 -0.5426 -0.0057
-12 20 14 0.1208 -0.0137
-12 20 15 -0.4879 0.4259
-12 21 -7 1.0296 -0.0992
-12 21 -6 -0.0699 0.2845
-12 21 -5 -1.1074 -0.0769
-12 21 -4 1.6615 -0.1264
-12 21 -3 -1.1516 0.1954
-12 21 -2 0.1828 -0.1190
-12 21 -1 -3.0163 0.0381
-12 21 0 2.2978 0.2789
-12 21 1 -0.7934 0.1053
-12 21 2 -2.0288 -0.1260
-12 21 3 -1.9947 -0.0268
-12 21 4 -1.2341 -0.0369
-12 21 5 -3.7138 0.0006
-12 21 6 0.6367 0.1655
-12 21 7 -2.5786 0.0675
-12 21 8 -1.3862 -0.0187
-12 21 9 -0.0987 -0.0561
-12 21 10 -0.2709 0.0107
-12 21 11 0.9375 0.1053
-12 21 12 -0.2375 0.1733
-12 21 13 -0.3355 -0.1464
-12 21 14 -0.3858 0.0508
-12 21 15 0.1024 -0.2679
-12 22 -7 -0.1892 -0.3645
-12 22 -6 0.4785 0.1274
-12 22 -5 1.8609 -0.2700
-12 22 -4 0.2673 -0.3792
-12 22 -3 -1.1165 0.2722
-12 22 -2 0.5575 0.1303
-12 22 -1 -2.9892 -0.1426
-12 22 0 3.5591 0.0378
-12 22 1 -1.3057 0.0039
-12 22 2 2.7954 0.0329
-12 22 3 2.4861 -0.0660
-12 22 4 1.1836 -0.1367
-12 22 5 0.4712 -0.0662
-12 22 6 3.1216 0.0728
-12 22 7 -0.7195 -0.0640
-12 22 8 2.6549 -0.1541
-12 22 9 -0.3686 -0.0635
-12 22 10 0.2061 0.0555
-12 22 11 0.8268 -0.0372
-12 22 12 -0.2489 -0.0094
-12 22 13 0.6648 -0.1444
-12 22 14 -0.2375 0.3333
-12 23 -6 -1.1754 0.3752
-12 23 -5 -0.4981 0.1532
-12 23 -4 -1.6529 -0.0583
-12 23 -3 1.7886 0.2384
-12 23 -2 3.3675 0.1114
-12 23 -1 -2.4471 -0.2679
-12 23 0 4.1543 -0.1400
-12 23 1 -4.3711 -0.0777
-12 23 2 0.0603 0.1609
-12 23 3 -1.9187 0.0743
-12 23 4 -1.7795 0.0126
-12 23 5 0.6787 -0.0542
-12 23 6 1.0334 -0.1511
-12 23 7 -2.0568 0.0092
-12 23 8 0.9971 -0.0191
-12 23 9 -3.0904 0.0366
-12 23 10 0.5762 0.0204
-12 23 11 -1.1436 0.0270
-12 23 12 -1.3876 -0.0894
-12 23 13 0.6456 -0.0429
-12 24 -5 1.3173 0.0344
-12 24 -4 -1.1734 -0.1954
-12 24 -3 -0.3750 -0.1013
-12 24 -2 -0.8017 0.0929
-12 24 -1 -4.1252 -0.1317
-12 24 0 2.7779 -0.1218
-12 24 1 -2.6838 0.0602
-12 24 2 4.1741 0.1433
-12 24 3 0.3665 0.0893
-12 24 4 -0.5820 -0.0766
-12 24 5 0.5962 0.1078
-12 24 6 0.3476 0.0459
-12 24 7 -1.2776 0.3379
-12 24 8 2.1015 -0.0436
-12 24 9 0.1530 0.1419
-12 24 10 1.8007 -0.2184
-12 24 11 1.9134 0.0161
-12 24 12 0.7049 -0.3456
-12 25 -4 -0.5258 -0.1294
-12 25 -3 0.7445 -0.2452
-12 25 -2 1.8779 0.4196
-12 25 -1 0.1504 0.0412
-12 25 0 1.6272 -0.0625
-12 25 1 -2.4929 0.0363
-12 25 2 1.9806 -0.0520
-12 25 3 -1.6274 0.0531
-12 25 4 -0.6150 -0.1216
-12 25 5 -0.7634 0.0925
-12 25 6 -0.0793 -0.0858
-12 25 7 -1.1961 -0.0127
-12 25 8 0.6018 -0.3981
-12 25 9 -2.0487 0.2940
-12 25 10 -2.0631 -0.1534
-12 25 11 1.0021 0.5710
-12 26 -2 0.6363 0.6207
-12 26 -1 -1.2194 0.1398
-12 26 0 -0.0954 -0.0133
-12 26 1 -1.1537 -0.1521
-12 26 2 0.9099 -0.0615
-12 26 3 -1.7956 -0.0232
-12 26 4 0.1947 -0.1549
-12 26 5 0.8989 0.1040
-12 26 6 1.2958 -0.0498
-12 26 7 -0.1257 0.1769
-12 26 8 1.8882 -0.0068
-12 26 9 0.1282 0.4907
-12 27 0 0.3926 -0.2413
-12 27 1 0.1214 -0.0888
-12 27 2 3.2798 0.2765
-12 27 3 0.9102 0.1785
-12 27 4 0.0977 -0.0254
-12 27 5 0.4357 -0.0263
-12 27 6 -1.5867 -0.4821
-12 27 7 -0.5560 0.0388
-11 0 -9 -3.7068 1.1672
-11 0 -7 -3.3247 -0.9110
-11 0 -5 0.7443 -0.4163
-11 0 -3 1.3138 2.1113
-11 0 -1 -1.9470 -0.8821
-11 0 1 -1.0561 -0.5970
-11 0 3 1.4888 1.7285
-11 0 5 -0.1780 -1.4786
-11 0 7 -0.8698 -0.6711
-11 0 9 1.9155 1.6148
-11 0 11 -0.0651 -1.0270
-11 0 13 -0.7660 -0.1088
-11 0 15 1.2527 1.2406
-11 0 17 1.6597 -0.7829
-11 0 19 0.1250 -0.1458
-11 0 21 0.7129 0.5917
-11 1 -10 1.4877 -0.2625
-11 1 -9 2.4044 0.7378
-11 1 -8 3.3820 -0.1664
-11 1 -7 -0.7589 -0.3604
-11 1 -6 1.5688 -0.3806
-11 1 -5 0.1298 1.8251
-11 1 -4 -1.6353 -0.0952
-11 1 -3 1.1217 -0.3294
-11 1 -2 0.5836 -0.0714
-11 1 -1 1.5505 -1.8484
-11 1 0 2.0579 -0.1977
-11 1 1 0.2397 2.2057
-11 1 2 -0.5620 0.4768
-11 1 3 -0.4580 -0.2910
-11 1 4 -0.5429 0.2013
-11 1 5 0.0570 -1.5375
-11 1 6 0.9618 -0.2379
-11 1 7 -0.8264 2.5527
-11 1 8 0.1546 0.1980
-11 1 9 -0.9306 -0.4122
-11 1 10 -0.9025 -0.1405
-11 1 11 1.1875 -1.3736
-11 1 12 1.3247 -0.3239
-11 1 13 1.8222 1.6226
-11 1 14 -1.2794 0.2193
-11 1 15 -0.4153 -0.7452
-11 1 16 -1.8559 0.0763
-11 1 17 -1.0273 -0.9196
-11 1 18 -1.5859 -0.0343
-11 1 19 -0.9912 0.7798
-11 1 20 0.6760 0.0147
-11 1 21 -0.0034 -0.6652
-11 2 -10 -2.3332 0.0858
-11 2 -9 -1.5004 -0.5993
-11 2 -8 -1.8761 -0.5667
-11 2 -7 -1.4005 0.5005
-11 2 -6 1.5893 -0.2640
-11 2 -5 -0.2663 0.6474
-11 2 -4 0.0345 -0.9432
-11 2 -3 0.5731 -0.9497
-11 2 -2 -1.9572 0.6669
-11 2 -1 -1.8860 0.7694
-11 2 0 -1.2136 0.2176
-11 2 1 -1.1626 0.5840
-11 2 2 1.0233 -0.7711
-11 2 3 -0.1464 -1.5452
-11 2 4 -0.7344 0.7884
-11 2 5 -0.1136 0.8899
-11 2 6 -0.8942 -0.1145
-11 2 7 -1.5227 0.3930
-11 2 8 2.4264 -0.8621
-11 2 9 -0.4526 -1.2758
-11 2 10 -0.7152 0.6313
-11 2 11 -0.9454 1.0310
-11 2 12 -1.4800 -0.2442
-11 2 13 1.0464 0.2415
-11 2 14 -0.2480 -0.3181
-11 2 15 2.1069 -0.9445
-11 2 16 1.1538 0.5977
-11 2 17 2.4423 0.6004
-11 2 18 0.3665 0.0122
-11 2 19 0.1847 -0.0389
-11 2 20 0.4939 0.0676
-11 2 21 -1.5003 -0.3643
-11 3 -10 0.4794 -0.4154
-11 3 -9 4.7646 0.2257
-11 3 -8 -1.0360 0.3443
-11 3 -7 -0.1932 0.0119
-11 3 -6 -0.3910 -0.3916
-11 3 -5 -1.1258 -0.0906
-11 3 -4 0.3667 -0.0102
-11 3 -3 0.5839 0.2243
-11 3 -2 0.3278 0.5224
-11 3 -1 2.2024 0.1353
-11 3 0 2.4890 -1.0409
-11 3 1 -0.9327 -0.5035
-11 3 2 1.4282 0.0735
-11 3 3 -0.1396 0.2210
-11 3 4 0.8126 0.6164
-11 3 5 3.1447 0.2748
-11 3 6 0.7719 -0.8663
-11 3 7 -0.8379 -0.3421
-11 3 8 1.5639 0.5782
-11 3 9 -1.7018 0.2509
-11 3 10 0.3911 0.2743
-11 3 11 1.9356 0.2571
-11 3 12 -0.2571 -0.6968
-11 3 13 -0.0523 -0.3783
-11 3 14 -2.0871 0.4408
-11 3 15 -1.0276 0.1725
-11 3 16 -1.3975 -0.0152
-11 3 17 -0.0715 0.1033
-11 3 18 -1.0658 -0.3612
-11 3 19 0.2354 -0.2599
-11 3 20 0.9037 0.2925
-11 3 21 0.2915 -0.0449
-11 4 -10 -2.7701 0.0553
-11 4 -9 2.2651 0.3195
-11 4 -8 -3.5313 0.4427
-11 4 -7 2.7444 -0.1602
-11 4 -6 -0.1361 -0.1584
-11 4 -5 -0.0216 0.2004
-11 4 -4 -0.8843 0.1137
-11 4 -3 -0.5011 -0.1105
-11 4 -2 -2.1217 0.0772
-11 4 -1 -1.2328 -0.2867
-11 4 0 -0.4849 -0.2745
-11 4 1 -1.7372 0.4339
-11 4 2 0.6793 0.2832
-11 4 3 -2.8924 0.0270
-11 4 4 -2.7831 -0.3291
-11 4 5 -0.9038 -0.2155
-11 4 6 -1.3760 -0.1421
-11 4 7 -0.7939 0.1761
-11 4 8 2.2234 0.3311
-11 4 9 -1.2380 0.0498
-11 4 10 -0.6642 -0.3892
-11 4 11 0.2820 -0.0949
-11 4 12 -2.8465 0.1787
-11 4 13 0.7699 -0.0190
-11 4 14 0.5751 0.2043
-11 4 15 1.0571 -0.0074
-11 4 16 0.6343 -0.2899
-11 4 17 0.5458 0.0925
-11 4 18 0.9631 0.1544
-11 4 19 -0.4026 0.0316
-11 4 20 -0.1730 -0.0180
-11 4 21 -0.3476 0.0049
-11 5 -10 -1.7285 0.1752
-11 5 -9 3.2358 -0.4056
-11 5 -8 -3.3445 0.0554
-11 5 -7 2.6234 -0.2710
-11 5 -6 -1.4485 -0.2228
-11 5 -5 2.6814 0.5859
-11 5 -4 2.1049 0.1599
-11 5 -3 1.6082 -0.5638
-11 5 -2 0.9612 0.0215
-11 5 -1 1.5961 0.1516
-11 5 0 0.4730 0.2132
-11 5 1 1.3394 0.5560
-11 5 2 2.8471 0.0450
-11 5 3 1.1074 -0.4316
-11 5 4 3.0629 -0.1338
-11 5 5 1.6723 -0.0133
-11 5 6 0.2930 0.1089
-11 5 7 -0.8841 0.1423
-11 5 8 0.8829 -0.1809
-11 5 9 -0.7039 -0.1268
-11 5 10 1.5548 -0.0832
-11 5 11 2.7629 -0.0259
-11 5 12 -0.4437 0.1023
-11 5 13 3.5176 0.0543
-11 5 14 -0.1580 -0.0526
-11 5 15 0.0009 0.1275
-11 5 16 -1.6501 0.1233
-11 5 17 -2.5666 -0.1677
-11 5 18 0.7405 -0.1251
-11 5 19 -1.9707 0.1089
-11 5 20 0.3482 0.0503
-11 5 21 0.4065 0.2032
-11 6 -10 -2.2461 0.0971
-11 6 -9 3.7723 -0.7083
-11 6 -8 -3.4649 0.2453
-11 6 -7 2.7740 0.4691
-11 6 -6 -4.4341 -0.0289
-11 6 -5 -2.0997 -0.1071
-11 6 -4 -2.6979 0.0677
-11 6 -3 -3.5642 -0.4044
-11 6 -2 -0.4076 0.2275
-11 6 -1 -0.3609 0.5208
-11 6 0 -2.7929 -0.3518
-11 6 1 -1.0603 -0.3683
-11 6 2 -2.4879 -0.0910
-11 6 3 -2.1926 -0.0934
-11 6 4 -0.1148 0.3658
-11 6 5 -2.2706 0.2918
-11 6 6 -0.1457 0.0160
-11 6 7 0.4385 -0.1461
-11 6 8 0.3912 0.0055
-11 6 9 -1.5881 -0.0768
-11 6 10 -0.4052 0.0722
-11 6 11 -0.8969 0.0949
-11 6 12 -3.3152 0.0497
-11 6 13 0.2422 0.0799
-11 6 14 -3.6255 -0.2230
-11 6 15 1.4433 -0.2001
-11 6 16 0.9089 -0.0896
-11 6 17 0.1259 0.0519
-11 6 18 3.6738 0.0701
-11 6 19 -0.3674 0.1059
-11 6 20 0.8493 -0.4169
-11 6 21 -0.1993 -0.4595
-11 7 -10 -1.1087 0.1961
-11 7 -9 2.2075 -0.0701
-11 7 -8 -4.3494 0.1539
-11 7 -7 6.1262 -0.0179
-11 7 -6 -0.1665 -0.2051
-11 7 -5 4.6128 -0.3160
-11 7 -4 3.2660 0.3684
-11 7 -3 1.6116 -0.0177
-11 7 -2 2.9188 -0.2888
-11 7 -1 0.1549 -0.0434
-11 7 0 -1.0180 -0.1082
-11 7 1 4.0580 -0.0952
-11 7 2 1.2971 0.2641
-11 7 3 2.0523 0.2051
-11 7 4 0.6165 -0.1868
-11 7 5 -0.7808 -0.0468
-11 7 6 0.2645 0.0305
-11 7 7 0.7024 -0.2282
-11 7 8 -0.0086 0.0473
-11 7 9 -0.5452 0.0903
-11 7 10 0.9139 0.1181
-11 7 11 -0.2143 -0.0153
-11 7 12 -0.3024 -0.0878
-11 7 13 3.6837 -0.1585
-11 7 14 -0.6003 -0.0010
-11 7 15 3.4292 0.1315
-11 7 16 -0.0595 0.1339
-11 7 17 -2.7918 0.0733
-11 7 18 0.5259 -0.0060
-11 7 19 -1.1327 0.0703
-11 7 20 -0.3632 0.1771
-11 7 21 -0.9107 0.5976
-11 8 -10 -0.3476 0.0294
-11 8 -9 1.8162 0.1237
-11 8 -8 -4.4262 -0.1124
-11 8 -7 1.8369 -0.1948
-11 8 -6 -6.8572 0.0642
-11 8 -5 0.1971 0.0164
-11 8 -4 -3.7828 0.0748
-11 8 -3 -2.8550 0.1862
-11 8 -2 -0.2662 -0.0062
-11 8 -1 -0.0955 -0.0380
-11 8 0 -1.6087 0.2581
-11 8 1 0.2285 -0.1598
-11 8 2 -4.8047 -0.1568
-11 8 3 -0.2477 0.1600
-11 8 4 -0.8137 -0.0760
-11 8 5 0.5384 -0.1775
-11 8 6 -0.3272 0.1631
-11 8 7 0.9574 0.0824
-11 8 8 0.0905 -0.0482
-11 8 9 -0.0308 0.1770
-11 8 10 0.8726 -0.0261
-11 8 11 0.2047 -0.2011
-11 8 12 0.1567 0.0651
-11 8 13 -0.0745 0.1316
-11 8 14 -4.7425 0.0423
-11 8 15 0.3937 0.0569
-11 8 16 -0.4971 0.0355
-11 8 17 -0.9901 -0.1184
-11 8 18 0.6430 0.0684
-11 8 19 0.3886 -0.2917
-11 8 20 1.2056 -0.3019
-11 9 -10 -0.2416 0.0924
-11 9 -9 -0.2793 -0.1288
-11 9 -8 1.0259 0.1162
-11 9 -7 6.1880 0.0223
-11 9 -6 -1.9137 0.0069
-11 9 -5 5.7006 0.3170
-11 9 -4 -0.3014 -0.0551
-11 9 -3 2.7992 0.0232
-11 9 -2 2.0707 0.0102
-11 9 -1 0.2089 -0.3389
-11 9 0 -0.7933 0.0771
-11 9 1 3.6141 0.2556
-11 9 2 0.4778 -0.0600
-11 9 3 3.9201 -0.0788
-11 9 4 -1.0062 0.0921
-11 9 5 0.2500 -0.2997
-11 9 6 -0.0918 0.0436
-11 9 7 -0.5975 0.2295
-11 9 8 -1.8256 -0.1167
-11 9 9 0.4992 -0.0530
-11 9 10 0.3562 0.0147
-11 9 11 -0.5251 -0.0734
-11 9 12 -0.2733 -0.0181
-11 9 13 0.7696 0.2718
-11 9 14 0.2788 -0.0411
-11 9 15 2.6242 -0.0827
-11 9 16 -0.2631 -0.1666
-11 9 17 0.7738 -0.1142
-11 9 18 -1.0311 0.0956
-11 9 19 -0.0498 0.2673
-11 9 20 -0.2243 0.5106
-11 10 -10 1.4922 -0.0434
-11 10 -9 -2.1335 -0.2961
-11 10 -8 -1.9134 0.0617
-11 10 -7 -1.2352 0.1192
-11 10 -6 -5.9841 -0.2014
-11 10 -5 3.1746 -0.0069
-11 10 -4 -5.5479 -0.2427
-11 10 -3 -0.3129 -0.2697
-11 10 -2 -0.9205 0.1757
-11 10 -1 -0.2611 0.1573
-11 10 0 -1.7329 -0.0162
-11 10 1 0.3186 0.1708
-11 10 2 -3.9772 -0.1456
-11 10 3 1.8348 -0.2610
-11 10 4 -1.6420 0.2519
-11 10 5 0.1613 0.1622
-11 10 6 0.9655 -0.0726
-11 10 7 -0.2139 -0.0162
-11 10 8 0.0511 -0.1291
-11 10 9 1.5727 -0.2902
-11 10 10 -0.4828 0.1388
-11 10 11 -0.0544 0.2003
-11 10 12 0.3191 -0.1011
-11 10 13 0.1206 -0.0793
-11 10 14 -0.4089 -0.0962
-11 10 15 -0.0608 -0.0625
-11 10 16 -1.1817 0.1122
-11 10 17 2.3516 0.2524
-11 10 18 -1.8578 -0.2651
-11 10 19 0.6716 -0.1626
-11 10 20 0.2470 -0.2264
-11 11 -10 -0.2305 0.0077
-11 11 -9 0.3669 0.0932
-11 11 -8 1.3664 -0.0261
-11 11 -7 2.8892 0.2700
-11 11 -6 -1.0428 -0.2546
-11 11 -5 6.5863 -0.1084
-11 11 -4 -4.2511 0.2479
-11 11 -3 3.0763 0.1399
-11 11 -2 -1.9894 0.0757
-11 11 -1 1.2790 0.0949
-11 11 0 0.7966 -0.2396
-11 11 1 1.7782 -0.0722
-11 11 2 -3.7398 0.1088
-11 11 3 2.6442 0.0399
-11 11 4 -1.5534 0.0372
-11 11 5 0.8890 0.1409
-11 11 6 0.6066 -0.2311
-11 11 7 -1.5380 -0.0473
-11 11 8 -0.6338 0.3113
-11 11 9 -0.1644 0.0855
-11 11 10 -0.8121 -0.0532
-11 11 11 -0.2479 0.0173
-11 11 12 -0.3010 -0.1552
-11 11 13 -0.4812 -0.1600
-11 11 14 0.1329 0.2683
-11 11 15 -0.3595 -0.0386
-11 11 16 -1.6847 -0.0964
-11 11 17 2.1479 0.0249
-11 11 18 -0.9768 0.1345
-11 11 19 1.1857 0.0370
-11 11 20 -0.6863 0.2069
-11 12 -10 -0.2489 0.1408
-11 12 -9 -0.1438 0.1268
-11 12 -8 0.5217 -0.1787
-11 12 -7 0.0510 0.1347
-11 12 -6 -3.8409 -0.0409
-11 12 -5 2.8388 -0.0329
-11 12 -4 -4.9238 0.1000
-11 12 -3 6.8613 0.1365
-11 12 -2 -2.7641 -0.2287
-11 12 -1 1.3721 -0.0871
-11 12 0 -0.9288 -0.0394
-11 12 1 0.3887 -0.0502
-11 12 2 -0.2392 0.1339
-11 12 3 3.2138 0.0813
-11 12 4 -3.5344 -0.1834
-11 12 5 1.5000 0.0266
-11 12 6 0.5973 0.0687
-11 12 7 0.7856 -0.0579
-11 12 8 0.8460 -0.0049
-11 12 9 0.3620 0.0348
-11 12 10 0.9144 -0.1137
-11 12 11 -0.0014 0.0936
-11 12 12 0.4067 0.0553
-11 12 13 0.0782 -0.0286
-11 12 14 0.7552 0.0445
-11 12 15 0.1620 0.1665
-11 12 16 -1.2844 0.0497
-11 12 17 1.0523 -0.1862
-11 12 18 -1.1229 0.0777
-11 12 19 0.2234 -0.5230
-11 12 20 -1.2031 0.2416
-11 13 -10 1.3397 -0.0242
-11 13 -9 -0.8701 0.0043
-11 13 -8 0.9938 -0.0964
-11 13 -7 -1.1651 -0.0293
-11 13 -6 -0.2259 0.1061
-11 13 -5 2.7890 0.0363
-11 13 -4 -5.1935 -0.1457
-11 13 -3 4.9259 0.0304
-11 13 -2 -6.0173 -0.1488
-11 13 -1 2.4759 -0.0977
-11 13 0 -0.4107 0.1231
-11 13 1 -1.3290 0.1875
-11 13 2 -0.2972 -0.0438
-11 13 3 0.7083 -0.0578
-11 13 4 -2.3074 -0.0740
-11 13 5 1.7158 -0.1327
-11 13 6 -2.5837 0.1267
-11 13 7 1.1485 0.0932
-11 13 8 -1.1266 -0.0378
-11 13 9 -0.8370 0.0482
-11 13 10 0.2012 0.0181
-11 13 11 -0.4483 -0.1513
-11 13 12 0.8471 0.0456
-11 13 13 -0.2714 0.1873
-11 13 14 0.6174 -0.2087
-11 13 15 0.4454 -0.0337
-11 13 16 -0.0723 -0.0939
-11 13 17 1.4787 -0.0874
-11 13 18 0.0562 0.2382
-11 13 19 0.4015 0.0362
-11 14 -10 -2.2588 -0.0488
-11 14 -9 -1.8879 -0.1781
-11 14 -8 3.1562 0.0784
-11 14 -7 -1.9017 0.0135
-11 14 -6 0.9696 0.0570
-11 14 -5 3.0065 0.1006
-11 14 -4 -2.1894 -0.1879
-11 14 -3 4.5415 -0.0560
-11 14 -2 -5.0017 0.2977
-11 14 -1 4.6422 0.1588
-11 14 0 0.6470 -0.0178
-11 14 1 1.1162 0.0785
-11 14 2 2.1148 -0.2334
-11 14 3 0.0231 -0.1962
-11 14 4 -0.2092 0.1833
-11 14 5 2.6894 0.1149
-11 14 6 -2.8939 -0.0208
-11 14 7 1.5886 -0.0253
-11 14 8 -1.0742 -0.2096
-11 14 9 0.9508 -0.1177
-11 14 10 0.0747 0.2758
-11 14 11 -0.1390 0.0365
-11 14 12 0.2045 -0.0530
-11 14 13 -1.2063 -0.0110
-11 14 14 -0.2979 -0.0377
-11 14 15 -1.0203 -0.0474
-11 14 16 -1.0349 0.3276
-11 14 17 -0.9832 0.0511
-11 14 18 0.3137 -0.1163
-11 14 19 2.1932 -0.0174
-11 15 -10 -1.5126 0.1897
-11 15 -9 0.6790 -0.0715
-11 15 -8 2.7235 0.2330
-11 15 -7 -2.8605 -0.0172
-11 15 -6 -1.1011 -0.2403
-11 15 -5 -1.4218 -0.0804
-11 15 -4 -3.3211 0.0150
-11 15 -3 2.4417 -0.0266
-11 15 -2 -4.1186 0.2004
-11 15 -1 1.7398 -0.0693
-11 15 0 -4.4578 -0.3478
-11 15 1 -0.9222 0.0005
-11 15 2 -0.4913 0.2273
-11 15 3 -3.4587 -0.0340
-11 15 4 -0.2062 0.1663
-11 15 5 3.1713 0.0860
-11 15 6 -2.2648 -0.3135
-11 15 7 1.9908 0.0103
-11 15 8 -0.2178 0.2073
-11 15 9 -0.0613 -0.0551
-11 15 10 -1.3398 -0.0503
-11 15 11 0.0339 0.0803
-11 15 12 0.0598 -0.1380
-11 15 13 0.1915 -0.0864
-11 15 14 0.1269 0.1325
-11 15 15 0.6320 -0.1255
-11 15 16 1.4390 0.1348
-11 15 17 -1.0872 -0.1018
-11 15 18 -0.2937 0.0944
-11 15 19 -0.2441 -0.2749
-11 16 -10 -0.2576 0.4667
-11 16 -9 0.0157 -0.1334
-11 16 -8 -1.3345 0.0020
-11 16 -7 -0.0594 -0.0770
-11 16 -6 4.0791 -0.0400
-11 16 -5 0.5083 0.1622
-11 16 -4 0.8727 0.3384
-11 16 -3 3.3906 -0.1219
-11 16 -2 -1.4557 -0.1578
-11 16 -1 3.9035 0.0008
-11 16 0 -2.0337 -0.0374
-11 16 1 2.3736 0.0847
-11 16 2 2.2935 0.3111
-11 16 3 -0.9454 -0.1694
-11 16 4 1.1850 -0.1565
-11 16 5 0.2958 0.0711
-11 16 6 -3.1689 -0.0358
-11 16 7 2.0169 0.0069
-11 16 8 -0.1641 0.1995
-11 16 9 0.6405 -0.0947
-11 16 10 -0.0813 -0.1791
-11 16 11 0.3436 0.1753
-11 16 12 -0.5105 -0.0453
-11 16 13 0.7924 -0.0158
-11 16 14 0.4260 0.0315
-11 16 15 1.3351 0.0244
-11 16 16 0.1401 -0.4599
-11 16 17 -1.6126 -0.0685
-11 16 18 -0.0243 0.3691
-11 17 -10 -0.1003 0.5213
-11 17 -9 1.5679 -0.2886
-11 17 -8 -0.9441 -0.0808
-11 17 -7 -1.2840 0.1256
-11 17 -6 1.2385 0.1544
-11 17 -5 -3.3542 -0.0226
-11 17 -4 0.6551 -0.0282
-11 17 -3 -1.4053 -0.2660
-11 17 -2 -4.3877 -0.0871
-11 17 -1 3.6817 0.1957
-11 17 0 -2.9140 0.0386
-11 17 1 0.4372 -0.1238
-11 17 2 -0.2395 -0.0047
-11 17 3 -1.7703 -0.0732
-11 17 4 2.4797 -0.1629
-11 17 5 -0.2451 0.1175
-11 17 6 -2.2678 0.1759
-11 17 7 1.9318 -0.0594
-11 17 8 -1.7098 -0.0495
-11 17 9 0.9509 -0.1059
-11 17 10 -0.4355 -0.0877
-11 17 11 1.5466 0.0426
-11 17 12 -0.1800 0.1566
-11 17 13 -0.3243 0.0266
-11 17 14 -1.3531 -0.0606
-11 17 15 -1.1805 0.2499
-11 17 16 0.0664 -0.0893
-11 17 17 1.4429 0.5160
-11 17 18 1.1450 -0.1790
-11 18 -10 0.0888 0.0620
-11 18 -9 0.1175 -0.2742
-11 18 -8 -0.8225 0.0490
-11 18 -7 1.0176 0.0856
-11 18 -6 2.7814 -0.1095
-11 18 -5 -3.8570 -0.2229
-11 18 -4 3.7499 -0.0774
-11 18 -3 2.1319 0.0108
-11 18 -2 0.0866 0.2077
-11 18 -1 3.1471 0.0942
-11 18 0 -2.8291 -0.0914
-11 18 1 3.6223 -0.1178
-11 18 2 0.3581 -0.0160
-11 18 3 -2.5351 0.1555
-11 18 4 1.3490 0.0118
-11 18 5 -1.0019 0.0362
-11 18 6 -0.1233 -0.0249
-11 18 7 2.6496 -0.0572
-11 18 8 -3.2468 -0.0118
-11 18 9 1.3977 0.1710
-11 18 10 -1.2515 0.1014
-11 18 11 0.4415 -0.0500
-11 18 12 -1.2750 0.0607
-11 18 13 0.2274 -0.0922
-11 18 14 0.5743 0.0268
-11 18 15 -0.4791 -0.1796
-11 18 16 0.9182 -0.1289
-11 18 17 -0.4986 -0.0445
-11 19 -10 -0.0642 0.3613
-11 19 -9 0.2906 0.1724
-11 19 -8 -1.0351 0.0765
-11 19 -7 -0.7981 -0.0077
-11 19 -6 0.6403 -0.1301
-11 19 -5 -2.9901 0.1208
-11 19 -4 2.3488 0.2453
-11 19 -3 -4.0091 0.0732
-11 19 -2 -1.1999 0.1171
-11 19 -1 -0.1649 0.0086
-11 19 0 -3.7476 -0.1076
-11 19 1 1.0846 -0.0486
-11 19 2 -1.1199 0.1436
-11 19 3 0.2240 0.0623
-11 19 4 1.5178 -0.0841
-11 19 5 -0.8748 -0.0752
-11 19 6 1.1562 -0.0290
-11 19 7 1.8675 0.0865
-11 19 8 -2.8829 0.0363
-11 19 9 2.7806 0.0598
-11 19 10 -1.2286 -0.0851
-11 19 11 0.3622 -0.1518
-11 19 12 -0.0720 -0.0789
-11 19 13 0.8298 0.0684
-11 19 14 0.4793 0.1151
-11 19 15 -0.4124 -0.0046
-11 19 16 0.9004 0.5134
-11 19 17 -0.8028 -0.0700
-11 20 -9 0.4746 -0.0145
-11 20 -8 0.4829 -0.2783
-11 20 -7 0.1257 0.1870
-11 20 -6 0.7632 -0.1480
-11 20 -5 -1.0422 0.1162
-11 20 -4 3.1390 0.0654
-11 20 -3 -3.2304 -0.2014
-11 20 -2 4.2585 -0.2073
-11 20 -1 0.6089 0.0236
-11 20 0 0.5481 -0.0415
-11 20 1 2.9894 0.0176
-11 20 2 -2.1827 0.0523
-11 20 3 0.0549 -0.0988
-11 20 4 0.2477 0.0024
-11 20 5 -2.1629 0.0081
-11 20 6 -0.1850 -0.1046
-11 20 7 0.8337 -0.0383
-11 20 8 -2.5308 0.0586
-11 20 9 1.7447 -0.0359
-11 20 10 -1.6519 -0.0481
-11 20 11 1.2719 0.0290
-11 20 12 -0.2723 0.1130
-11 20 13 -0.6444 0.0806
-11 20 14 -0.6001 -0.2351
-11 20 15 -0.7344 -0.0786
-11 20 16 -0.0196 -0.2897
-11 21 -9 -0.7430 -0.0277
-11 21 -8 -0.0179 -0.2436
-11 21 -7 -0.0585 0.5105
-11 21 -6 0.1304 -0.2100
-11 21 -5 -1.1862 0.0532
-11 21 -4 3.0880 -0.1690
-11 21 -3 -3.5553 -0.2066
-11 21 -2 3.5561 -0.0269
-11 21 -1 -4.4292 0.2856
-11 21 0 -1.3809 0.0235
-11 21 1 2.2543 -0.0427
-11 21 2 -2.3946 0.0185
-11 21 3 2.5433 0.0716
-11 21 4 1.6103 0.0251
-11 21 5 -1.9661 0.0288
-11 21 6 1.3253 -0.0457
-11 21 7 0.1647 -0.0405
-11 21 8 -1.8571 0.1064
-11 21 9 3.2624 -0.0746
-11 21 10 -2.4358 -0.0574
-11 21 11 1.2174 -0.0253
-11 21 12 0.3709 0.0429
-11 21 13 0.2109 -0.1673
-11 21 14 0.7118 0.0644
-11 21 15 0.3978 0.4404
-11 22 -8 1.3669 -0.2519
-11 22 -7 -0.2321 0.3083
-11 22 -6 -0.7689 -0.3287
-11 22 -5 -0.5991 0.1422
-11 22 -4 2.6221 0.1171
-11 22 -3 -4.7326 0.0086
-11 22 -2 4.6812 0.0675
-11 22 -1 -1.3518 0.1705
-11 22 0 1.3901 -0.0172
-11 22 1 0.9754 -0.2747
-11 22 2 -3.1818 -0.0622
-11 22 3 1.8004 0.1296
-11 22 4 -0.2635 0.0395
-11 22 5 -2.2090 -0.0084
-11 22 6 3.2514 0.0078
-11 22 7 0.2271 -0.1303
-11 22 8 0.3061 0.0351
-11 22 9 3.3778 0.0155
-11 22 10 -3.1544 0.0112
-11 22 11 0.8774 0.0667
-11 22 12 -0.5057 0.1483
-11 22 13 -0.6072 -0.2148
-11 22 14 0.5058 0.1709
-11 22 15 -1.6141 -0.2011
-11 23 -7 0.1031 0.1991
-11 23 -6 0.5366 -0.2529
-11 23 -5 -0.8985 0.0099
-11 23 -4 0.9708 0.2430
-11 23 -3 -3.5125 -0.0699
-11 23 -2 4.1247 -0.1689
-11 23 -1 -3.5302 -0.0002
-11 23 0 1.4553 0.1401
-11 23 1 -0.3953 -0.1552
-11 23 2 -1.2919 -0.0388
-11 23 3 1.4061 0.0363
-11 23 4 -0.8497 0.0697
-11 23 5 -2.1733 0.0224
-11 23 6 1.1362 0.1266
-11 23 7 -2.2356 -0.0091
-11 23 8 -2.3466 0.1072
-11 23 9 0.2706 0.1328
-11 23 10 -1.5151 -0.0048
-11 23 11 0.3247 0.0324
-11 23 12 0.5571 -0.0761
-11 23 13 0.1066 -0.2733
-11 23 14 1.2513 0.3069
-11 24 -7 -1.1772 0.6486
-11 24 -6 0.2211 0.0515
-11 24 -5 0.1472 -0.0758
-11 24 -4 2.2737 0.3544
-11 24 -3 -1.6900 -0.0143
-11 24 -2 2.3980 -0.2335
-11 24 -1 -3.2531 0.0675
-11 24 0 3.1349 0.1386
-11 24 1 -2.6946 0.0073
-11 24 2 0.7294 -0.0205
-11 24 3 2.6871 -0.0003
-11 24 4 0.8455 -0.0327
-11 24 5 0.1656 -0.0254
-11 24 6 0.6497 -0.0414
-11 24 7 -0.3387 0.0688
-11 24 8 0.1914 -0.1315
-11 24 9 2.3000 -0.1235
-11 24 10 0.0846 -0.0766
-11 24 11 -0.8930 0.1455
-11 24 12 1.5814 0.0060
-11 24 13 -1.6611 0.1412
-11 25 -6 0.5170 -0.3249
-11 25 -5 -1.0046 -0.4800
-11 25 -4 -0.0171 -0.0162
-11 25 -3 -1.6953 -0.2044
-11 25 -2 1.8687 -0.3093
-11 25 -1 -1.4385 0.0491
-11 25 0 4.4659 0.2560
-11 25 1 -2.1059 0.1396
-11 25 2 0.5591 -0.1164
-11 25 3 -1.9447 -0.1103
-11 25 4 -2.1319 -0.2232
-11 25 5 0.1348 0.0510
-11 25 6 0.4403 -0.0837
-11 25 7 0.4072 0.0352
-11 25 8 0.2300 -0.2302
-11 25 9 -0.1142 0.0087
-11 25 10 -0.3508 0.0636
-11 25 11 -0.9731 0.0734
-11 25 12 0.7846 -0.2558
-11 26 -4 0.2949 0.3363
-11 26 -3 -1.2620 0.4199
-11 26 -2 0.2917 0.1878
-11 26 -1 -2.7746 -0.0833
-11 26 0 1.0668 0.0950
-11 26 1 -3.3145 -0.1993
-11 26 2 2.2918 0.0423
-11 26 3 0.8621 0.2431
-11 26 4 0.7650 -0.0666
-11 26 5 1.2496 0.2011
-11 26 6 0.5764 0.0304
-11 26 7 -1.6084 0.0124
-11 26 8 0.8433 0.0895
-11 26 9 0.0856 0.0787
-11 26 10 2.0296 0.0389
-11 26 11 -0.5206 -0.0027
-11 27 -3 0.3361 0.0798
-11 27 -2 1.6431 -0.2035
-11 27 -1 0.0691 -0.6384
-11 27 0 2.0615 -0.0531
-11 27 1 -2.5414 -0.0379
-11 27 2 2.3590 0.0977
-11 27 3 -1.0048 -0.0021
-11 27 4 -0.9523 -0.2076
-11 27 5 0.2798 0.2272
-11 27 6 -0.0202 0.0281
-11 27 7 -2.1186 -0.1056
-11 27 8 0.8196 0.0096
-11 27 9 -3.3737 -0.2545
-11 27 10 0.5617 0.0453
-11 28 -1 -1.4831 0.0498
-11 28 0 0.6058 0.1987
-11 28 1 -1.0899 0.4539
-11 28 2 2.1080 0.1918
-11 28 3 -3.2923 -0.2126
-11 28 4 -1.2886 -0.3937
-11 28 5 0.7021 0.3115
-11 28 6 0.6336 0.0473
-11 28 7 0.2957 0.1069
-11 28 8 2.1976 0.2674
-11 29 3 -0.1349 0.0850
-11 29 4 1.7226 -0.0846
-10 0 -8 9.4284 -0.0187
-10 0 -6 2.4579 0.9324
-10 0 -4 2.5202 2.2801
-10 0 -2 4.6047 -1.2326
-10 0 0 3.8471 -0.4676
-10 0 2 0.6791 2.1177
-10 0 4 2.2674 -1.1296
-10 0 6 2.0098 0.0247
-10 0 8 -2.3417 2.3054
-10 0 10 -0.4290 -1.0712
-10 0 12 2.2629 -0.2427
-10 0 14 1.5420 1.0340
-10 0 16 1.1709 -1.1750
-10 0 18 1.2309 -0.3320
-10 0 20 -0.7617 0.5522
-10 0 22 0.8411 -0.6049
-10 1 -9 -8.9634 0.9656
-10 1 -8 2.5521 -1.2232
-10 1 -7 -6.0974 -1.1443
-10 1 -6 3.4418 1.5801
-10 1 -5 -1.7286 -0.6030
-10 1 -4 -0.6297 -0.5141
-10 1 -3 -2.7886 -0.5052
-10 1 -2 -0.7008 -1.8634
-10 1 -1 -4.6064 -0.5357
-10 1 0 2.2451 2.1009
-10 1 1 -1.7295 0.2357
-10 1 2 1.2722 -0.6383
-10 1 3 -1.0928 -0.1655
-10 1 4 -1.5138 -1.6735
-10 1 5 -2.4176 -0.4504
-10 1 6 0.9209 2.6155
-10 1 7 -0.4203 0.0843
-10 1 8 -0.3614 -0.6463
-10 1 9 1.8232 -0.2801
-10 1 10 -1.6973 -1.2886
-10 1 11 -1.9001 -0.4084
-10 1 12 -0.3122 1.8875
-10 1 13 -1.4355 0.1918
-10 1 14 1.6447 -0.8455
-10 1 15 -0.7565 0.0946
-10 1 16 0.5005 -0.8179
-10 1 17 -1.2739 -0.0768
-10 1 18 0.2942 1.1863
-10 1 19 -0.9789 0.3789
-10 1 20 0.3941 -0.2450
-10 1 21 0.0496 0.1859
-10 1 22 -1.0407 -0.3039
-10 2 -9 -0.9507 -0.1732
-10 2 -8 7.9442 0.3354
-10 2 -7 -5.6638 0.2571
-10 2 -6 4.2285 0.4634
-10 2 -5 -4.0639 -0.5570
-10 2 -4 1.8541 -0.7584
-10 2 -3 1.6884 0.9382
-10 2 -2 3.1751 1.0591
-10 2 -1 -1.5646 0.0372
-10 2 0 3.1657 0.6482
-10 2 1 -4.0125 -0.9615
-10 2 2 1.3958 -1.4115
-10 2 3 1.2029 0.6511
-10 2 4 0.9521 1.2366
-10 2 5 0.4417 -0.2970
-10 2 6 1.8431 0.4858
-10 2 7 -1.1911 -0.7758
-10 2 8 -0.8547 -1.2600
-10 2 9 3.1091 0.8854
-10 2 10 0.5700 1.1866
-10 2 11 0.7911 -0.1109
-10 2 12 1.1370 0.1198
-10 2 13 -1.4536 -0.3011
-10 2 14 0.3213 -1.0491
-10 2 15 -1.4868 0.5277
-10 2 16 0.1278 0.7636
-10 2 17 0.2779 -0.2554
-10 2 18 1.5941 -0.0367
-10 2 19 -0.0153 -0.2957
-10 2 20 0.8082 -0.7235
-10 2 21 -0.1381 -0.0739
-10 3 -9 -3.7138 0.5130
-10 3 -8 4.6335 0.3904
-10 3 -7 -5.5726 -0.0510
-10 3 -6 5.9983 0.1389
-10 3 -5 -4.5139 0.0155
-10 3 -4 1.8559 0.0552
-10 3 -3 -2.6279 0.5462
-10 3 -2 -0.6963 -0.1170
-10 3 -1 -3.0357 -0.8703
-10 3 0 4.0938 -0.2875
-10 3 1 -2.7222 0.2584
-10 3 2 1.8640 0.3213
-10 3 3 -0.9335 0.3613
-10 3 4 -1.1222 0.3071
-10 3 5 -1.1550 -1.1315
-10 3 6 1.0592 -0.3558
-10 3 7 0.7433 0.4254
-10 3 8 -1.4104 0.2489
-10 3 9 0.8481 0.1704
-10 3 10 -3.1911 0.2173
-10 3 11 0.2480 -0.6830
-10 3 12 1.7444 -0.4810
-10 3 13 -0.4768 0.6878
-10 3 14 0.5157 0.1325
-10 3 15 -0.3347 0.0710
-10 3 16 0.6825 0.0636
-10 3 17 0.1041 -0.4344
-10 3 18 -1.7855 -0.2262
-10 3 19 -0.1558 0.4826
-10 3 20 0.1087 0.3903
-10 3 21 -0.1766 0.2067
-10 4 -9 -0.3718 0.1662
-10 4 -8 0.7665 -0.6106
-10 4 -7 -4.9153 -0.4666
-10 4 -6 5.6725 0.2726
-10 4 -5 -3.9950 -0.1428
-10 4 -4 4.6441 -0.0078
-10 4 -3 0.8505 0.1979
-10 4 -2 2.0713 -0.3671
-10 4 -1 -1.2385 -0.2853
-10 4 0 1.4018 0.3049
-10 4 1 -3.7557 0.5056
-10 4 2 3.5618 0.0995
-10 4 3 -0.0745 -0.1364
-10 4 4 0.9994 -0.1752
-10 4 5 -0.4090 -0.0700
-10 4 6 -1.3776 0.1971
-10 4 7 -0.1326 0.3220
-10 4 8 -1.2009 0.0185
-10 4 9 3.1355 -0.5171
-10 4 10 -1.6279 -0.0590
-10 4 11 1.3624 0.1160
-10 4 12 -0.8355 -0.0444
-10 4 13 -1.2904 0.1297
-10 4 14 1.4049 0.0773
-10 4 15 -0.1961 -0.2703
-10 4 16 0.4706 0.0634
-10 4 17 0.1485 0.3547
-10 4 18 -2.1159 -0.0897
-10 4 19 1.8187 -0.1770
-10 4 20 -0.7784 -0.1616
-10 4 21 -0.4961 -0.2256
-10 5 -9 3.1158 0.0580
-10 5 -8 2.2848 -0.3542
-10 5 -7 -1.9315 -0.1997
-10 5 -6 4.0211 0.6222
-10 5 -5 -6.3420 0.1534
-10 5 -4 2.0915 -0.4208
-10 5 -3 -3.4935 0.1483
-10 5 -2 -2.2283 0.1497
-10 5 -1 1.4917 0.1216
-10 5 0 2.2078 0.4654
-10 5 1 -3.3652 -0.1264
-10 5 2 1.2297 -0.5499
-10 5 3 -3.9593 -0.0407
-10 5 4 1.1799 0.1003
-10 5 5 1.6450 0.2987
-10 5 6 -0.0438 0.1167
-10 5 7 1.7124 -0.0602
-10 5 8 -1.7227 -0.1881
-10 5 9 0.1799 -0.0326
-10 5 10 -3.3622 -0.0106
-10 5 11 2.5019 0.1461
-10 5 12 0.3389 0.1045
-10 5 13 0.3427 -0.0915
-10 5 14 0.7280 0.1646
-10 5 15 -1.3742 -0.0953
-10 5 16 1.0881 -0.2070
-10 5 17 1.4029 -0.1107
-10 5 18 -0.8001 0.0959
-10 5 19 2.0085 0.0480
-10 5 20 -1.0908 0.1375
-10 5 21 0.5293 0.1435
-10 6 -9 1.1063 0.3353
-10 6 -8 -3.1174 0.4097
-10 6 -7 -1.9766 -0.0378
-10 6 -6 5.1376 -0.0865
-10 6 -5 -3.7371 -0.1239
-10 6 -4 5.4591 -0.5134
-10 6 -3 -0.7681 0.1518
-10 6 -2 0.0396 0.3248
-10 6 -1 2.0498 -0.3807
-10 6 0 -0.1586 -0.3930
-10 6 1 -1.1258 -0.0859
-10 6 2 3.5217 -0.1400
-10 6 3 -2.1164 0.1112
-10 6 4 1.8306 0.2638
-10 6 5 -1.0563 -0.0862
-10 6 6 -2.7162 -0.1293
-10 6 7 1.5673 0.0402
-10 6 8 -0.1760 -0.1008
-10 6 9 2.5927 0.1528
-10 6 10 -0.4567 0.0973
-10 6 11 1.4709 0.0647
-10 6 12 -3.0243 -0.0134
-10 6 13 -1.5207 -0.2139
-10 6 14 -0.7494 -0.2298
-10 6 15 -0.9346 0.0973
-10 6 16 -0.2738 0.1326
-10 6 17 -0.0266 0.0269
-10 6 18 -2.0578 0.1535
-10 6 19 0.9791 -0.0043
-10 6 20 0.0625 -0.1934
-10 6 21 0.3679 0.2711
-10 7 -9 4.5785 -0.0349
-10 7 -8 -3.0397 0.1789
-10 7 -7 0.3051 -0.2649
-10 7 -6 0.3463 -0.2826
-10 7 -5 -4.0608 0.2542
-10 7 -4 3.7266 0.1810
-10 7 -3 -3.0339 -0.0843
-10 7 -2 0.1739 0.1244
-10 7 -1 1.3075 0.1030
-10 7 0 -1.2997 -0.1371
-10 7 1 0.2475 0.3698
-10 7 2 1.3567 0.1837
-10 7 3 -2.2999 -0.1253
-10 7 4 2.9980 -0.0843
-10 7 5 0.4870 -0.0747
-10 7 6 -1.4611 -0.1921
-10 7 7 1.4489 0.0800
-10 7 8 -1.6569 0.1844
-10 7 9 0.0824 0.0061
-10 7 10 -0.8834 -0.0014
-10 7 11 0.6991 -0.0950
-10 7 12 0.1717 -0.0667
-10 7 13 3.2316 0.0586
-10 7 14 1.0510 0.1243
-10 7 15 1.0606 0.1950
-10 7 16 0.0128 0.0040
-10 7 17 2.1940 -0.1311
-10 7 18 -0.7437 -0.1159
-10 7 19 0.1952 0.0569
-10 7 20 -0.7114 -0.2853
-10 7 21 0.2256 0.0241
-10 8 -9 3.7978 0.0456
-10 8 -8 -3.5952 -0.1464
-10 8 -7 6.0554 0.0711
-10 8 -6 -2.1120 0.1525
-10 8 -5 -0.4618 0.0448
-10 8 -4 2.3265 0.1973
-10 8 -3 -4.0622 -0.0687
-10 8 -2 -0.0895 -0.1058
-10 8 -1 0.2144 0.2397
-10 8 0 -1.4320 -0.1864
-10 8 1 1.5602 -0.1115
-10 8 2 -0.9744 0.1504
-10 8 3 -2.9278 0.0165
-10 8 4 1.2738 -0.2385
-10 8 5 -0.0262 0.2389
-10 8 6 -1.0246 -0.0885
-10 8 7 2.6485 -0.0933
-10 8 8 -1.0321 0.1018
-10 8 9 -0.3765 -0.0368
-10 8 10 0.5761 -0.1631
-10 8 11 -0.1924 -0.0244
-10 8 12 -0.3018 0.1236
-10 8 13 0.2772 -0.0303
-10 8 14 -2.5382 0.1171
-10 8 15 -0.8657 0.0028
-10 8 16 -2.7313 -0.1579
-10 8 17 0.8611 -0.0846
-10 8 18 -0.9638 0.1258
-10 8 19 0.0097 0.1348
-10 8 20 -0.1264 0.1652
-10 8 21 0.7825 0.4262
-10 9 -9 1.5988 0.0091
-10 9 -8 -7.3441 -0.1470
-10 9 -7 5.6911 0.0248
-10 9 -6 -5.6198 0.2044
-10 9 -5 2.0750 -0.0915
-10 9 -4 2.3494 -0.1889
-10 9 -3 -0.5876 -0.0827
-10 9 -2 3.2761 -0.3415
-10 9 -1 0.2286 0.0563
-10 9 0 -2.1416 0.2560
-10 9 1 1.3145 -0.0863
-10 9 2 0.5318 0.0441
-10 9 3 1.0592 0.0857
-10 9 4 1.5381 -0.2700
-10 9 5 -0.7545 0.0781
-10 9 6 -1.5188 0.2896
-10 9 7 1.7180 -0.0027
-10 9 8 -1.6645 -0.1578
-10 9 9 -0.6893 0.0572
-10 9 10 1.3306 -0.1760
-10 9 11 -0.5801 0.0360
-10 9 12 -0.4894 0.2398
-10 9 13 0.3795 -0.0736
-10 9 14 1.0292 -0.2732
-10 9 15 2.5773 -0.0030
-10 9 16 -0.3091 0.0307
-10 9 17 1.8060 0.0393
-10 9 18 -0.7383 0.0649
-10 9 19 0.4013 -0.4181
-10 9 20 -0.5774 -0.3200
-10 9 21 0.5883 -0.2320
-10 10 -9 3.7610 0.0269
-10 10 -8 -2.5759 0.2805
-10 10 -7 6.9404 -0.1605
-10 10 -6 -6.2520 0.0599
-10 10 -5 3.7240 -0.0344
-10 10 -4 -0.9980 -0.3210
-10 10 -3 -3.4787 0.2874
-10 10 -2 0.3436 0.2801
-10 10 -1 -1.6832 0.0836
-10 10 0 0.1387 0.1130
-10 10 1 2.3229 -0.2020
-10 10 2 -2.4228 -0.2562
-10 10 3 -2.0729 0.1759
-10 10 4 -1.5047 0.2809
-10 10 5 -0.4261 -0.1247
-10 10 6 -0.0591 0.0876
-10 10 7 1.4007 -0.1532
-10 10 8 0.1986 -0.2191
-10 10 9 -0.2695 0.2578
-10 10 10 0.1775 0.2672
-10 10 11 -0.3836 -0.1456
-10 10 12 0.1580 -0.1196
-10 10 13 -0.7906 0.0602
-10 10 14 -0.3719 -0.2092
-10 10 15 -0.7638 0.1541
-10 10 16 -1.1873 0.0983
-10 10 17 1.2069 -0.0079
-10 10 18 -0.0078 0.1167
-10 10 19 2.8408 0.3071
-10 10 20 -0.7837 0.2441
-10 11 -9 -0.8782 -0.0445
-10 11 -8 -4.7397 0.1889
-10 11 -7 5.6730 -0.2257
-10 11 -6 -6.0950 -0.1334
-10 11 -5 6.0936 0.2206
-10 11 -4 -2.2830 0.0543
-10 11 -3 1.3751 0.0075
-10 11 -2 3.7061 0.0019
-10 11 -1 -1.9240 -0.3004
-10 11 0 0.2774 -0.2362
-10 11 1 3.0660 0.1452
-10 11 2 -0.9801 -0.0124
-10 11 3 4.0003 0.0213
-10 11 4 -0.4843 0.1176
-10 11 5 1.3850 -0.3322
-10 11 6 0.9478 -0.0632
-10 11 7 -0.8464 0.2690
-10 11 8 0.3399 0.1026
-10 11 9 -0.5275 -0.1258
-10 11 10 0.5596 0.0809
-10 11 11 0.2731 -0.1273
-10 11 12 0.5840 -0.0432
-10 11 13 -1.2371 0.2285
-10 11 14 1.2639 0.0723
-10 11 15 0.2705 -0.0244
-10 11 16 -0.1405 0.1314
-10 11 17 -1.8158 -0.0870
-10 11 18 -3.9627 -0.1816
-10 11 19 0.6109 -0.0772
-10 11 20 -2.4925 -0.5079
-10 12 -9 1.2902 -0.2813
-10 12 -8 -2.1283 -0.0114
-10 12 -7 5.7362 -0.0058
-10 12 -6 -7.6140 -0.0229
-10 12 -5 5.5548 0.1624
-10 12 -4 -6.9285 0.1287
-10 12 -3 2.1788 -0.1973
-10 12 -2 1.9074 -0.0276
-10 12 -1 -2.7152 0.0726
-10 12 0 -0.4906 0.0241
-10 12 1 -0.9926 0.1184
-10 12 2 -4.7764 0.1001
-10 12 3 4.9870 -0.1129
-10 12 4 -4.3426 0.0009
-10 12 5 0.7111 0.0046
-10 12 6 -1.0141 -0.1092
-10 12 7 -2.1136 0.0338
-10 12 8 1.6797 0.0753
-10 12 9 -0.4573 -0.1322
-10 12 10 0.4440 -0.0091
-10 12 11 -1.0034 0.1171
-10 12 12 1.3127 -0.0290
-10 12 13 -0.5912 0.0026
-10 12 14 1.0380 0.0543
-10 12 15 -0.2937 -0.2621
-10 12 16 1.5885 -0.0865
-10 12 17 2.4027 -0.0452
-10 12 18 0.9738 0.2882
-10 12 19 3.6375 0.0984
-10 12 20 -0.5290 0.1449
-10 13 -9 -1.0674 -0.0339
-10 13 -8 -2.3352 0.0726
-10 13 -7 3.8003 0.0603
-10 13 -6 -4.8138 0.1143
-10 13 -5 8.1023 -0.1244
-10 13 -4 -6.8797 -0.0180
-10 13 -3 3.2343 -0.0999
-10 13 -2 -1.7712 -0.0928
-10 13 -1 -1.8546 0.1968
-10 13 0 2.8949 0.2499
-10 13 1 2.2570 -0.0920
-10 13 2 -1.9595 0.0059
-10 13 3 5.4398 -0.1307
-10 13 4 -4.6382 -0.0615
-10 13 5 3.7519 0.1043
-10 13 6 0.1170 0.1668
-10 13 7 -0.2240 -0.1008
-10 13 8 0.9432 -0.0621
-10 13 9 -1.1891 -0.0842
-10 13 10 0.6737 -0.1390
-10 13 11 -1.7034 0.0661
-10 13 12 0.7064 0.0549
-10 13 13 -1.7795 -0.0745
-10 13 14 -0.3031 -0.0202
-10 13 15 -1.2194 0.1609
-10 13 16 -2.0066 -0.0424
-10 13 17 -1.1882 -0.0097
-10 13 18 -3.3080 0.0957
-10 13 19 -0.0956 -0.3295
-10 13 20 -1.1763 -0.0271
-10 14 -9 -2.2512 -0.0146
-10 14 -8 -0.1074 0.1841
-10 14 -7 1.5970 -0.1117
-10 14 -6 -4.9253 0.0398
-10 14 -5 5.7678 -0.1596
-10 14 -4 -5.3051 -0.0925
-10 14 -3 6.0840 0.1703
-10 14 -2 -2.3732 0.0650
-10 14 -1 0.4415 -0.0688
-10 14 0 -0.6564 -0.0046
-10 14 1 -1.9896 -0.2748
-10 14 2 -2.6665 -0.1713
-10 14 3 2.8621 0.2306
-10 14 4 -5.7649 0.1826
-10 14 5 2.9724 -0.0782
-10 14 6 -1.0097 0.0818
-10 14 7 0.0534 -0.1416
-10 14 8 -0.0320 -0.0718
-10 14 9 0.3410 0.2090
-10 14 10 1.0884 0.1389
-10 14 11 -0.8420 -0.1343
-10 14 12 2.6728 0.1365
-10 14 13 0.8693 -0.0086
-10 14 14 1.6548 -0.2383
-10 14 15 1.0411 0.0699
-10 14 16 1.4367 -0.0173
-10 14 17 3.2729 0.0296
-10 14 18 -0.3788 0.0271
-10 14 19 1.1330 0.1298
-10 15 -9 1.1790 0.0077
-10 15 -8 2.5393 0.2122
-10 15 -7 1.3785 -0.2865
-10 15 -6 -1.6641 -0.0300
-10 15 -5 4.8847 0.1063
-10 15 -4 -7.0032 0.0198
-10 15 -3 5.2579 0.2463
-10 15 -2 -2.9475 0.0743
-10 15 -1 3.9347 -0.4115
-10 15 0 -0.5777 0.0102
-10 15 1 0.3745 0.3000
-10 15 2 1.2732 0.0067
-10 15 3 2.8126 0.1235
-10 15 4 -3.7141 0.0034
-10 15 5 4.0924 -0.2476
-10 15 6 -2.1923 -0.0559
-10 15 7 0.6622 0.2178
-10 15 8 -0.3654 -0.0314
-10 15 9 0.1086 0.0802
-10 15 10 0.4466 0.0276
-10 15 11 -2.3868 -0.3286
-10 15 12 -0.9640 -0.0212
-10 15 13 -2.4932 0.1606
-10 15 14 -1.3580 0.0670
-10 15 15 -1.2273 0.0972
-10 15 16 -0.9248 0.1728
-10 15 17 0.5025 -0.3657
-10 15 18 -0.7588 -0.1681
-10 15 19 -0.6808 0.2570
-10 16 -9 -0.0031 -0.0250
-10 16 -8 -1.3048 0.1379
-10 16 -7 -3.6982 -0.1718
-10 16 -6 -1.8978 0.0289
-10 16 -5 4.3865 0.2752
-10 16 -4 -5.5386 -0.1013
-10 16 -3 5.7617 -0.1649
-10 16 -2 -6.4835 -0.0097
-10 16 -1 2.4547 -0.1352
-10 16 0 -1.2029 0.1247
-10 16 1 -0.3147 0.2009
-10 16 2 -0.2001 -0.2546
-10 16 3 0.6022 -0.2211
-10 16 4 -2.3207 0.0650
-10 16 5 4.2611 0.0042
-10 16 6 -4.2788 -0.0566
-10 16 7 1.7262 0.2901
-10 16 8 -1.1122 -0.1203
-10 16 9 -0.5304 -0.1309
-10 16 10 2.0391 0.0734
-10 16 11 0.3186 0.1083
-10 16 12 3.0035 -0.0535
-10 16 13 1.0294 0.1341
-10 16 14 1.1666 -0.0483
-10 16 15 1.6979 -0.1742
-10 16 16 -1.3206 0.1272
-10 16 17 0.5165 -0.0197
-10 16 18 0.2923 0.2667
-10 16 19 -0.9050 -0.0422
-10 17 -9 1.2717 -0.1937
-10 17 -8 2.6271 0.1440
-10 17 -7 -0.0159 0.1189
-10 17 -6 1.2976 -0.0249
-10 17 -5 2.0733 -0.0019
-10 17 -4 -4.1247 -0.2652
-10 17 -3 6.3320 -0.0534
-10 17 -2 -5.7969 0.1819
-10 17 -1 4.7910 0.1320
-10 17 0 -0.9892 -0.0351
-10 17 1 0.2795 0.0537
-10 17 2 0.5300 -0.0926
-10 17 3 -0.4864 -0.0457
-10 17 4 -1.6681 0.1878
-10 17 5 4.5504 0.1261
-10 17 6 -4.7620 -0.1756
-10 17 7 3.8864 -0.0495
-10 17 8 -0.7917 -0.0606
-10 17 9 -1.0760 -0.0322
-10 17 10 -0.3426 0.1382
-10 17 11 -2.3522 0.0922
-10 17 12 0.1770 -0.1971
-10 17 13 -2.1662 -0.0021
-10 17 14 -0.9441 0.0765
-10 17 15 -0.0643 0.0645
-10 17 16 -4.1336 -0.2614
-10 17 17 1.2135 0.1223
-10 17 18 1.4099 -0.0947
-10 18 -9 0.3312 0.0680
-10 18 -8 -0.7799 0.1989
-10 18 -7 -2.3988 -0.0539
-10 18 -6 1.1940 -0.1736
-10 18 -5 -2.0847 0.0574
-10 18 -4 -2.9850 0.0036
-10 18 -3 3.7939 0.1472
-10 18 -2 -5.4666 0.0790
-10 18 -1 4.6878 -0.0158
-10 18 0 -4.9674 -0.1364
-10 18 1 0.7204 0.0243
-10 18 2 1.0909 0.0039
-10 18 3 -0.6699 0.1289
-10 18 4 -0.7811 -0.0199
-10 18 5 2.2114 -0.0070
-10 18 6 -4.8603 -0.0877
-10 18 7 4.7155 -0.0403
-10 18 8 -1.7966 0.0499
-10 18 9 0.8941 0.0167
-10 18 10 1.9100 0.0417
-10 18 11 0.0936 -0.0470
-10 18 12 1.0100 0.0002
-10 18 13 -0.2249 -0.1648
-10 18 14 1.9355 -0.0141
-10 18 15 3.2179 0.0727
-10 18 16 0.2919 -0.0366
-10 18 17 1.3328 0.5587
-10 18 18 -0.7562 -0.1025
-10 19 -9 1.0375 -0.0107
-10 19 -8 0.8874 0.0390
-10 19 -7 0.9636 -0.1738
-10 19 -6 2.6738 -0.0187
-10 19 -5 -1.4739 0.1896
-10 19 -4 3.7444 0.0124
-10 19 -3 2.1696 0.0102
-10 19 -2 -4.6987 -0.0567
-10 19 -1 6.3646 -0.2053
-10 19 0 -3.9149 0.0417
-10 19 1 1.8810 0.1380
-10 19 2 -0.8245 -0.0351
-10 19 3 -1.5684 -0.0454
-10 19 4 0.7788 -0.1411
-10 19 5 0.8286 0.0098
-10 19 6 -3.1045 0.0910
-10 19 7 3.9806 0.0367
-10 19 8 -3.1021 -0.0406
-10 19 9 0.4091 -0.0093
-10 19 10 -1.2655 0.0077
-10 19 11 -1.6942 -0.1246
-10 19 12 -0.1423 0.0885
-10 19 13 0.0068 0.0977
-10 19 14 -0.7880 0.0738
-10 19 15 -0.7442 -0.2144
-10 19 16 -1.2224 -0.0061
-10 19 17 -0.2954 -0.3276
-10 20 -9 0.1662 -0.1581
-10 20 -8 -1.4783 0.0172
-10 20 -7 -0.8806 -0.0148
-10 20 -6 0.5990 0.1288
-10 20 -5 -4.7211 0.1343
-10 20 -4 1.6940 -0.1899
-10 20 -3 -1.6677 -0.0999
-10 20 -2 -1.9536 0.1151
-10 20 -1 4.5882 -0.1132
-10 20 0 -4.4645 0.0283
-10 20 1 4.0575 0.1018
-10 20 2 1.2147 -0.0718
-10 20 3 -0.8387 -0.1239
-10 20 4 2.9069 0.1567
-10 20 5 1.0770 0.1105
-10 20 6 -2.5722 0.0516
-10 20 7 2.9894 -0.0368
-10 20 8 -2.4901 -0.0870
-10 20 9 2.2684 -0.0508
-10 20 10 0.9452 0.0826
-10 20 11 1.5188 0.0048
-10 20 12 0.3683 0.0269
-10 20 13 0.0611 0.0355
-10 20 14 -1.9318 -0.1429
-10 20 15 0.4194 0.1188
-10 20 16 -0.3654 0.5457
-10 20 17 -0.5480 0.0238
-10 21 -9 -0.6218 -0.2014
-10 21 -8 -0.0962 0.2751
-10 21 -7 0.6747 -0.0375
-10 21 -6 2.6329 -0.0980
-10 21 -5 -1.8791 0.0234
-10 21 -4 4.4253 -0.1006
-10 21 -3 -1.6324 -0.0669
-10 21 -2 -0.4095 0.1238
-10 21 -1 1.2161 0.0084
-10 21 0 -3.8736 -0.0645
-10 21 1 1.8064 0.0955
-10 21 2 -2.8836 0.0105
-10 21 3 -2.9399 -0.1086
-10 21 4 0.6996 0.0944
-10 21 5 -1.1579 -0.0306
-10 21 6 -1.7925 -0.0690
-10 21 7 2.0163 0.0314
-10 21 8 -3.9763 0.1052
-10 21 9 1.9905 -0.0130
-10 21 10 -1.3377 0.0742
-10 21 11 -0.2629 -0.0321
-10 21 12 -0.5478 0.0627
-10 21 13 1.6738 0.0571
-10 21 14 -0.6118 -0.1774
-10 21 15 1.8911 0.1002
-10 21 16 0.0799 -0.4549
-10 22 -9 -0.1020 0.0245
-10 22 -8 1.0100 0.3300
-10 22 -7 -0.3728 -0.3018
-10 22 -6 -0.0495 -0.0925
-10 22 -5 -3.0160 0.0413
-10 22 -4 2.8166 0.0945
-10 22 -3 -3.3975 0.1161
-10 22 -2 1.8018 0.1190
-10 22 -1 1.2224 -0.0271
-10 22 0 0.1110 -0.0133
-10 22 1 3.3615 0.1181
-10 22 2 -0.5295 0.0721
-10 22 3 1.2304 -0.1583
-10 22 4 1.4694 -0.0355
-10 22 5 -1.1190 -0.0337
-10 22 6 0.9266 -0.0363
-10 22 7 2.3010 0.1046
-10 22 8 -1.1813 0.0080
-10 22 9 2.4476 -0.1093
-10 22 10 -2.6826 0.0404
-10 22 11 1.2000 -0.0473
-10 22 12 -2.7801 0.0468
-10 22 13 0.8022 -0.2070
-10 22 14 -0.3899 0.0073
-10 22 15 0.9183 0.3303
-10 23 -9 -1.2350 -0.3629
-10 23 -8 0.2166 0.0967
-10 23 -7 -1.3538 -0.3242
-10 23 -6 0.6982 0.1917
-10 23 -5 -0.3483 0.1110
-10 23 -4 2.2251 -0.0742
-10 23 -3 -3.7914 0.0600
-10 23 -2 2.5919 0.0215
-10 23 -1 -2.8594 -0.1904
-10 23 0 -1.5876 -0.0862
-10 23 1 0.1137 -0.1317
-10 23 2 -2.8546 0.0970
-10 23 3 0.6683 -0.0454
-10 23 4 1.9672 0.0451
-10 23 5 -0.9513 -0.0298
-10 23 6 1.8093 -0.0298
-10 23 7 -1.4134 0.0240
-10 23 8 -1.8537 0.0002
-10 23 9 1.0200 -0.0593
-10 23 10 -1.3630 -0.1433
-10 23 11 4.4509 0.0032
-10 23 12 -2.3545 0.1529
-10 23 13 2.5592 -0.0897
-10 23 14 -2.3519 0.3337
-10 23 15 -1.7593 -0.2408
-10 24 -8 1.6902 0.3712
-10 24 -7 -0.2095 0.0317
-10 24 -6 -0.4540 0.1910
-10 24 -5 -0.5550 0.1066
-10 24 -4 2.0759 -0.3367
-10 24 -3 -1.8264 -0.0886
-10 24 -2 3.7823 0.0079
-10 24 -1 -2.0483 -0.0866
-10 24 0 3.0361 -0.0460
-10 24 1 2.1443 0.0531
-10 24 2 -0.4769 0.2322
-10 24 3 0.7635 0.0172
-10 24 4 -0.5900 -0.0054
-10 24 5 -3.3008 -0.0885
-10 24 6 1.9576 -0.0903
-10 24 7 -1.5837 0.0246
-10 24 8 1.1033 0.0687
-10 24 9 2.1996 0.0279
-10 24 10 -3.3650 -0.1232
-10 24 11 2.2284 0.2077
-10 24 12 -3.0323 -0.1174
-10 24 13 3.3453 -0.2294
-10 24 14 -1.1304 0.2323
-10 25 -7 0.1985 -0.1629
-10 25 -6 0.1628 -0.3815
-10 25 -5 1.2365 0.1514
-10 25 -4 0.5862 -0.1203
-10 25 -3 -2.6560 -0.0464
-10 25 -2 1.9509 0.3092
-10 25 -1 -4.4104 0.2452
-10 25 0 0.7335 -0.0659
-10 25 1 -1.8773 -0.0045
-10 25 2 -1.0884 -0.0460
-10 25 3 0.2819 0.1033
-10 25 4 -0.5836 0.0403
-10 25 5 -1.1428 0.0012
-10 25 6 3.1855 0.0255
-10 25 7 -1.1846 0.1289
-10 25 8 0.4130 -0.0864
-10 25 9 1.6447 0.1252
-10 25 10 -2.6112 -0.0978
-10 25 11 4.0706 0.1802
-10 25 12 -2.1950 -0.1351
-10 25 13 1.1993 0.1790
-10 26 -6 -1.8343 -0.4161
-10 26 -5 -0.1901 0.3234
-10 26 -4 -0.1087 0.1699
-10 26 -3 -0.2723 -0.1959
-10 26 -2 3.1642 0.1100
-10 26 -1 -1.7688 0.0949
-10 26 0 3.8708 -0.1909
-10 26 1 -1.7397 -0.2125
-10 26 2 -0.1160 -0.1820
-10 26 3 2.4242 0.1411
-10 26 4 0.8533 0.0204
-10 26 5 -0.8201 -0.0088
-10 26 6 2.1749 0.0338
-10 26 7 -2.5700 0.0574
-10 26 8 -1.4785 -0.0972
-10 26 9 -0.0199 0.1614
-10 26 10 -3.5214 -0.0395
-10 26 11 1.1244 0.0899
-10 26 12 -2.0067 -0.2213
-10 27 -5 0.7352 0.3907
-10 27 -4 -0.1447 0.1685
-10 27 -3 -0.8353 -0.1631
-10 27 -2 1.0112 -0.0268
-10 27 -1 -1.7516 0.1968
-10 27 0 2.8406 -0.0712
-10 27 1 -1.7432 -0.0187
-10 27 2 0.4570 0.0542
-10 27 3 0.7133 0.1178
-10 27 4 -2.0883 -0.1483
-10 27 5 -1.9475 -0.2075
-10 27 6 1.3166 -0.0057
-10 27 7 -0.6321 -0.0385
-10 27 8 2.9726 0.0123
-10 27 9 1.7591 -0.1370
-10 27 10 -0.3758 -0.0711
-10 27 11 1.5652 -0.0823
-10 28 -4 -0.6281 -0.3881
-10 28 -3 -1.2946 -0.4449
-10 28 -2 0.1657 -0.5063
-10 28 -1 -1.4860 0.2670
-10 28 0 -0.4203 -0.0317
-10 28 1 -1.5159 0.0608
-10 28 2 1.6210 -0.0197
-10 28 3 0.9793 0.2423
-10 28 4 -0.4393 -0.1196
-10 28 5 0.8450 0.0558
-10 28 6 0.4758 0.1828
-10 28 7 -1.2839 -0.2499
-10 28 8 0.1905 0.0224
-10 28 9 -0.6920 0.0408
-10 28 10 0.9854 0.3822
-10 29 -2 1.4474 0.1465
-10 29 -1 1.0028 0.5126
-10 29 0 0.1941 0.0263
-10 29 1 -0.8925 0.0788
-10 29 2 0.0729 -0.4840
-10 29 3 -1.0506 0.0607
-10 29 4 -0.4129 -0.0560
-10 29 5 1.6070 0.2198
-10 29 6 -0.1463 0.0140
-10 29 7 -0.2371 -0.1737
-10 29 8 -0.2669 0.0552
-10 30 2 1.6622 -0.1927
-10 30 3 -0.6022 0.1341
-10 30 4 -0.8458 -0.0226
-9 0 -7 -0.3800 -0.6129
-9 0 -5 3.7739 0.9329
-9 0 -3 -4.8939 -1.8050
-9 0 -1 -7.3289 -0.6617
-9 0 1 2.7932 1.6853
-9 0 3 1.2253 -1.6767
-9 0 5 -0.2069 -0.2165
-9 0 7 5.6213 2.0676
-9 0 9 -1.2976 -1.4914
-9 0 11 -3.4923 -0.1394
-9 0 13 -0.0244 1.2747
-9 0 15 0.6010 -1.3065
-9 0 17 0.5443 -0.0484
-9 0 19 -0.4375 0.7810
-9 0 21 -1.6473 -0.5165
-9 1 -8 4.5329 -0.8493
-9 1 -7 -2.2964 0.8946
-9 1 -6 -2.3692 0.8525
-9 1 -5 2.4878 -1.3860
-9 1 -4 -0.7132 0.3476
-9 1 -3 -1.0413 -1.7961
-9 1 -2 6.7882 0.0632
-9 1 -1 -4.0456 2.6515
-9 1 0 2.3464 0.3133
-9 1 1 -1.7281 -0.6698
-9 1 2 -2.4124 -0.2027
-9 1 3 0.9196 -1.7103
-9 1 4 0.5903 -0.4284
-9 1 5 -0.9363 2.4623
-9 1 6 -2.9817 0.1796
-9 1 7 0.2809 -1.3305
-9 1 8 -2.6123 -0.0759
-9 1 9 0.8446 -1.6912
-9 1 10 4.1007 -0.0734
-9 1 11 -0.1903 1.9389
-9 1 12 1.2117 0.4929
-9 1 13 -1.4599 -0.8469
-9 1 14 0.4875 0.0979
-9 1 15 0.4441 -0.6647
-9 1 16 -0.4664 -0.1668
-9 1 17 -0.3319 1.6111
-9 1 18 0.5413 0.2145
-9 1 19 0.4045 -0.4484
-9 1 20 1.1768 -0.0079
-9 1 21 1.1404 -0.5883
-9 1 22 1.2388 -0.1797
-9 2 -8 7.0390 -0.0744
-9 2 -7 -1.0143 0.4875
-9 2 -6 1.5124 0.3273
-9 2 -5 0.6167 -0.9216
-9 2 -4 -1.9810 1.3127
-9 2 -3 -1.9530 0.8072
-9 2 -2 3.6806 -0.0213
-9 2 -1 -4.3383 0.2079
-9 2 0 6.7290 -0.7385
-9 2 1 -1.3171 -1.4528
-9 2 2 -0.3649 0.8746
-9 2 3 -0.1628 1.3443
-9 2 4 0.0483 -0.2187
-9 2 5 1.6045 0.2802
-9 2 6 0.2291 -0.6154
-9 2 7 2.6001 -1.4144
-9 2 8 -1.6908 1.0172
-9 2 9 -1.5074 1.2644
-9 2 10 -0.0372 -0.1325
-9 2 11 -2.2631 -0.0291
-9 2 12 2.1804 -0.2213
-9 2 13 -0.8130 -1.1539
-9 2 14 0.7113 0.6300
-9 2 15 -1.1139 0.9668
-9 2 16 -0.8096 -0.3672
-9 2 17 -0.0957 -0.2204
-9 2 18 0.9438 -0.3438
-9 2 19 -1.1427 -0.5979
-9 2 20 -0.7580 0.3906
-9 2 21 -1.2865 0.5621
-9 2 22 0.0528 0.1246
-9 3 -8 3.2250 -0.1516
-9 3 -7 -8.2145 -0.6256
-9 3 -6 2.7069 -0.2151
-9 3 -5 -0.3386 -0.2785
-9 3 -4 0.9008 0.2416
-9 3 -3 0.5933 -0.0224
-9 3 -2 2.6682 -0.7579
-9 3 -1 -7.4715 -0.1937
-9 3 0 3.9560 0.4411
-9 3 1 -5.1734 0.0671
-9 3 2 2.3564 0.6102
-9 3 3 0.3629 0.1733
-9 3 4 -1.0710 -0.8352
-9 3 5 0.4259 -0.4725
-9 3 6 -2.3211 0.7452
-9 3 7 1.0316 0.2032
-9 3 8 0.1633 0.1615
-9 3 9 1.9478 0.1220
-9 3 10 0.5516 -0.9471
-9 3 11 -2.4402 -0.5342
-9 3 12 1.1424 0.6443
-9 3 13 -1.5238 0.1993
-9 3 14 1.0144 -0.1924
-9 3 15 0.6474 0.2168
-9 3 16 0.3623 -0.3240
-9 3 17 0.8485 -0.1597
-9 3 18 -0.4790 0.5470
-9 3 19 -1.7840 0.1592
-9 3 20 0.5745 -0.2591
-9 3 21 0.7486 -0.1689
-9 3 22 0.2831 -0.0504
-9 4 -8 9.3194 -0.3904
-9 4 -7 -4.2418 0.1563
-9 4 -6 5.7853 0.0483
-9 4 -5 -2.9469 0.0213
-9 4 -4 -1.0443 0.1619
-9 4 -3 0.3351 -0.2130
-9 4 -2 3.1434 -0.4583
-9 4 -1 -2.9951 0.4590
-9 4 0 8.2690 0.4447
-9 4 1 -5.0154 -0.0194
-9 4 2 3.3512 -0.3226
-9 4 3 -0.9719 -0.3879
-9 4 4 -1.5610 0.0205
-9 4 5 2.6402 0.1085
-9 4 6 -0.4522 0.4773
-9 4 7 -1.2975 -0.0969
-9 4 8 -2.1517 -0.4250
-9 4 9 0.6980 -0.0628
-9 4 10 -0.0691 0.2191
-9 4 11 -0.7437 -0.0238
-9 4 12 1.6950 0.0997
-9 4 13 -1.2105 0.1338
-9 4 14 0.6959 -0.3120
-9 4 15 -0.5454 0.0518
-9 4 16 -1.6298 0.1790
-9 4 17 0.5159 -0.1876
-9 4 18 0.8448 -0.1113
-9 4 19 1.8696 0.2607
-9 4 20 0.5201 0.0341
-9 4 21 0.4105 0.0082
-9 4 22 -0.4500 0.3817
-9 5 -8 2.6112 0.0843
-9 5 -7 -7.6234 0.7271
-9 5 -6 5.1378 0.1421
-9 5 -5 -3.8034 -0.4414
-9 5 -4 1.1749 0.0134
-9 5 -3 0.0946 0.1342
-9 5 -2 -2.1869 -0.2589
-9 5 -1 -5.9206 0.4192
-9 5 0 5.4018 -0.0865
-9 5 1 -5.1510 -0.5251
-9 5 2 4.9828 -0.0412
-9 5 3 -1.3895 0.1735
-9 5 4 -2.5921 0.0221
-9 5 5 1.3285 0.1455
-9 5 6 1.1276 -0.0849
-9 5 7 1.3373 -0.0576
-9 5 8 2.1344 0.0690
-9 5 9 0.9785 0.0541
-9 5 10 -1.6511 0.1689
-9 5 11 0.0967 0.1650
-9 5 12 2.0870 -0.0203
-9 5 13 -0.4555 0.0297
-9 5 14 0.7094 -0.0641
-9 5 15 -0.5230 -0.3516
-9 5 16 0.9271 0.1290
-9 5 17 -0.1118 0.1143
-9 5 18 -1.0629 -0.1258
-9 5 19 -0.6968 -0.0113
-9 5 20 -2.5403 -0.0984
-9 5 21 0.5605 -0.4160
-9 5 22 -0.8889 0.1638
-9 6 -8 3.0717 -0.1809
-9 6 -7 -6.2423 0.1943
-9 6 -6 7.0220 -0.0456
-9 6 -5 -6.1630 -0.4093
-9 6 -4 3.7936 0.1030
-9 6 -3 0.8661 0.5864
-9 6 -2 2.1191 -0.3397
-9 6 -1 -0.3884 -0.2010
-9 6 0 3.2418 0.0973
-9 6 1 -6.7245 -0.1561
-9 6 2 4.6772 0.2906
-9 6 3 -1.0228 0.3430
-9 6 4 0.6635 -0.1298
-9 6 5 1.0227 -0.1575
-9 6 6 -1.0884 -0.2007
-9 6 7 -3.6840 -0.1223
-9 6 8 -0.4874 -0.0400
-9 6 9 0.4739 0.2340
-9 6 10 -0.2439 -0.0776
-9 6 11 2.2036 0.0320
-9 6 12 -1.7689 -0.2089
-9 6 13 -2.4654 -0.1285
-9 6 14 0.4502 0.1709
-9 6 15 -0.7376 0.0646
-9 6 16 1.3762 0.1768
-9 6 17 -1.1946 0.1276
-9 6 18 0.7507 -0.0861
-9 6 19 1.1260 -0.1282
-9 6 20 0.0058 0.2955
-9 6 21 2.6982 0.0104
-9 7 -8 -0.1631 -0.2626
-9 7 -7 -2.4791 -0.2749
-9 7 -6 8.5277 0.1095
-9 7 -5 -8.3769 0.2834
-9 7 -4 5.5244 -0.0356
-9 7 -3 -4.2916 0.2447
-9 7 -2 -0.8683 -0.1044
-9 7 -1 -0.4839 -0.1074
-9 7 0 1.5939 0.3170
-9 7 1 -3.3022 0.0730
-9 7 2 4.5274 -0.1575
-9 7 3 -4.4346 -0.0409
-9 7 4 -0.2993 -0.0093
-9 7 5 -0.1535 -0.1350
-9 7 6 2.3840 0.1958
-9 7 7 -0.2815 0.1626
-9 7 8 1.4376 -0.0657
-9 7 9 -0.5592 0.0501
-9 7 10 -3.6557 -0.1581
-9 7 11 1.9473 -0.0692
-9 7 12 -0.7845 -0.0515
-9 7 13 2.0496 0.1120
-9 7 14 2.1895 0.1367
-9 7 15 -1.0352 0.1167
-9 7 16 0.1412 -0.1813
-9 7 17 -1.6987 -0.1568
-9 7 18 1.3481 -0.0263
-9 7 19 -0.1246 0.0332
-9 7 20 -1.7370 0.1220
-9 7 21 0.0657 -0.1322
-9 8 -8 -3.7793 0.0142
-9 8 -7 -1.9516 0.0128
-9 8 -6 5.6749 0.0767
-9 8 -5 -7.6159 0.0604
-9 8 -4 7.9581 -0.1230
-9 8 -3 -2.9704 -0.1635
-9 8 -2 2.2281 -0.0039
-9 8 -1 1.6864 -0.1466
-9 8 0 -0.9015 -0.2255
-9 8 1 -1.7956 0.2174
-9 8 2 2.8950 0.0326
-9 8 3 -2.4004 -0.0603
-9 8 4 3.0817 0.0878
-9 8 5 -2.4151 0.0572
-9 8 6 1.1439 -0.1192
-9 8 7 -0.7893 0.0931
-9 8 8 1.5562 0.0477
-9 8 9 2.0177 -0.2155
-9 8 10 -1.2350 -0.0156
-9 8 11 2.4729 0.0813
-9 8 12 -2.3257 0.1015
-9 8 13 -1.3425 0.0373
-9 8 14 -0.2889 -0.0264
-9 8 15 0.5594 -0.2187
-9 8 16 1.4766 -0.1426
-9 8 17 -0.3860 0.1272
-9 8 18 0.6630 0.1156
-9 8 19 -1.4348 -0.0112
-9 8 20 -0.0070 -0.1720
-9 8 21 1.3663 -0.3183
-9 9 -8 -4.6015 -0.0284
-9 9 -7 0.9513 0.2443
-9 9 -6 2.7945 0.0040
-9 9 -5 -6.9532 -0.2565
-9 9 -4 4.9441 0.0926
-9 9 -3 -5.5080 -0.2596
-9 9 -2 1.3344 0.1022
-9 9 -1 1.6581 0.3774
-9 9 0 -1.4541 0.0200
-9 9 1 0.7125 -0.0205
-9 9 2 0.9104 -0.0637
-9 9 3 -1.4247 -0.2741
-9 9 4 4.8792 -0.1038
-9 9 5 -4.5809 0.4679
-9 9 6 0.2426 -0.0893
-9 9 7 -2.5776 -0.1377
-9 9 8 -1.9534 0.0694
-9 9 9 0.2597 -0.0663
-9 9 10 -1.7515 0.0738
-9 9 11 1.7536 0.2645
-9 9 12 0.1738 -0.0756
-9 9 13 0.8478 -0.3205
-9 9 14 -0.2881 0.1358
-9 9 15 -1.0084 -0.0423
-9 9 16 -1.2571 0.0373
-9 9 17 -0.3625 0.1764
-9 9 18 1.0017 0.0644
-9 9 19 0.3032 0.0324
-9 9 20 1.6939 0.3136
-9 9 21 0.6053 0.0895
-9 10 -8 -3.5178 -0.0668
-9 10 -7 2.5946 -0.1072
-9 10 -6 0.7827 0.0729
-9 10 -5 -1.9526 -0.3486
-9 10 -4 6.9317 0.2732
-9 10 -3 -4.7989 0.2414
-9 10 -2 1.6410 -0.0149
-9 10 -1 0.3713 -0.0013
-9 10 0 -3.0068 -0.1986
-9 10 1 2.9962 -0.3854
-9 10 2 -0.0671 0.2837
-9 10 3 -3.1499 0.2308
-9 10 4 4.2185 -0.1357
-9 10 5 -4.3656 0.0943
-9 10 6 5.3800 -0.1224
-9 10 7 2.3664 -0.2971
-9 10 8 2.0388 0.2747
-9 10 9 2.1104 0.2174
-9 10 10 -1.1151 -0.2118
-9 10 11 -0.3081 0.0353
-9 10 12 -1.3001 -0.0163
-9 10 13 0.6659 -0.1179
-9 10 14 -1.0119 0.2143
-9 10 15 0.6536 0.2069
-9 10 16 1.3457 -0.1295
-9 10 17 0.6780 -0.0580
-9 10 18 -0.9830 -0.1833
-9 10 19 -1.6798 -0.2423
-9 10 20 -1.0952 -0.0478
-9 10 21 -1.4697 -0.3889
-9 11 -8 -4.9885 -0.1532
-9 11 -7 2.7110 -0.2542
-9 11 -6 -3.4944 0.2853
-9 11 -5 -1.9254 -0.0697
-9 11 -4 2.6382 0.1097
-9 11 -3 -5.6113 0.1202
-9 11 -2 3.2432 -0.2879
-9 11 -1 1.7609 -0.1685
-9 11 0 -3.8215 0.2034
-9 11 1 1.9944 0.0752
-9 11 2 -3.5447 0.0576
-9 11 3 -1.5912 0.0624
-9 11 4 5.7665 -0.2214
-9 11 5 -5.2466 -0.1604
-9 11 6 2.2005 0.2386
-9 11 7 -4.5164 -0.1111
-9 11 8 -2.6985 0.0193
-9 11 9 -1.3752 0.0154
-9 11 10 0.2994 -0.1577
-9 11 11 1.2412 -0.1303
-9 11 12 -0.5096 0.1693
-9 11 13 2.6495 0.0904
-9 11 14 -1.1913 -0.1289
-9 11 15 -0.4984 0.0514
-9 11 16 0.6601 -0.1664
-9 11 17 -0.2595 -0.0544
-9 11 18 0.0393 0.0651
-9 11 19 0.0140 0.3872
-9 11 20 1.1457 0.2726
-9 11 21 1.5728 0.1209
-9 12 -8 -3.7912 0.0423
-9 12 -7 6.4405 -0.0279
-9 12 -6 -2.6742 0.2341
-9 12 -5 3.7682 0.0616
-9 12 -4 1.8907 -0.1855
-9 12 -3 -3.5768 -0.1030
-9 12 -2 1.6644 0.0955
-9 12 -1 0.4875 0.0312
-9 12 0 -1.2166 0.1362
-9 12 1 5.5592 0.1594
-9 12 2 -2.8432 -0.1241
-9 12 3 0.1361 0.0040
-9 12 4 2.3262 -0.0128
-9 12 5 -3.7977 0.0071
-9 12 6 4.3291 0.2093
-9 12 7 -0.8669 0.0512
-9 12 8 2.8918 -0.1198
-9 12 9 -0.2832 -0.0975
-9 12 10 0.8852 0.1413
-9 12 11 0.2846 -0.0602
-9 12 12 -2.4825 -0.0035
-9 12 13 1.9029 0.0171
-9 12 14 -1.2427 -0.1008
-9 12 15 -0.2566 0.0213
-9 12 16 0.0866 0.1764
-9 12 17 -1.7544 -0.0325
-9 12 18 1.4267 -0.1018
-9 12 19 0.1798 -0.1732
-9 12 20 -0.0504 -0.3391
-9 13 -8 -3.4490 0.0255
-9 13 -7 3.5928 0.1352
-9 13 -6 -6.7346 -0.1235
-9 13 -5 3.8002 -0.1003
-9 13 -4 -0.9286 -0.0111
-9 13 -3 0.2453 -0.1305
-9 13 -2 1.0435 0.1456
-9 13 -1 -2.5678 0.1408
-9 13 0 -1.6028 -0.1169
-9 13 1 2.9251 -0.1601
-9 13 2 -3.5634 -0.0510
-9 13 3 1.9983 -0.1029
-9 13 4 -0.8439 0.0871
-9 13 5 -2.2989 0.1445
-9 13 6 1.7031 -0.1031
-9 13 7 -2.3587 -0.0453
-9 13 8 2.2721 0.0326
-9 13 9 -1.7366 -0.0743
-9 13 10 0.7663 0.0904
-9 13 11 0.6602 0.1394
-9 13 12 -1.8237 -0.1240
-9 13 13 1.2476 0.0110
-9 13 14 -0.8883 0.1041
-9 13 15 2.0831 -0.1722
-9 13 16 1.6816 -0.0423
-9 13 17 0.0633 0.0992
-9 13 18 1.5555 0.1792
-9 13 19 -0.6925 -0.1638
-9 13 20 0.0508 0.5129
-9 14 -8 -1.6688 -0.2881
-9 14 -7 4.5439 0.1642
-9 14 -6 -5.5076 -0.1721
-9 14 -5 3.2784 -0.1807
-9 14 -4 -3.9358 0.2160
-9 14 -3 2.3264 0.0886
-9 14 -2 1.7700 -0.0362
-9 14 -1 0.3655 0.0879
-9 14 0 2.5695 -0.2610
-9 14 1 0.4254 -0.2541
-9 14 2 -4.0646 0.3594
-9 14 3 4.9637 0.1290
-9 14 4 -1.8293 -0.1047
-9 14 5 1.1004 0.0041
-9 14 6 1.9898 -0.0841
-9 14 7 -2.9163 -0.1652
-9 14 8 1.0875 0.2563
-9 14 9 -2.2071 0.1111
-9 14 10 0.4648 -0.0960
-9 14 11 0.0997 0.0690
-9 14 12 -0.6655 -0.1307
-9 14 13 1.0208 -0.1508
-9 14 14 -1.3314 0.1787
-9 14 15 -1.0364 0.1744
-9 14 16 -2.5904 -0.0776
-9 14 17 -2.0206 0.1851
-9 14 18 -0.4739 0.0133
-9 14 19 0.0725 -0.5497
-9 14 20 -0.7327 0.1900
-9 15 -8 0.7005 -0.4063
-9 15 -7 4.0220 0.0229
-9 15 -6 -3.3999 0.1665
-9 15 -5 6.3274 -0.0049
-9 15 -4 -4.7802 0.1574
-9 15 -3 1.1941 0.0612
-9 15 -2 -2.5093 -0.3461
-9 15 -1 -3.2083 0.0722
-9 15 0 0.4624 0.2101
-9 15 1 0.7508 0.0381
-9 15 2 -1.7862 0.1461
-9 15 3 5.5483 0.0343
-9 15 4 -5.4341 -0.3731
-9 15 5 1.4075 -0.0227
-9 15 6 1.3016 0.1911
-9 15 7 -1.4215 -0.0412
-9 15 8 3.3234 0.0761
-9 15 9 -1.2536 0.0281
-9 15 10 1.3723 -0.2390
-9 15 11 -0.0357 -0.0033
-9 15 12 0.2092 0.3458
-9 15 13 0.1894 -0.0859
-9 15 14 -0.4935 -0.1178
-9 15 15 1.3881 -0.0209
-9 15 16 2.0410 -0.2100
-9 15 17 0.4590 -0.0183
-9 15 18 0.7207 0.1353
-9 15 19 1.8543 0.0420
-9 16 -8 -0.8412 -0.1343
-9 16 -7 -0.1424 0.1649
-9 16 -6 -5.8420 0.3316
-9 16 -5 4.3068 -0.1043
-9 16 -4 -5.3166 -0.2073
-9 16 -3 6.1966 -0.0167
-9 16 -2 -0.1264 -0.1126
-9 16 -1 -1.1015 0.0915
-9 16 0 1.0996 0.2331
-9 16 1 0.2355 -0.1911
-9 16 2 -3.6652 -0.2666
-9 16 3 3.6389 0.1294
-9 16 4 -5.3564 0.0283
-9 16 5 3.3492 0.1319
-9 16 6 -0.8514 0.0944
-9 16 7 -2.4404 -0.0798
-9 16 8 1.5004 -0.3394
-9 16 9 -2.3833 0.0520
-9 16 10 0.9643 0.0189
-9 16 11 -1.8137 -0.0417
-9 16 12 1.8957 0.1211
-9 16 13 1.0932 -0.1673
-9 16 14 -0.3513 -0.0865
-9 16 15 0.5227 0.1434
-9 16 16 -0.2486 0.2300
-9 16 17 -2.0264 -0.2721
-9 16 18 -1.5537 0.0399
-9 16 19 -0.6955 -0.1100
-9 17 -8 1.3034 -0.0490
-9 17 -7 2.0196 -0.0532
-9 17 -6 0.4563 -0.0495
-9 17 -5 5.5461 -0.1412
-9 17 -4 -7.1465 -0.0536
-9 17 -3 4.9051 0.2043
-9 17 -2 -3.1222 0.1014
-9 17 -1 0.9455 -0.0468
-9 17 0 1.3952 0.0104
-9 17 1 -0.4200 -0.0883
-9 17 2 -0.6145 0.0033
-9 17 3 3.9167 0.1203
-9 17 4 -4.8120 0.0730
-9 17 5 5.1981 -0.1243
-9 17 6 -1.5541 -0.1161
-9 17 7 0.6497 0.1644
-9 17 8 2.1598 -0.0515
-9 17 9 -0.7724 0.1375
-9 17 10 2.0641 0.0413
-9 17 11 -2.5157 -0.0118
-9 17 12 0.8068 0.0014
-9 17 13 -2.7825 0.0999
-9 17 14 -1.1137 -0.0562
-9 17 15 1.3525 -0.0604
-9 17 16 0.4846 -0.0120
-9 17 17 1.5797 -0.0675
-9 17 18 0.3299 0.4925
-9 17 19 3.1869 0.0849
-9 18 -8 0.7749 -0.0254
-9 18 -7 -2.5209 -0.1509
-9 18 -6 -0.2469 -0.1181
-9 18 -5 2.5666 -0.0289
-9 18 -4 -5.3827 0.2063
-9 18 -3 7.0687 0.1052
-9 18 -2 -4.7104 -0.1875
-9 18 -1 1.6023 -0.0875
-9 18 0 -0.0501 -0.0367
-9 18 1 -1.7775 0.0118
-9 18 2 0.1744 0.0823
-9 18 3 1.9191 0.0355
-9 18 4 -4.2051 -0.0047
-9 18 5 3.7979 -0.0754
-9 18 6 -5.3963 -0.0013
-9 18 7 0.9418 0.1555
-9 18 8 -1.3484 0.0192
-9 18 9 -1.6293 -0.0143
-9 18 10 2.3040 -0.0678
-9 18 11 -1.3168 -0.0628
-9 18 12 3.0914 -0.1082
-9 18 13 -1.1722 0.1177
-9 18 14 1.3984 0.0907
-9 18 15 -0.9291 0.0326
-9 18 16 -0.6800 -0.2533
-9 18 17 2.4056 0.1895
-9 18 18 -3.4336 -0.3319
-9 19 -8 0.3351 -0.1782
-9 19 -7 -1.1640 -0.0305
-9 19 -6 1.3730 0.2605
-9 19 -5 -0.3390 -0.0421
-9 19 -4 -4.2543 0.0633
-9 19 -3 5.4006 -0.0609
-9 19 -2 -5.7571 -0.1400
-9 19 -1 4.1475 0.1087
-9 19 0 0.9541 0.0937
-9 19 1 -0.5284 -0.0078
-9 19 2 0.7961 -0.0187
-9 19 3 0.4686 -0.0766
-9 19 4 -1.8109 -0.1494
-9 19 5 4.8893 0.0524
-9 19 6 -2.3359 0.0825
-9 19 7 4.1704 0.0083
-9 19 8 -0.2157 0.0026
-9 19 9 0.3580 -0.0278
-9 19 10 0.9643 -0.0254
-9 19 11 -2.9875 0.0659
-9 19 12 0.7493 0.0761
-9 19 13 -2.5330 -0.0437
-9 19 14 2.6306 0.0368
-9 19 15 -2.3397 -0.0443
-9 19 16 -2.4930 0.0293
-9 19 17 1.1223 0.6041
-9 19 18 -1.4955 -0.1907
-9 20 -8 0.2289 -0.0158
-9 20 -7 -1.6775 0.1236
-9 20 -6 1.2912 0.1937
-9 20 -5 0.7231 -0.2137
-9 20 -4 -0.3427 -0.0475
-9 20 -3 3.3393 0.0717
-9 20 -2 -5.0715 -0.0214
-9 20 -1 2.7526 0.0532
-9 20 0 -4.7638 0.0902
-9 20 1 -0.6706 -0.1315
-9 20 2 1.6671 -0.0180
-9 20 3 -1.1874 0.0991
-9 20 4 -1.1698 0.0793
-9 20 5 2.0281 0.0101
-9 20 6 -3.8598 -0.0102
-9 20 7 1.0407 -0.1967
-9 20 8 -3.2800 -0.0151
-9 20 9 -1.0811 0.1101
-9 20 10 1.0934 -0.0195
-9 20 11 0.3744 -0.0600
-9 20 12 3.8610 0.0584
-9 20 13 -0.1577 -0.0804
-9 20 14 2.8057 -0.0359
-9 20 15 -0.4704 -0.1806
-9 20 16 0.4449 -0.0036
-9 20 17 2.9769 -0.4577
-9 21 -8 -0.0179 0.0165
-9 21 -7 0.3142 0.0053
-9 21 -6 1.0902 -0.0549
-9 21 -5 -2.4150 -0.1855
-9 21 -4 0.1245 -0.0659
-9 21 -3 1.8695 0.1851
-9 21 -2 -2.3357 -0.0684
-9 21 -1 5.4111 -0.0998
-9 21 0 -1.6247 0.0315
-9 21 1 3.6843 -0.0102
-9 21 2 0.9629 0.0374
-9 21 3 -1.5512 0.0582
-9 21 4 0.3675 -0.0017
-9 21 5 0.4195 -0.1911
-9 21 6 -1.9763 0.0553
-9 21 7 4.8900 -0.0784
-9 21 8 -0.8633 0.0728
-9 21 9 2.1916 0.0092
-9 21 10 0.0618 -0.0619
-9 21 11 -4.0561 -0.0359
-9 21 12 -1.0397 0.0644
-9 21 13 -4.2388 -0.0074
-9 21 14 0.6420 -0.1149
-9 21 15 -0.3835 0.2703
-9 21 16 -0.8692 0.4351
-9 21 17 3.0282 -0.1188
-9 22 -8 0.9713 -0.1036
-9 22 -7 0.7106 -0.1181
-9 22 -6 0.4308 -0.0231
-9 22 -5 -2.2373 0.0345
-9 22 -4 2.2266 0.0361
-9 22 -3 -0.7856 0.1384
-9 22 -2 -3.2048 0.0299
-9 22 -1 2.1690 -0.0496
-9 22 0 -5.0199 0.0187
-9 22 1 0.2393 0.0385
-9 22 2 -1.6763 -0.1728
-9 22 3 -1.3323 -0.0342
-9 22 4 1.2617 0.1519
-9 22 5 0.8553 -0.0153
-9 22 6 -2.3260 0.0433
-9 22 7 3.2910 0.0153
-9 22 8 -3.5349 0.0857
-9 22 9 2.0237 0.0034
-9 22 10 0.0702 0.0689
-9 22 11 1.3338 -0.0482
-9 22 12 4.6123 0.0526
-9 22 13 -2.0208 0.0006
-9 22 14 2.8067 -0.1175
-9 22 15 -0.7675 0.2455
-9 22 16 -2.3583 -0.4860
-9 23 -8 0.2012 -0.2056
-9 23 -7 -0.1920 0.0981
-9 23 -6 0.3300 0.1778
-9 23 -5 -1.6854 0.0731
-9 23 -4 3.0304 0.0065
-9 23 -3 -0.8810 -0.1061
-9 23 -2 0.5418 -0.0116
-9 23 -1 2.7926 -0.0470
-9 23 0 -1.8190 0.0602
-9 23 1 3.5125 0.0273
-9 23 2 0.6884 -0.0834
-9 23 3 0.1382 0.0330
-9 23 4 1.4494 0.1067
-9 23 5 0.2470 0.0161
-9 23 6 -2.0739 0.0374
-9 23 7 2.3563 -0.0449
-9 23 8 -4.3291 -0.1009
-9 23 9 1.2217 -0.0261
-9 23 10 -1.7152 0.0021
-9 23 11 -1.1823 -0.0781
-9 23 12 0.8213 0.0809
-9 23 13 -1.8598 -0.1743
-9 23 14 2.4349 0.1647
-9 23 15 -1.5689 0.2128
-9 24 -8 -0.5305 -0.2000
-9 24 -7 -0.2285 0.1774
-9 24 -6 0.9397 0.0549
-9 24 -5 -2.2091 -0.1375
-9 24 -4 2.5286 -0.0214
-9 24 -3 -2.2102 -0.0875
-9 24 -2 0.9334 -0.0803
-9 24 -1 0.3817 0.0521
-9 24 0 -2.5347 0.0944
-9 24 1 1.5083 0.0027
-9 24 2 -1.8979 -0.0338
-9 24 3 -0.1066 -0.0275
-9 24 4 -0.4064 0.0375
-9 24 5 -1.6836 -0.0060
-9 24 6 -1.3990 -0.0430
-9 24 7 1.8306 -0.0481
-9 24 8 -1.2383 0.0543
-9 24 9 3.5128 0.0997
-9 24 10 -0.0420 -0.0145
-9 24 11 -0.6223 0.1288
-9 24 12 -0.4435 0.0560
-9 24 13 -0.6581 -0.1713
-9 24 14 0.7685 0.2648
-9 24 15 0.8166 -0.3955
-9 25 -8 1.6324 -0.2181
-9 25 -7 0.2349 0.1077
-9 25 -6 1.0841 0.0324
-9 25 -5 -1.3961 -0.2557
-9 25 -4 1.9346 0.0754
-9 25 -3 -3.1615 0.1567
-9 25 -2 2.0459 -0.0791
-9 25 -1 0.4941 0.0214
-9 25 0 -1.2320 0.1004
-9 25 1 2.0056 0.1082
-9 25 2 -2.3165 -0.1481
-9 25 3 1.0784 -0.0601
-9 25 4 0.6909 -0.0674
-9 25 5 0.9036 -0.0325
-9 25 6 0.8006 0.0825
-9 25 7 2.0961 0.1258
-9 25 8 -1.3778 -0.1373
-9 25 9 -0.0468 -0.0559
-9 25 10 -1.2416 -0.1004
-9 25 11 0.9254 0.1886
-9 25 12 -0.3703 -0.3129
-9 25 13 0.6834 -0.0273
-9 25 14 -1.8284 0.2383
-9 26 -8 -0.7710 -0.4614
-9 26 -7 -1.1237 -0.1305
-9 26 -6 -0.3286 0.1189
-9 26 -5 -1.5933 -0.1538
-9 26 -4 0.3481 0.0624
-9 26 -3 -2.0048 0.1888
-9 26 -2 1.2679 0.0105
-9 26 -1 -1.9733 -0.1775
-9 26 0 0.2835 0.0069
-9 26 1 1.8399 0.0694
-9 26 2 -1.6410 -0.1319
-9 26 3 1.6685 0.0397
-9 26 4 0.8527 -0.0070
-9 26 5 -0.2833 0.0083
-9 26 6 -1.0912 -0.1357
-9 26 7 0.2317 0.0231
-9 26 8 -0.9287 -0.0614
-9 26 9 1.0770 0.1413
-9 26 10 -0.6830 -0.2139
-9 26 11 0.8605 0.2902
-9 26 12 -1.4093 -0.2359
-9 26 13 1.8511 0.3018
-9 27 -6 0.3276 0.3570
-9 27 -5 2.3549 0.2638
-9 27 -4 2.1822 -0.0871
-9 27 -3 -0.0671 -0.0159
-9 27 -2 1.1661 0.0031
-9 27 -1 -1.4197 -0.2481
-9 27 0 1.9700 -0.0277
-9 27 1 -1.4637 0.0551
-9 27 2 -1.0288 0.0881
-9 27 3 0.3963 0.0684
-9 27 4 -1.0297 0.0779
-9 27 5 -1.0894 0.0327
-9 27 6 -0.6140 0.0227
-9 27 7 -1.1080 0.1189
-9 27 8 -0.0848 -0.0461
-9 27 9 1.2128 0.1013
-9 27 10 -0.5827 -0.1528
-9 27 11 2.6299 0.2100
-9 27 12 -0.7052 -0.3045
-9 28 -5 0.2491 -0.0181
-9 28 -4 -1.0542 -0.3606
-9 28 -3 -1.4954 -0.0090
-9 28 -2 1.0806 0.0097
-9 28 -1 -1.2241 -0.0266
-9 28 0 2.2641 0.0696
-9 28 1 -2.6075 0.0831
-9 28 2 0.6031 0.1037
-9 28 3 0.9767 0.0371
-9 28 4 -0.5729 -0.1049
-9 28 5 0.8692 -0.1818
-9 28 6 2.3075 0.1390
-9 28 7 0.8065 0.0077
-9 28 8 -0.1353 -0.1260
-9 28 9 -0.9292 -0.0475
-9 28 10 -1.7348 -0.0530
-9 28 11 0.2300 0.1219
-9 29 -4 0.0938 -0.0634
-9 29 -3 -0.7717 0.2033
-9 29 -2 1.4181 0.3896
-9 29 -1 -1.3785 0.2748
-9 29 0 2.7836 -0.0339
-9 29 1 -1.5618 -0.0170
-9 29 2 0.6701 -0.1043
-9 29 3 0.2593 -0.0523
-9 29 4 -1.0939 -0.0979
-9 29 5 0.0596 0.1176
-9 29 6 -0.5839 0.1126
-9 29 7 -0.6720 -0.0097
-9 29 8 -0.0347 0.2133
-9 29 9 1.3928 0.1763
-9 30 -2 1.0269 -0.0116
-9 30 -1 -1.6278 -0.3905
-9 30 0 1.1883 -0.5698
-9 30 1 -1.7207 -0.2277
-9 30 2 2.1106 0.1042
-9 30 3 0.8142 0.2740
-9 30 4 0.0294 -0.2819
-9 30 5 -0.0428 -0.1953
-9 30 6 -0.8858 -0.1896
-9 30 7 0.0747 -0.1663
-9 31 2 0.8348 0.0893
-9 31 3 -2.5628 0.2665
-9 31 4 -0.2723 0.0552
-8 0 -6 -6.4881 1.2467
-8 0 -4 5.5890 -2.1190
-8 0 -2 1.5752 -0.7287
-8 0 0 -12.1551 2.0453
-8 0 2 -6.0242 -1.8094
-8 0 4 0.1796 -0.3964
-8 0 6 0.4402 1.6501
-8 0 8 5.7910 -2.3797
-8 0 10 3.3998 -0.6015
-8 0 12 1.8233 1.2249
-8 0 14 0.6848 -1.2654
-8 0 16 1.5331 0.3285
-8 0 18 -1.2263 1.1895
-8 0 20 -0.8905 -0.5752
-8 0 22 -0.3413 0.0139
-8 1 -7 8.7859 -0.3278
-8 1 -6 -0.8413 -0.7634
-8 1 -5 1.7959 0.2965
-8 1 -4 -0.0498 -0.9763
-8 1 -3 -4.3133 0.4919
-8 1 -2 5.4145 2.7290
-8 1 -1 5.3393 0.6285
-8 1 0 4.1084 -1.0574
-8 1 1 9.9867 0.3017
-8 1 2 -3.6408 -1.4425
-8 1 3 1.8848 -0.0756
-8 1 4 -1.3020 2.8728
-8 1 5 -0.3241 0.4253
-8 1 6 0.6005 -1.2931
-8 1 7 -3.4670 0.1142
-8 1 8 -2.4819 -1.5499
-8 1 9 -5.6250 0.0545
-8 1 10 0.8655 2.3113
-8 1 11 -2.3927 0.5320
-8 1 12 2.0501 -1.1547
-8 1 13 -2.1804 0.0956
-8 1 14 -0.7610 -0.7648
-8 1 15 -1.1577 -0.1577
-8 1 16 0.0249 1.6292
-8 1 17 -1.3772 0.0587
-8 1 18 -0.1772 -0.8141
-8 1 19 1.8928 -0.2483
-8 1 20 -0.0099 -0.5337
-8 1 21 0.3881 -0.1045
-8 1 22 0.4014 0.8917
-8 2 -7 -4.2769 0.4702
-8 2 -6 -6.2324 -0.8014
-8 2 -5 2.5159 0.1924
-8 2 -4 -1.2461 0.5275
-8 2 -3 -4.5113 -0.5014
-8 2 -2 0.4575 -0.0986
-8 2 -1 -10.3961 -0.7603
-8 2 0 -5.7296 -1.6333
-8 2 1 1.1701 1.0513
-8 2 2 -5.2380 0.9216
-8 2 3 4.5111 -0.1094
-8 2 4 -0.5129 -0.0854
-8 2 5 -0.5188 -0.5823
-8 2 6 1.9046 -1.6049
-8 2 7 2.5462 1.1417
-8 2 8 4.5553 1.2956
-8 2 9 1.5443 -0.2933
-8 2 10 3.6850 -0.2642
-8 2 11 -3.7745 -0.5736
-8 2 12 2.8061 -1.1874
-8 2 13 -0.7257 0.5562
-8 2 14 1.8114 1.0329
-8 2 15 -0.9972 -0.5167
-8 2 16 1.9847 -0.1111
-8 2 17 -0.4239 -0.1034
-8 2 18 0.6494 -0.5070
-8 2 19 -0.2570 0.4704
-8 2 20 -1.7661 0.6322
-8 2 21 -1.0410 -0.2306
-8 2 22 -0.1921 -0.1333
-8 3 -7 1.3488 -0.5373
-8 3 -6 -0.1665 0.0565
-8 3 -5 5.1516 0.1609
-8 3 -4 0.2490 0.1021
-8 3 -3 0.3723 -0.6314
-8 3 -2 11.5305 -0.2876
-8 3 -1 0.6349 0.4412
-8 3 0 7.1521 0.1064
-8 3 1 2.1882 0.5497
-8 3 2 -3.8450 0.2756
-8 3 3 2.8854 -0.8552
-8 3 4 -1.3085 -0.5902
-8 3 5 -0.7789 0.8881
-8 3 6 -1.0153 0.2000
-8 3 7 -2.1838 0.2517
-8 3 8 -4.6534 0.0470
-8 3 9 -2.2655 -0.6916
-8 3 10 2.6977 -0.4626
-8 3 11 -2.0274 0.8824
-8 3 12 1.8633 0.2564
-8 3 13 -2.2048 -0.2290
-8 3 14 1.6785 0.2347
-8 3 15 -0.5556 -0.4656
-8 3 16 1.3619 -0.2660
-8 3 17 -1.5924 0.5022
-8 3 18 0.3394 0.0990
-8 3 19 -0.1360 -0.2658
-8 3 20 0.5137 0.1364
-8 3 21 0.9218 0.0161
-8 3 22 1.6909 -0.1104
-8 4 -7 -5.5004 0.4461
-8 4 -6 -0.7857 0.4576
-8 4 -5 0.8560 0.2836
-8 4 -4 -5.1181 -0.1278
-8 4 -3 -6.9650 -0.0470
-8 4 -2 -1.0378 0.2776
-8 4 -1 -12.2133 0.3606
-8 4 0 2.0506 -0.2232
-8 4 1 -3.6943 -0.3424
-8 4 2 0.0154 -0.1849
-8 4 3 2.6570 -0.0393
-8 4 4 -0.7130 0.3038
-8 4 5 0.5683 0.1592
-8 4 6 1.7130 -0.0441
-8 4 7 5.2329 -0.4832
-8 4 8 -0.0788 -0.0433
-8 4 9 1.6284 0.3406
-8 4 10 0.6063 -0.0337
-8 4 11 -2.4987 0.2032
-8 4 12 1.7815 0.1630
-8 4 13 -1.1582 -0.2683
-8 4 14 1.3053 0.0097
-8 4 15 -1.5137 0.2677
-8 4 16 -0.4604 -0.1860
-8 4 17 -0.3323 -0.1352
-8 4 18 0.6431 0.1251
-8 4 19 0.9183 -0.1556
-8 4 20 0.5800 -0.1175
-8 4 21 -1.4720 0.0638
-8 4 22 -0.5073 -0.3310
-8 5 -7 -5.8100 -0.0775
-8 5 -6 3.3842 -0.3889
-8 5 -5 2.7203 0.0533
-8 5 -4 2.4726 -0.0928
-8 5 -3 7.2209 -0.0822
-8 5 -2 9.0801 0.3477
-8 5 -1 -2.4071 0.2071
-8 5 0 9.3380 -0.5711
-8 5 1 -5.5129 -0.1180
-8 5 2 1.8400 0.1321
-8 5 3 -0.8104 0.0914
-8 5 4 -1.1392 0.2740
-8 5 5 -1.6142 -0.1307
-8 5 6 -5.2844 -0.0591
-8 5 7 0.1099 -0.2142
-8 5 8 -3.9299 0.0257
-8 5 9 2.1492 0.0764
-8 5 10 -0.2665 0.1315
-8 5 11 -2.0835 -0.1824
-8 5 12 2.6106 0.0947
-8 5 13 -2.1068 -0.0196
-8 5 14 0.7974 -0.2352
-8 5 15 -0.7070 0.0954
-8 5 16 1.1138 0.2020
-8 5 17 1.5452 -0.0445
-8 5 18 -0.4894 0.2611
-8 5 19 -1.1918 0.1556
-8 5 20 -1.2269 -0.2341
-8 5 21 0.0748 0.2469
-8 5 22 2.0533 0.1442
-8 6 -7 -9.9213 -0.1868
-8 6 -6 5.0471 -0.6003
-8 6 -5 -4.7872 0.0255
-8 6 -4 -5.8030 0.5564
-8 6 -3 -4.1673 -0.2154
-8 6 -2 -3.4664 -0.1361
-8 6 -1 -6.7487 0.1831
-8 6 0 8.4232 -0.0553
-8 6 1 -8.8317 0.2191
-8 6 2 5.5467 0.4141
-8 6 3 -2.5234 -0.2220
-8 6 4 2.2414 -0.1605
-8 6 5 5.3191 -0.0246
-8 6 6 0.5527 -0.0450
-8 6 7 4.8484 0.1492
-8 6 8 -3.4034 0.1660
-8 6 9 1.9767 -0.1336
-8 6 10 -0.7691 0.0393
-8 6 11 -0.6104 -0.1707
-8 6 12 3.1428 -0.1884
-8 6 13 -2.3299 0.0606
-8 6 14 1.2881 0.0824
-8 6 15 -0.7138 0.0574
-8 6 16 -1.0288 0.2639
-8 6 17 -1.5370 -0.2766
-8 6 18 -0.5509 -0.3185
-8 6 19 1.2976 -0.0403
-8 6 20 0.1908 -0.1050
-8 6 21 0.1393 0.2074
-8 6 22 -0.1026 -0.1021
-8 7 -7 -9.5412 0.3461
-8 7 -6 9.9987 0.1021
-8 7 -5 -1.8754 0.0612
-8 7 -4 6.4863 0.2127
-8 7 -3 4.9810 -0.2771
-8 7 -2 2.3118 -0.2166
-8 7 -1 -3.0157 0.1375
-8 7 0 8.2529 0.1783
-8 7 1 -9.1524 -0.4762
-8 7 2 10.2704 0.0420
-8 7 3 -6.4331 -0.0561
-8 7 4 -1.9285 -0.0324
-8 7 5 -1.8007 0.0630
-8 7 6 -6.3093 0.1457
-8 7 7 3.2102 -0.0388
-8 7 8 -1.4560 0.0116
-8 7 9 3.3213 -0.0795
-8 7 10 -1.6144 -0.1993
-8 7 11 -1.6214 0.0457
-8 7 12 0.5027 0.0775
-8 7 13 -0.9357 0.2181
-8 7 14 1.0444 -0.0431
-8 7 15 0.6432 -0.1960
-8 7 16 1.3529 -0.1291
-8 7 17 0.8277 -0.0538
-8 7 18 0.9182 0.1515
-8 7 19 1.2685 0.2912
-8 7 20 -1.2571 0.0279
-8 7 21 0.3576 -0.0140
-8 7 22 -0.0641 -0.5090
-8 8 -7 -8.8872 0.0827
-8 8 -6 6.1327 0.0192
-8 8 -5 -10.5079 -0.1876
-8 8 -4 -0.2083 -0.2154
-8 8 -3 -4.5317 -0.0533
-8 8 -2 -2.0950 -0.0704
-8 8 -1 -2.8941 -0.1253
-8 8 0 5.8020 0.3226
-8 8 1 -9.5427 0.0738
-8 8 2 9.4592 0.0054
-8 8 3 -6.8783 -0.0129
-8 8 4 6.5881 -0.0504
-8 8 5 6.1848 -0.1418
-8 8 6 -1.6311 0.2567
[truncated: 2,263,361 more chars]
